# Supplementary material for: Crystal structure of N-[2-(cyclo­hexyl­sulfan­yl)eth­yl]quinolinic acid imide
Source: Acta Crystallogr E Crystallogr Commun. 2017 Aug 25;73(Pt 9):1372–4. doi: 10.1107/S2056989017012142 (PMC5588583; doi:10.1107/S2056989017012142)
Supplement: Supplementary file 1 [file e-73-01372-sup1.cif]

##############################################################################
#                                                                            #
# This CIF contains the data in a paper accepted for publication in          #
# Acta Crystallographica Section E. It conforms to the requirements of       #
# Notes for Authors for Acta Crystallographica Section E, and has been       #
# peer reviewed under the auspices of the IUCr Commission on Journals.       #
#                                                                            #
# Full details of the Crystallographic Information File format               #
# are given in the paper "The Crystallographic Information File (CIF):       #
# a New Standard Archive File for Crystallography" by S. R. Hall, F. H.      #
# Allen and I. D. Brown [Acta Cryst. (1991), A47, 655-685].                  #
#                                                                            #
# The current version of the core CIF dictionary is obtainable from          #
# ftp://ftp.iucr.org/pub/cif_core.dic.                                       #
#                                                                            #
# Software is freely available for graphical display of the structure(s)     #
# in this CIF. For information consult the CIF software page                 #
# http://www.iucr.org/resources/cif/software.                                #
#                                                                            #
# This file may be used for bona fide research purposes within the           #
# scientific community so long as proper attribution is given to the journal # 
# article from which it was obtained.                                        #
#                                                                            #
##############################################################################
data_I
_database_code_depnum_ccdc_archive 'CCDC 1570205'
_audit_creation_method     'SHELXL-2014/7'
_publ_section_title_footnote     .
_chemical_name_systematic
;\
6-[2-(Cyclohexylsulfanyl)ethyl]-5<i>H</i>-pyrrolo[3,4-<i>b</i>]pyridine-\
5,7(6<i>H</i>)-dione
;
_chemical_name_common
;
<i>N</i>-[2-(Cyclohexylsulfanyl)ethyl]quinolinic acid imide
;
_chemical_formula_moiety     'C15 H18 N2 O2 S'
_chemical_formula_sum     'C15 H18 N2 O2 S'
_chemical_formula_weight     290.37
_chemical_melting_point     ?
_shelx_space_group_comment
;
The symmetry employed for this shelxl refinement is uniquely defined
by the following loop, which should always be used as a source of
symmetry information in preference to the above space-group names.
They are only intended as comments.
;
_space_group_crystal_system     orthorhombic
_space_group_name_H-M_alt     'P 21 21 21'
_space_group_name_Hall     'P 2ac 2ab'
loop_
    _space_group_symop_operation_xyz
    'x, y, z'
    'x+1/2, -y+1/2, -z'
    '-x, y+1/2, -z+1/2'
    '-x+1/2, -y, z+1/2'
_cell_length_a     5.5322(2)
_cell_length_b     7.8707(3)
_cell_length_c     32.9092(14)
_cell_angle_alpha     90
_cell_angle_beta     90
_cell_angle_gamma     90
_cell_volume     1432.94(10)
_cell_formula_units_Z     4
_cell_measurement_reflns_used     2024
_cell_measurement_theta_min     2.48
_cell_measurement_theta_max     27.19
_cell_measurement_temperature     173(2)
_exptl_crystal_description     plate
_exptl_crystal_colour     colourless
_exptl_crystal_size_max     0.280
_exptl_crystal_size_mid     0.100
_exptl_crystal_size_min     0.090
_exptl_crystal_density_diffrn     1.346
_exptl_crystal_density_meas     ?
_exptl_crystal_density_method     ?
_exptl_crystal_F_000     616
_exptl_absorpt_coefficient_mu     0.229
_exptl_absorpt_correction_type     multi-scan
_exptl_absorpt_process_details
;
(SADABS; Bruker, 2014)
;
_shelx_estimated_absorpt_T_min     0.939
_shelx_estimated_absorpt_T_max     0.980
_exptl_absorpt_correction_T_min     0.6902
_exptl_absorpt_correction_T_max     0.7456
_diffrn_ambient_temperature     173(2)
_diffrn_radiation_type     MoK\a
_diffrn_radiation_wavelength     0.71073
_diffrn_measurement_device_type     'Bruker APEXII CCD'
_diffrn_measurement_method     '\f and \w scans'
_diffrn_detector_area_resol_mean     ?
_diffrn_reflns_number     11035
_diffrn_reflns_av_R_equivalents     0.0455
_diffrn_reflns_theta_min     1.237
_diffrn_reflns_theta_max     24.996
_diffrn_reflns_theta_full     24.996
_diffrn_measured_fraction_theta_max     1.000
_diffrn_measured_fraction_theta_full     1.000
_diffrn_reflns_limit_h_min     -6
_diffrn_reflns_limit_h_max     6
_diffrn_reflns_limit_k_min     -8
_diffrn_reflns_limit_k_max     9
_diffrn_reflns_limit_l_min     -39
_diffrn_reflns_limit_l_max     39
_refine_special_details     ?
_reflns_number_total     2536
_reflns_number_gt     2302
_reflns_threshold_expression     'I > 2\s(I)'
_refine_ls_structure_factor_coef     Fsqd
_refine_ls_matrix_type     full
_refine_ls_R_factor_all     0.0392
_refine_ls_R_factor_gt     0.0341
_refine_ls_wR_factor_gt     0.0697
_refine_ls_wR_factor_ref     0.0720
_refine_ls_goodness_of_fit_ref     1.042
_refine_ls_restrained_S_all     1.042
_refine_ls_number_reflns     2536
_refine_ls_number_parameters     181
_refine_ls_number_restraints     0
_refine_ls_hydrogen_treatment     constr
_refine_ls_weighting_scheme     calc
_refine_ls_weighting_details
              'w=1/[\s^2^(Fo^2^)+(0.0215P)^2^+0.3497P] where P=(Fo^2^+2Fc^2^)/3'
_atom_sites_solution_hydrogens     geom
_atom_sites_solution_primary     ?
_atom_sites_solution_secondary     ?
_refine_ls_shift/su_max     0.000
_refine_ls_shift/su_mean     0.000
_refine_diff_density_max     0.197
_refine_diff_density_min     -0.188
_refine_ls_extinction_method     none
_refine_ls_extinction_coef     .
_refine_ls_abs_structure_details
;
Flack <i>x</i> determined using 839 quotients [(I+)-(I-)]/[(I+)+(I-)]
(Parsons <i>et al.</i>,  2013)
;
_refine_ls_abs_structure_Flack     0.05(5)
loop_
    _atom_type_symbol
    _atom_type_description
    _atom_type_scat_dispersion_real
    _atom_type_scat_dispersion_imag
    _atom_type_scat_source
    'C' 'C' 0.0033 0.0016
                         'International Tables Vol C Tables 4.2.6.8 and 6.1.1.4'
    'H' 'H' 0.0000 0.0000
                         'International Tables Vol C Tables 4.2.6.8 and 6.1.1.4'
    'N' 'N' 0.0061 0.0033
                         'International Tables Vol C Tables 4.2.6.8 and 6.1.1.4'
    'O' 'O' 0.0106 0.0060
                         'International Tables Vol C Tables 4.2.6.8 and 6.1.1.4'
    'S' 'S' 0.1246 0.1234
                         'International Tables Vol C Tables 4.2.6.8 and 6.1.1.4'
_computing_data_collection
;
APEX2 (Bruker, 2014)
;
_computing_cell_refinement
;
SAINT (Bruker, 2014)
;
_computing_data_reduction
;
SAINT (Bruker, 2014)
;
_computing_structure_solution
;
SHELXS97 (Sheldrick, 2008)
;
_computing_structure_refinement
;
SHELXL2014 (Sheldrick, 2015)
;
_computing_molecular_graphics
;
DIAMOND (Brandenburg, 2010)
;
_computing_publication_material
;
SHELXTL (Sheldrick, 2008) and publCIF (Westrip, 2010)
;
loop_
    _atom_site_type_symbol
    _atom_site_label
    _atom_site_fract_x
    _atom_site_fract_y
    _atom_site_fract_z
    _atom_site_U_iso_or_equiv
    _atom_site_adp_type
    _atom_site_calc_flag
    _atom_site_occupancy
    _atom_site_disorder_assembly
    _atom_site_disorder_group
    S S1 0.53243(13) 0.93377(11) 0.09181(3) 0.0414(2) Uani d 1 . .
    O O1 0.5825(3) 0.9636(2) 0.20137(6) 0.0362(5) Uani d 1 . .
    O O2 0.1331(3) 1.3885(3) 0.14389(6) 0.0360(5) Uani d 1 . .
    N N1 0.8186(4) 1.2919(3) 0.22791(7) 0.0292(6) Uani d 1 . .
    N N2 0.3211(4) 1.1461(3) 0.16766(7) 0.0268(5) Uani d 1 . .
    C C1 0.8794(5) 1.4552(4) 0.23364(8) 0.0306(7) Uani d 1 . .
    H H1 1.0179 1.4779 0.2498 0.037 Uiso calc 1 . .
    C C2 0.7561(5) 1.5929(4) 0.21783(8) 0.0320(7) Uani d 1 . .
    H H2 0.8111 1.7050 0.2233 0.038 Uiso calc 1 . .
    C C3 0.5532(5) 1.5678(3) 0.19413(8) 0.0301(6) Uani d 1 . .
    H H3 0.4639 1.6597 0.1829 0.036 Uiso calc 1 . .
    C C4 0.4884(5) 1.4006(3) 0.18778(7) 0.0235(6) Uani d 1 . .
    C C5 0.6241(5) 1.2727(3) 0.20487(8) 0.0234(6) Uani d 1 . .
    C C6 0.5174(5) 1.1058(3) 0.19241(8) 0.0262(6) Uani d 1 . .
    C C7 0.2900(5) 1.3212(4) 0.16376(8) 0.0281(7) Uani d 1 . .
    C C8 0.1681(5) 1.0227(4) 0.14678(9) 0.0335(7) Uani d 1 . .
    H H8A -0.0035 1.0559 0.1499 0.040 Uiso calc 1 . .
    H H8B 0.1895 0.9095 0.1594 0.040 Uiso calc 1 . .
    C C9 0.2300(5) 1.0119(4) 0.10179(9) 0.0369(8) Uani d 1 . .
    H H9A 0.2130 1.1263 0.0896 0.044 Uiso calc 1 . .
    H H9B 0.1120 0.9361 0.0883 0.044 Uiso calc 1 . .
    C C10 0.4745(5) 0.7095(3) 0.08142(8) 0.0278(6) Uani d 1 . .
    H H10 0.3597 0.6645 0.1023 0.033 Uiso calc 1 . .
    C C11 0.3645(5) 0.6857(4) 0.03962(8) 0.0318(7) Uani d 1 . .
    H H11A 0.4706 0.7395 0.0191 0.038 Uiso calc 1 . .
    H H11B 0.2057 0.7435 0.0387 0.038 Uiso calc 1 . .
    C C12 0.3313(6) 0.4988(4) 0.02908(10) 0.0448(9) Uani d 1 . .
    H H12A 0.2117 0.4476 0.0478 0.054 Uiso calc 1 . .
    H H12B 0.2676 0.4887 0.0011 0.054 Uiso calc 1 . .
    C C13 0.5693(6) 0.4026(4) 0.03229(10) 0.0463(8) Uani d 1 . .
    H H13A 0.5408 0.2803 0.0271 0.056 Uiso calc 1 . .
    H H13B 0.6831 0.4450 0.0114 0.056 Uiso calc 1 . .
    C C14 0.6795(6) 0.4253(4) 0.07406(10) 0.0438(8) Uani d 1 . .
    H H14A 0.8382 0.3672 0.0750 0.053 Uiso calc 1 . .
    H H14B 0.5734 0.3716 0.0946 0.053 Uiso calc 1 . .
    C C15 0.7133(5) 0.6123(4) 0.08458(9) 0.0388(8) Uani d 1 . .
    H H15A 0.8329 0.6633 0.0658 0.047 Uiso calc 1 . .
    H H15B 0.7773 0.6223 0.1126 0.047 Uiso calc 1 . .
loop_
    _atom_site_aniso_label
    _atom_site_aniso_U_11
    _atom_site_aniso_U_22
    _atom_site_aniso_U_33
    _atom_site_aniso_U_12
    _atom_site_aniso_U_13
    _atom_site_aniso_U_23
    S1 0.0268(4) 0.0445(5) 0.0529(5) -0.0066(4) 0.0022(3) -0.0203(4)
    O1 0.0412(12) 0.0199(11) 0.0474(12) 0.0036(10) -0.0046(10) 0.0019(10)
    O2 0.0354(11) 0.0345(12) 0.0380(11) 0.0093(10) -0.0109(9) -0.0026(10)
    N1 0.0318(13) 0.0227(14) 0.0332(13) 0.0016(11) -0.0039(11) -0.0014(11)
    N2 0.0258(12) 0.0212(13) 0.0333(13) -0.0014(11) -0.0006(11) -0.0047(10)
    C1 0.0334(15) 0.0274(17) 0.0310(16) 0.0000(14) -0.0036(12) -0.0047(13)
    C2 0.0432(17) 0.0200(17) 0.0329(16) -0.0009(14) -0.0028(13) -0.0022(13)
    C3 0.0408(15) 0.0212(15) 0.0282(14) 0.0072(14) -0.0074(13) -0.0001(12)
    C4 0.0302(14) 0.0186(14) 0.0217(13) 0.0009(13) -0.0013(11) -0.0016(11)
    C5 0.0263(13) 0.0186(15) 0.0252(14) 0.0002(12) 0.0010(12) -0.0010(12)
    C6 0.0275(14) 0.0215(15) 0.0297(14) 0.0013(13) 0.0031(12) -0.0012(12)
    C7 0.0304(15) 0.0289(17) 0.0251(14) 0.0027(14) 0.0033(12) -0.0035(13)
    C8 0.0253(14) 0.0272(17) 0.0478(18) -0.0047(13) 0.0013(14) -0.0099(14)
    C9 0.0290(14) 0.0363(18) 0.0455(18) 0.0024(13) -0.0079(13) -0.0159(14)
    C10 0.0245(14) 0.0323(16) 0.0265(14) -0.0028(13) 0.0030(12) -0.0022(12)
    C11 0.0361(16) 0.0329(18) 0.0265(15) 0.0029(14) -0.0032(13) -0.0027(13)
    C12 0.0435(19) 0.039(2) 0.052(2) 0.0007(16) -0.0084(16) -0.0145(16)
    C13 0.0491(19) 0.0342(19) 0.056(2) 0.0052(17) 0.0069(16) -0.0118(16)
    C14 0.0379(17) 0.042(2) 0.051(2) 0.0103(18) 0.0047(15) 0.0076(17)
    C15 0.0307(15) 0.049(2) 0.0372(17) 0.0036(15) -0.0018(13) -0.0023(16)
_geom_special_details
;
 All esds (except the esd in the dihedral angle between two l.s. planes)
 are estimated using the full covariance matrix.  The cell esds are taken
 into account individually in the estimation of esds in distances, angles
 and torsion angles; correlations between esds in cell parameters are only
 used when they are defined by crystal symmetry.  An approximate (isotropic)
 treatment of cell esds is used for estimating esds involving l.s. planes.
;
loop_
    _geom_bond_atom_site_label_1
    _geom_bond_atom_site_label_2
    _geom_bond_site_symmetry_2
    _geom_bond_distance
    _geom_bond_publ_flag
    S1 C9 . 1.813(3) ?
    S1 C10 . 1.827(3) ?
    O1 C6 . 1.212(3) ?
    O2 C7 . 1.209(3) ?
    N1 C5 . 1.325(3) ?
    N1 C1 . 1.342(4) ?
    N2 C6 . 1.394(3) ?
    N2 C7 . 1.395(4) ?
    N2 C8 . 1.460(3) ?
    C1 C2 . 1.382(4) ?
    C1 H1 . 0.9500 ?
    C2 C3 . 1.381(4) ?
    C2 H2 . 0.9500 ?
    C3 C4 . 1.380(4) ?
    C3 H3 . 0.9500 ?
    C4 C5 . 1.376(4) ?
    C4 C7 . 1.490(4) ?
    C5 C6 . 1.497(4) ?
    C8 C9 . 1.522(4) ?
    C8 H8A . 0.9900 ?
    C8 H8B . 0.9900 ?
    C9 H9A . 0.9900 ?
    C9 H9B . 0.9900 ?
    C10 C11 . 1.516(4) ?
    C10 C15 . 1.530(4) ?
    C10 H10 . 1.0000 ?
    C11 C12 . 1.523(4) ?
    C11 H11A . 0.9900 ?
    C11 H11B . 0.9900 ?
    C12 C13 . 1.523(4) ?
    C12 H12A . 0.9900 ?
    C12 H12B . 0.9900 ?
    C13 C14 . 1.514(4) ?
    C13 H13A . 0.9900 ?
    C13 H13B . 0.9900 ?
    C14 C15 . 1.524(5) ?
    C14 H14A . 0.9900 ?
    C14 H14B . 0.9900 ?
    C15 H15A . 0.9900 ?
    C15 H15B . 0.9900 ?
loop_
    _geom_angle_atom_site_label_1
    _geom_angle_atom_site_label_2
    _geom_angle_atom_site_label_3
    _geom_angle_site_symmetry_1
    _geom_angle_site_symmetry_3
    _geom_angle
    _geom_angle_publ_flag
    C9 S1 C10 . . 101.54(14) ?
    C5 N1 C1 . . 113.2(2) ?
    C6 N2 C7 . . 112.0(2) ?
    C6 N2 C8 . . 125.1(2) ?
    C7 N2 C8 . . 122.8(2) ?
    N1 C1 C2 . . 125.0(3) ?
    N1 C1 H1 . . 117.5 ?
    C2 C1 H1 . . 117.5 ?
    C3 C2 C1 . . 120.1(3) ?
    C3 C2 H2 . . 120.0 ?
    C1 C2 H2 . . 120.0 ?
    C4 C3 C2 . . 115.7(3) ?
    C4 C3 H3 . . 122.2 ?
    C2 C3 H3 . . 122.2 ?
    C5 C4 C3 . . 119.6(2) ?
    C5 C4 C7 . . 108.2(2) ?
    C3 C4 C7 . . 132.2(2) ?
    N1 C5 C4 . . 126.4(2) ?
    N1 C5 C6 . . 125.3(2) ?
    C4 C5 C6 . . 108.3(2) ?
    O1 C6 N2 . . 125.7(2) ?
    O1 C6 C5 . . 128.7(2) ?
    N2 C6 C5 . . 105.5(2) ?
    O2 C7 N2 . . 124.8(3) ?
    O2 C7 C4 . . 129.2(3) ?
    N2 C7 C4 . . 106.0(2) ?
    N2 C8 C9 . . 111.4(2) ?
    N2 C8 H8A . . 109.4 ?
    C9 C8 H8A . . 109.4 ?
    N2 C8 H8B . . 109.4 ?
    C9 C8 H8B . . 109.4 ?
    H8A C8 H8B . . 108.0 ?
    C8 C9 S1 . . 113.7(2) ?
    C8 C9 H9A . . 108.8 ?
    S1 C9 H9A . . 108.8 ?
    C8 C9 H9B . . 108.8 ?
    S1 C9 H9B . . 108.8 ?
    H9A C9 H9B . . 107.7 ?
    C11 C10 C15 . . 110.3(2) ?
    C11 C10 S1 . . 111.1(2) ?
    C15 C10 S1 . . 108.6(2) ?
    C11 C10 H10 . . 109.0 ?
    C15 C10 H10 . . 109.0 ?
    S1 C10 H10 . . 109.0 ?
    C10 C11 C12 . . 112.0(2) ?
    C10 C11 H11A . . 109.2 ?
    C12 C11 H11A . . 109.2 ?
    C10 C11 H11B . . 109.2 ?
    C12 C11 H11B . . 109.2 ?
    H11A C11 H11B . . 107.9 ?
    C13 C12 C11 . . 111.1(3) ?
    C13 C12 H12A . . 109.4 ?
    C11 C12 H12A . . 109.4 ?
    C13 C12 H12B . . 109.4 ?
    C11 C12 H12B . . 109.4 ?
    H12A C12 H12B . . 108.0 ?
    C14 C13 C12 . . 110.6(3) ?
    C14 C13 H13A . . 109.5 ?
    C12 C13 H13A . . 109.5 ?
    C14 C13 H13B . . 109.5 ?
    C12 C13 H13B . . 109.5 ?
    H13A C13 H13B . . 108.1 ?
    C13 C14 C15 . . 111.7(3) ?
    C13 C14 H14A . . 109.3 ?
    C15 C14 H14A . . 109.3 ?
    C13 C14 H14B . . 109.3 ?
    C15 C14 H14B . . 109.3 ?
    H14A C14 H14B . . 107.9 ?
    C14 C15 C10 . . 111.2(3) ?
    C14 C15 H15A . . 109.4 ?
    C10 C15 H15A . . 109.4 ?
    C14 C15 H15B . . 109.4 ?
    C10 C15 H15B . . 109.4 ?
    H15A C15 H15B . . 108.0 ?
loop_
    _geom_torsion_atom_site_label_1
    _geom_torsion_atom_site_label_2
    _geom_torsion_atom_site_label_3
    _geom_torsion_atom_site_label_4
    _geom_torsion_site_symmetry_1
    _geom_torsion_site_symmetry_2
    _geom_torsion_site_symmetry_3
    _geom_torsion_site_symmetry_4
    _geom_torsion
    _geom_torsion_publ_flag
    C5 N1 C1 C2 . . . . 0.3(4) ?
    N1 C1 C2 C3 . . . . 0.1(4) ?
    C1 C2 C3 C4 . . . . -0.3(4) ?
    C2 C3 C4 C5 . . . . 0.2(4) ?
    C2 C3 C4 C7 . . . . -178.2(3) ?
    C1 N1 C5 C4 . . . . -0.4(4) ?
    C1 N1 C5 C6 . . . . 178.4(3) ?
    C3 C4 C5 N1 . . . . 0.2(4) ?
    C7 C4 C5 N1 . . . . 179.0(2) ?
    C3 C4 C5 C6 . . . . -178.8(2) ?
    C7 C4 C5 C6 . . . . 0.0(3) ?
    C7 N2 C6 O1 . . . . 178.8(3) ?
    C8 N2 C6 O1 . . . . -3.1(4) ?
    C7 N2 C6 C5 . . . . -1.1(3) ?
    C8 N2 C6 C5 . . . . 176.9(2) ?
    N1 C5 C6 O1 . . . . 1.7(4) ?
    C4 C5 C6 O1 . . . . -179.3(3) ?
    N1 C5 C6 N2 . . . . -178.4(2) ?
    C4 C5 C6 N2 . . . . 0.6(3) ?
    C6 N2 C7 O2 . . . . 179.9(3) ?
    C8 N2 C7 O2 . . . . 1.8(4) ?
    C6 N2 C7 C4 . . . . 1.1(3) ?
    C8 N2 C7 C4 . . . . -177.0(2) ?
    C5 C4 C7 O2 . . . . -179.3(3) ?
    C3 C4 C7 O2 . . . . -0.8(5) ?
    C5 C4 C7 N2 . . . . -0.6(3) ?
    C3 C4 C7 N2 . . . . 177.9(3) ?
    C6 N2 C8 C9 . . . . -103.0(3) ?
    C7 N2 C8 C9 . . . . 74.9(3) ?
    N2 C8 C9 S1 . . . . 64.2(3) ?
    C10 S1 C9 C8 . . . . 97.4(2) ?
    C9 S1 C10 C11 . . . . 75.0(2) ?
    C9 S1 C10 C15 . . . . -163.5(2) ?
    C15 C10 C11 C12 . . . . 55.5(3) ?
    S1 C10 C11 C12 . . . . 175.9(2) ?
    C10 C11 C12 C13 . . . . -56.0(4) ?
    C11 C12 C13 C14 . . . . 55.3(4) ?
    C12 C13 C14 C15 . . . . -55.8(4) ?
    C13 C14 C15 C10 . . . . 56.0(3) ?
    C11 C10 C15 C14 . . . . -55.2(3) ?
    S1 C10 C15 C14 . . . . -177.1(2) ?
loop_
    _geom_hbond_atom_site_label_D
    _geom_hbond_atom_site_label_H
    _geom_hbond_atom_site_label_A
    _geom_hbond_site_symmetry_A
    _geom_hbond_distance_DH
    _geom_hbond_distance_HA
    _geom_hbond_distance_DA
    _geom_hbond_angle_DHA
    C2 H2 O1 1_565 0.95 2.50 3.119(3) 123
    C3 H3 O1 1_565 0.95 2.55 3.129(3) 119
_shelx_hkl_file
;
   0  -1   0   -0.62    0.05
   0   1   0   -0.60    0.05
   0   1   0   -0.54    0.06
   0  -2   0  402.81   14.20
   0   2   0  403.80   14.30
   0   2   0  405.98   14.17
   0   3   0    0.05    0.14
   0  -3   0   -0.07    0.10
   0   3   0   -0.03    0.10
   0   4   0   10.20    0.78
   0  -4   0    9.10    0.65
   0   4   0   10.25    0.64
   0   5   0    0.11    0.17
   0   5   0    0.09    0.18
   0  -5   0    0.08    0.18
   0  -6   0   28.57    1.57
   0   6   0   29.86    1.78
   0   6   0   29.89    1.49
   0   7   0    0.16    0.29
   0   8   0    4.59    0.85
   0   9   0    0.36    0.36
   0  10   0    4.60    1.03
   1   0   0   -0.04    0.08
   1   0   0    0.10    0.10
  -1   0   0    0.02    0.09
   1   1   0  153.06    5.58
   1  -1   0  159.81    5.54
   1   1   0  151.17    5.70
   1  -1   0  154.93    5.72
  -1   1   0  157.94    5.72
  -1  -1   0  156.75    5.53
  -1  -1   0  157.36    5.57
   1   2   0    2.09    0.34
   1   2   0    1.50    0.23
  -1   2   0    1.83    0.13
  -1   2   0    1.59    0.31
  -1  -2   0    1.38    0.22
   1   3   0    0.54    0.19
   1   3   0    1.47    0.35
  -1   3   0    1.11    0.14
  -1  -3   0    1.32    0.26
  -1   3   0    1.07    0.31
   1   4   0   97.70    4.10
   1   4   0  101.44    4.07
  -1  -4   0  107.39    4.02
  -1   4   0  100.46    4.27
  -1   4   0  103.72    3.71
   1   5   0    3.42    0.54
   1   5   0    3.06    0.54
  -1   5   0    3.77    0.65
  -1  -5   0    3.08    0.48
  -1   5   0    3.05    0.31
   1   6   0   12.49    1.18
   1   6   0   10.56    1.05
  -1   6   0    9.09    1.14
  -1  -6   0   10.23    1.04
   1   7   0    0.71    0.36
   1   7   0    1.42    0.45
  -1  -7   0    1.41    0.49
  -1   7   0    0.74    0.42
   1   8   0    0.01    0.27
  -1   8   0   -0.32    0.26
   1   9   0    1.25    0.55
  -1   9   0    3.54    0.87
   1  10   0   -0.04    0.41
  -1  10   0    0.05    0.40
   2   0   0    1.05    0.28
   2   0   0    1.38    0.28
   2   1   0    6.46    0.68
   2  -1   0    5.34    0.51
   2  -1   0    6.26    0.66
   2   1   0    4.95    0.50
  -2  -1   0    5.46    0.31
  -2   1   0    6.42    0.65
   2  -2   0   15.01    1.03
   2   2   0   15.82    1.04
   2   2   0   15.87    0.87
  -2   2   0   17.68    1.07
  -2  -2   0   15.47    0.80
  -2   2   0   16.53    0.67
   2   3   0   11.55    0.91
   2   3   0   11.37    0.75
  -2  -3   0   12.90    0.75
  -2   3   0   12.51    0.66
  -2   3   0   10.88    1.05
   2   4   0    2.90    0.58
   2   4   0    3.06    0.46
  -2   4   0    2.11    0.20
  -2  -4   0    1.86    0.37
  -2   4   0    1.80    0.48
   2   5   0    3.81    0.56
   2   5   0    3.63    0.68
  -2   5   0    4.02    0.73
  -2  -5   0    4.62    0.64
   2   6   0   38.96    2.09
   2   6   0   41.50    2.28
  -2  -6   0   39.24    2.06
  -2   6   0   39.39    2.39
   2   7   0    7.92    1.02
   2   7   0   10.73    1.24
  -2  -7   0   10.11    1.11
  -2   7   0    8.80    1.24
   2   8   0    7.45    1.05
   2   8   0    6.46    1.04
  -2   8   0    8.94    1.32
  -2   9   0    0.60    0.55
   3   0   0    0.24    0.22
   3   0   0    0.00    0.17
   3   1   0   86.96    3.44
   3  -1   0   78.40    3.53
   3   1   0   85.67    3.63
   3  -1   0   78.56    3.41
  -3  -1   0   84.41    3.02
  -3   1   0   82.14    3.53
   3  -2   0   54.82    2.35
   3  -2   0   51.50    2.62
   3   2   0   57.01    2.44
   3   2   0   55.93    2.71
  -3   2   0   54.77    2.63
  -3  -2   0   53.63    2.19
   3   3   0    0.68    0.23
   3   3   0    0.63    0.31
  -3   3   0    0.42    0.28
  -3  -3   0    0.33    0.18
  -3   3   0    0.59    0.14
   3   4   0    6.60    0.96
   3   4   0    6.57    0.73
  -3   4   0    7.70    1.01
  -3  -4   0    6.46    0.71
   3   5   0    2.40    0.49
   3   5   0    1.51    0.52
  -3  -5   0    1.76    0.44
  -3   5   0    2.29    0.60
   3   6   0    1.45    0.42
   3   6   0    0.88    0.44
  -3   6   0    1.85    0.59
  -3  -6   0    0.73    0.32
   3   7   0    0.16    0.39
  -3  -7   0   -0.31    0.22
  -3   7   0   -0.08    0.30
   3   8   0    0.16    0.39
  -3   8   0    0.20    0.47
  -3  -8   0   -0.35    0.26
  -3   9   0    0.79    0.53
   4   0   0    8.38    0.96
   4   0   0    7.78    1.02
  -4   0   0    6.94    0.85
   4   1   0    6.07    0.91
   4  -1   0    5.70    0.75
   4  -1   0    6.93    0.91
   4   1   0    5.31    0.74
  -4  -1   0    5.16    0.34
  -4   1   0    4.65    0.73
   4  -2   0    6.70    0.96
   4   2   0    4.52    0.66
   4   2   0    6.59    1.00
   4  -2   0    6.98    0.82
  -4  -2   0    6.72    0.50
  -4   2   0    7.43    0.97
   4   3   0   43.52    2.13
   4   3   0   38.81    2.43
  -4   3   0   43.14    1.68
  -4   3   0   40.59    2.37
  -4  -3   0   41.50    1.92
   4   4   0    5.22    0.73
   4   4   0    6.42    1.10
  -4   4   0    5.82    0.98
  -4  -4   0    4.22    0.62
   4   5   0   35.27    2.36
  -4  -5   0   34.50    1.84
  -4   5   0   31.22    2.21
   4   6   0    4.47    1.00
  -4  -6   0    6.00    0.87
  -4   6   0    5.40    1.05
   4   7   0    2.21    0.74
  -4   7   0    1.56    0.68
  -4  -7   0    1.36    0.52
   4   8   0    1.77    0.72
  -4  -8   0    0.63    0.48
  -4   8   0    0.45    0.56
   5   0   0    0.36    0.33
   5   0   0    0.25    0.29
  -5   0   0    0.19    0.25
   5   1   0    6.53    1.07
   5  -1   0    5.25    0.87
   5  -1   0    7.73    1.08
   5   1   0    6.44    0.92
  -5   1   0    5.59    0.90
  -5  -1   0    6.57    0.89
  -5  -1   0    6.82    0.45
   5  -2   0    1.23    0.40
   5   2   0    0.76    0.47
   5  -2   0    0.53    0.39
  -5  -2   0    0.39    0.19
  -5   2   0    0.61    0.41
   5   3   0    0.09    0.35
  -5   3   0    0.05    0.32
  -5  -3   0   -0.16    0.16
   5   4   0    8.22    1.31
  -5   4   0    7.94    1.21
  -5  -4   0    7.86    0.89
   5   5   0    0.29    0.49
  -5   5   0    0.01    0.37
  -5  -5   0    0.31    0.28
   5   6   0    1.02    0.57
  -5  -6   0    0.11    0.31
  -5   6   0    0.38    0.44
   5   7   0    6.95    1.32
  -5   7   0    3.87    1.05
  -5  -7   0    4.48    0.87
   6   0   0   16.27    1.74
  -6   0   0   13.42    0.65
   6  -1   0   10.87    1.39
   6  -1   0   14.47    1.58
   6   1   0   13.11    1.62
  -6   1   0   13.92    1.60
  -6  -1   0   13.21    0.78
   6   2   0   -0.21    0.42
  -6  -2   0   -0.12    0.18
  -6   2   0   -0.12    0.31
   6   3   0    5.30    1.11
  -6  -3   0    4.78    0.66
  -6   3   0    3.56    0.86
   6   4   0    0.14    0.52
  -6  -4   0    0.08    0.22
  -6   4   0   -0.19    0.39
   6   5   0    1.00    0.66
  -6  -5   0    0.46    0.35
  -6   5   0   -0.32    0.36
   7   0   0    1.24    0.61
  -7   0   0    0.14    0.16
   7   1   0    5.88    1.24
  -7  -1   0    4.38    0.54
   7   2   0    1.18    0.71
  -7  -2   0    0.44    0.26
   0  10  -1    0.38    0.49
   0   9  -1    2.38    0.71
   0   8  -1    0.31    0.35
   0   7  -1    7.13    1.01
   0  -6   1   34.05    1.87
   0   6  -1   35.60    2.01
   0   6  -1   36.35    1.75
   0  -5   1   14.42    0.88
   0   5  -1   13.02    0.99
   0   5  -1   11.39    0.79
   0   4  -1   13.39    0.78
   0  -4   1   12.80    0.80
   0   4  -1   14.04    0.93
   0  -3   1   10.30    0.62
   0   3  -1   10.64    0.72
   0   3  -1   11.16    0.62
   0   2  -1   29.91    1.22
   0  -2   1   29.88    1.24
   0   2  -1   30.25    1.33
   0   1  -1    1.78    0.16
   0  -1   1    1.49    0.18
   0   1  -1    1.38    0.16
   0   0   1   -0.17    0.01
   0   0  -1   -0.17    0.00
   0   1   1    1.69    0.14
   0   1   1    1.49    0.18
   0  -1  -1    1.50    0.18
   0  -2  -1   30.51    1.25
   0   2   1   29.42    1.32
   0   2   1   30.13    1.21
   0   3   1   11.33    0.61
   0  -3  -1   11.18    0.65
   0   3   1    9.85    0.71
   0   4   1   14.34    0.77
   0   4   1   12.13    0.89
   0  -4  -1   12.07    0.77
   0  -5  -1   12.48    0.84
   0   5   1   12.18    0.97
   0   5   1   13.19    0.80
   0   6   1   32.71    1.97
   0   6   1   35.78    1.70
   0  -6  -1   37.13    1.81
   0   7   1    5.43    0.88
   0   8   1    0.30    0.34
   0   9   1    3.46    0.81
   0  10   1    0.02    0.43
   1  10  -1    0.28    0.45
  -1  10  -1   -0.16    0.37
   1   9  -1    4.08    0.88
  -1   9  -1    3.83    0.90
   1   8  -1    4.06    0.78
  -1   8  -1    1.63    0.59
   1   7  -1    0.49    0.35
   1   7  -1    0.91    0.41
  -1   7  -1    0.73    0.38
  -1  -7   1    0.32    0.46
   1   6  -1   26.54    1.54
   1   6  -1   24.54    1.54
  -1  -6   1   24.70    1.46
  -1   6  -1   25.11    1.70
   1   5  -1   18.52    1.21
   1   5  -1   21.55    1.29
  -1   5  -1   20.95    0.95
  -1   5  -1   18.61    1.35
  -1  -5   1   21.01    1.21
   1   4  -1    8.29    0.64
   1   4  -1    6.76    0.77
  -1   4  -1    7.51    0.87
  -1  -4   1    8.88    0.78
  -1   4  -1    8.40    0.46
   1   3  -1  143.34    5.36
   1   3  -1  142.83    5.24
  -1   3  -1  142.51    4.99
  -1  -3   1  131.14    5.19
  -1   3  -1  141.20    5.45
   1   2  -1   18.85    0.85
   1   2  -1   18.00    0.97
  -1   2  -1   17.56    1.00
  -1  -2   1   18.18    0.86
  -1   2  -1   18.06    0.73
   1   1  -1   15.07    0.85
   1   1  -1   16.79    0.74
   1  -1   1   17.12    0.90
  -1   1  -1   18.37    0.91
  -1  -1   1   17.18    0.72
  -1  -1   1   17.62    0.73
   1   0   1  463.46   16.55
   1   0  -1  475.66   16.50
   1   0  -1  473.57   16.54
   1   0   1  468.50   16.54
  -1   0  -1  485.51   16.56
  -1   0   1  462.08   16.49
   1  -1  -1   17.73    0.72
   1   1   1   17.32    0.79
   1   1   1   16.51    0.86
  -1   1   1   16.21    0.63
  -1  -1  -1   16.62    0.77
  -1  -1  -1   16.16    0.70
  -1   1   1   16.08    0.84
   1   2   1   18.17    0.90
   1   2   1   18.47    0.98
  -1   2   1   18.74    0.69
  -1   2   1   18.11    1.00
  -1  -2  -1   18.15    0.86
   1   3   1  140.91    5.23
   1   3   1  137.79    5.29
  -1  -3  -1  135.85    5.17
  -1   3   1  142.06    5.41
  -1   3   1  139.49    4.88
   1   4   1    7.77    0.75
   1   4   1    7.18    0.76
  -1  -4  -1    7.82    0.74
  -1   4   1    7.34    0.84
  -1   4   1    8.03    0.39
   1   5   1   20.56    1.24
   1   5   1   19.91    1.25
  -1   5   1   20.79    0.88
  -1  -5  -1   16.86    1.12
  -1   5   1   21.68    1.42
   1   6   1   24.44    1.56
   1   6   1   24.13    1.49
  -1  -6  -1   24.36    1.44
  -1   6   1   26.47    1.70
   1   7   1    0.82    0.35
   1   7   1    0.63    0.31
  -1   7   1    0.71    0.40
  -1  -7  -1    0.08    0.23
   1   8   1    2.56    0.64
  -1   8   1    1.75    0.60
   1   9   1    3.91    0.84
  -1   9   1    4.55    0.98
   1  10   1    0.35    0.41
  -1  10   1   -0.37    0.40
  -2   9  -1    1.87    0.68
   2   8  -1    0.64    0.41
   2   8  -1    1.00    0.50
  -2   8  -1    0.60    0.42
   2   7  -1   13.44    1.46
   2   7  -1   14.05    1.35
  -2   7  -1   13.70    1.60
  -2  -7   1   15.02    1.39
   2   6  -1   28.89    1.61
   2   6  -1   26.11    1.72
  -2  -6   1   24.68    1.52
  -2   6  -1   25.28    1.82
   2   5  -1   44.26    2.09
   2   5  -1   42.89    2.28
  -2   5  -1   40.40    2.35
  -2  -5   1   43.88    2.09
   2   4  -1   47.47    2.39
   2   4  -1   47.22    2.13
  -2  -4   1   48.25    2.15
  -2   4  -1   47.59    1.81
  -2   4  -1   48.65    2.47
   2   3  -1   36.84    1.62
   2   3  -1   36.92    1.90
  -2   3  -1   34.82    1.49
  -2   3  -1   35.77    1.91
  -2  -3   1   35.39    1.61
   2  -2   1   76.88    3.38
   2   2  -1   78.72    3.35
   2   2  -1   80.64    3.09
  -2   2  -1   81.01    2.86
  -2  -2   1   78.46    3.03
  -2   2  -1   80.24    3.38
   2   1  -1   55.62    2.22
   2  -1   1   53.99    2.25
   2   1  -1   56.90    2.41
   2  -1   1   55.49    2.43
  -2   1  -1   55.05    2.40
  -2  -1   1   53.67    2.04
   2   0   1   52.98    2.25
   2   0  -1   53.26    2.25
   2   0  -1   52.60    2.20
   2   0   1   51.33    2.25
   2  -1  -1   54.96    2.38
   2  -1  -1   55.22    2.26
   2   1   1   55.16    2.29
   2   1   1   55.85    2.43
  -2  -1  -1   54.86    2.03
  -2   1   1   54.63    2.35
   2  -2  -1   78.38    3.03
   2   2   1   82.71    3.20
   2   2   1   79.19    3.39
  -2  -2  -1   79.27    3.05
  -2   2   1   80.77    2.91
  -2   2   1   82.53    3.38
   2   3   1   35.47    1.85
   2   3   1   34.52    1.65
  -2  -3  -1   34.59    1.58
  -2   3   1   36.29    1.48
  -2   3   1   35.82    1.87
   2   4   1   45.75    2.33
   2   4   1   46.38    2.13
  -2  -4  -1   46.55    2.09
  -2   4   1   45.90    2.37
   2   5   1   42.14    2.14
   2   5   1   42.30    2.32
  -2  -5  -1   46.41    2.14
  -2   5   1   47.76    2.48
   2   6   1   23.44    1.53
   2   6   1   24.12    1.64
  -2   6   1   25.91    1.80
  -2  -6  -1   26.96    1.54
   2   7   1   13.45    1.42
   2   7   1   13.31    1.34
  -2  -7  -1   14.43    1.34
  -2   7   1   10.01    1.35
   2   8   1    1.49    0.53
   2   8   1    1.12    0.50
  -2   8   1    1.48    0.58
   2   9   1    1.29    0.56
  -2   9   1    2.72    0.78
  -3   9  -1    0.82    0.53
   3   8  -1    1.30    0.61
  -3   8  -1    3.65    0.92
  -3  -8   1    1.78    0.57
   3   7  -1    1.96    0.67
  -3   7  -1    0.81    0.49
  -3  -7   1    1.07    0.44
   3   6  -1   14.09    1.26
   3   6  -1   11.42    1.42
  -3  -6   1   12.48    1.23
  -3   6  -1   12.11    1.48
   3   5  -1    5.13    0.68
   3   5  -1    5.78    0.97
  -3   5  -1    3.42    0.76
  -3  -5   1    4.86    0.68
   3   4  -1    1.58    0.54
   3   4  -1    1.05    0.29
  -3   4  -1    1.39    0.49
  -3  -4   1    1.08    0.31
   3   3  -1   29.32    1.46
   3   3  -1   25.28    1.69
  -3   3  -1   29.40    1.76
  -3   3  -1   28.20    1.19
  -3  -3   1   28.30    1.38
   3   2  -1   50.96    2.26
   3   2  -1   47.86    2.52
   3  -2   1   51.56    2.57
  -3   2  -1   52.93    2.54
  -3  -2   1   52.73    2.09
   3   1  -1   56.47    2.50
   3   1  -1   60.86    2.77
   3  -1   1   60.31    2.58
   3  -1   1   56.10    2.69
  -3  -1   1   59.16    2.18
  -3   1  -1   55.47    2.65
   3   0   1  103.68    4.11
   3   0   1   95.00    4.06
   3   0  -1   96.82    4.07
   3   0  -1   97.39    4.00
  -3   0   1  100.12    3.97
   3  -1  -1   58.65    2.68
   3  -1  -1   57.78    2.57
   3   1   1   59.10    2.75
   3   1   1   58.63    2.60
  -3   1   1   58.43    2.64
  -3  -1  -1   58.81    2.16
   3   2   1   51.99    2.32
   3  -2  -1   51.58    2.23
   3   2   1   49.16    2.52
  -3   2   1   48.58    2.43
  -3  -2  -1   52.74    2.08
   3   3   1   27.70    1.48
   3   3   1   26.37    1.70
  -3   3   1   28.88    1.20
  -3  -3  -1   27.44    1.35
  -3   3   1   26.53    1.66
   3   4   1    0.59    0.34
   3   4   1    1.24    0.36
  -3  -4  -1    0.90    0.28
  -3   4   1    0.76    0.35
   3   5   1    4.64    0.87
   3   5   1    4.04    0.64
  -3  -5  -1    4.07    0.64
  -3   5   1    4.19    0.80
   3   6   1   12.71    1.23
   3   6   1   14.32    1.59
  -3   6   1   12.69    1.49
  -3  -6  -1   10.13    1.12
   3   7   1    1.28    0.57
   3   7   1    1.26    0.44
  -3  -7  -1    2.13    0.57
  -3   7   1    2.05    0.70
   3   8   1    1.43    0.61
  -3   8   1    1.67    0.67
  -3  -8  -1    0.78    0.45
  -3   9   1    0.26    0.50
   4   8  -1    1.20    0.76
  -4   8  -1    2.45    0.83
  -4  -8   1    2.56    0.72
   4   7  -1    1.21    0.57
  -4   7  -1    0.83    0.51
  -4  -7   1    0.70    0.38
   4   6  -1   -0.04    0.42
  -4  -6   1    0.48    0.31
  -4   6  -1    0.28    0.34
   4   5  -1   13.91    1.62
  -4  -5   1   13.70    1.26
  -4   5  -1   13.15    1.53
   4   4  -1    2.49    0.60
   4   4  -1    2.36    0.70
  -4  -4   1    2.12    0.44
  -4   4  -1    1.76    0.58
   4   3  -1    8.68    1.17
   4   3  -1    8.21    0.86
  -4   3  -1    7.59    1.07
  -4   3  -1    7.59    0.44
  -4  -3   1    7.58    0.74
   4   2  -1    8.16    0.86
   4  -2   1    7.59    0.85
   4  -2   1    7.10    1.01
   4   2  -1    8.62    1.15
  -4  -2   1    7.48    0.54
  -4   2  -1    6.83    0.94
   4   1  -1    8.87    1.09
   4  -1   1   10.68    1.08
   4   1  -1   10.52    1.02
   4  -1   1   11.74    1.24
  -4  -1   1    8.67    0.50
  -4   1  -1   11.39    1.18
   4   0   1   16.04    1.19
   4   0  -1   15.79    1.21
   4   0   1   13.67    1.35
   4   0  -1   16.62    1.16
  -4   0  -1   15.55    1.13
  -4   0   1   13.66    1.04
   4  -1  -1    9.63    1.05
   4   1   1   10.81    1.20
   4  -1  -1    8.73    1.05
   4   1   1   10.45    1.07
  -4   1   1    9.62    1.04
  -4  -1  -1   10.11    0.51
   4  -2  -1    6.49    0.78
   4  -2  -1    8.87    1.08
   4   2   1    7.23    1.04
   4   2   1    8.76    0.94
  -4  -2  -1    8.51    0.56
  -4   2   1    7.06    0.93
   4   3   1    9.43    1.22
   4   3   1    7.78    0.90
  -4   3   1    7.68    0.47
  -4   3   1    6.91    0.99
  -4  -3  -1    7.59    0.72
   4   4   1    1.87    0.65
   4   4   1    3.80    0.65
  -4   4   1    1.82    0.58
  -4  -4  -1    2.74    0.50
   4   5   1   13.84    1.67
  -4  -5  -1   15.59    1.11
  -4   5   1   15.55    1.69
   4   6   1    0.78    0.58
  -4  -6  -1    0.19    0.24
  -4   6   1    0.02    0.29
   4   7   1    0.91    0.60
  -4   7   1    1.08    0.57
  -4  -7  -1    0.40    0.36
   4   8   1    4.21    1.03
  -4   8   1    1.81    0.73
  -4  -8  -1    2.07    0.68
   5   7  -1    0.95    0.67
  -5   7  -1    0.60    0.50
  -5  -7   1    1.37    0.52
   5   6  -1    2.28    0.81
  -5   6  -1    0.16    0.48
  -5  -6   1    0.70    0.43
   5   5  -1    7.86    1.37
  -5   5  -1    8.10    1.30
  -5  -5   1    8.49    0.98
   5   4  -1   17.04    1.97
  -5   4  -1   19.85    2.00
  -5  -4   1   18.98    1.23
   5   3  -1    3.67    0.89
  -5  -3   1    4.80    0.62
  -5   3  -1    7.03    1.09
   5   2  -1    2.72    0.75
   5  -2   1    2.70    0.70
  -5  -2   1    2.82    0.41
  -5   2  -1    2.91    0.69
   5   1  -1    6.13    0.85
   5   1  -1    5.12    0.92
   5  -1   1    5.76    0.98
   5  -1   1    4.79    0.82
  -5  -1   1    4.58    0.74
  -5   1  -1    4.73    0.82
  -5  -1   1    4.38    0.43
   5   0   1    6.01    0.96
   5   0   1    7.65    1.04
   5   0  -1    6.37    0.91
   5   0  -1    8.06    1.11
  -5   0   1    7.32    0.95
  -5   0  -1    6.91    0.96
   5   1   1    3.88    0.83
   5  -1  -1    4.71    0.84
   5   1   1    3.33    0.70
   5  -1  -1    4.24    0.77
  -5   1   1    4.51    0.76
  -5  -1  -1    4.45    0.40
   5   2   1    2.56    0.61
   5  -2  -1    2.42    0.56
   5   2   1    2.22    0.68
  -5  -2  -1    2.39    0.38
  -5   2   1    3.29    0.73
   5   3   1    2.78    0.82
  -5   3   1    3.42    0.77
  -5  -3  -1    4.01    0.56
   5   4   1   18.60    2.01
  -5  -4  -1   17.08    1.15
  -5   4   1   16.23    1.75
   5   5   1    8.72    1.42
  -5   5   1   10.41    1.42
  -5  -5  -1    7.31    0.95
   5   6   1    1.41    0.69
  -5   6   1    1.39    0.64
  -5  -6  -1    1.19    0.46
   5   7   1    1.67    0.79
  -5   7   1    0.74    0.52
  -5  -7  -1    0.81    0.49
   6   5  -1    0.01    0.49
  -6  -5   1    0.02    0.27
  -6   5  -1    0.55    0.48
   6   4  -1    1.00    0.65
  -6  -4   1    0.44    0.29
  -6   4  -1    1.04    0.61
   6   3  -1    2.07    0.77
  -6   3  -1    2.37    0.76
  -6  -3   1    1.93    0.46
   6   2  -1    7.20    1.29
  -6  -2   1    6.93    0.71
  -6   2  -1    6.48    1.08
   6   1  -1    2.81    0.79
   6  -1   1    3.35    0.80
   6  -1   1    3.63    0.85
  -6   1  -1    2.41    0.70
  -6  -1   1    3.17    0.42
   6   0  -1    9.45    1.29
   6   0   1    8.04    1.23
  -6   0  -1    7.44    0.41
  -6   0   1    6.83    0.44
   6  -1  -1    2.69    0.70
   6   1   1    2.71    0.80
  -6  -1  -1    2.87    0.38
   6   2   1    8.71    1.38
  -6  -2  -1    7.87    0.77
  -6   2   1   10.98    1.38
   6   3   1    2.87    0.85
  -6   3   1    2.01    0.65
  -6  -3  -1    1.55    0.41
   6   4   1   -0.15    0.47
  -6  -4  -1    0.55    0.32
  -6   4   1    0.44    0.46
   6   5   1   -0.18    0.47
  -6  -5  -1    0.01    0.29
  -6   5   1    0.05    0.42
   7   2  -1    3.48    1.02
  -7  -2   1    3.59    0.56
   7   1  -1    0.64    0.55
  -7  -1   1    0.88    0.29
   7   0   1   -0.30    0.40
   7   0  -1    0.13    0.47
  -7   0  -1    0.33    0.15
  -7   0   1    0.01    0.15
   7   1   1    2.15    0.78
   7  -1  -1    1.07    0.65
  -7   1   1    1.06    0.20
  -7  -1  -1    0.67    0.27
   7   2   1    3.01    0.94
  -7  -2  -1    3.95    0.57
   0  10  -2   -0.12    0.39
   0   9  -2    6.27    1.08
   0   8  -2    0.61    0.37
   0   7  -2    3.86    0.73
   0   6  -2    2.88    0.48
   0  -6   2    2.34    0.52
   0   6  -2    1.96    0.54
   0   5  -2    1.74    0.33
   0   5  -2    2.25    0.45
   0  -5   2    1.34    0.32
   0   4  -2    1.05    0.25
   0   4  -2    0.74    0.27
   0  -4   2    1.01    0.25
   0  -3   2  270.94    9.74
   0   3  -2  271.32    9.90
   0   3  -2  274.61    9.72
   0   2  -2    1.16    0.23
   0  -2   2    1.63    0.23
   0   2  -2    1.43    0.22
   0   1  -2    1.16    0.16
   0  -1   2    1.49    0.18
   0   1  -2    1.15    0.17
   0   1  -2    1.07    0.14
   0   0  -2  114.60    4.04
   0   0   2  114.81    4.04
   0   1   2    1.13    0.13
   0  -1  -2    1.28    0.17
   0   1   2    1.17    0.17
   0   2   2    1.19    0.18
   0   2   2    1.61    0.27
   0  -2  -2    0.92    0.18
   0  -3  -2  266.40    9.61
   0   3   2  266.81    9.76
   0   3   2  271.34    9.54
   0   4   2    1.30    0.33
   0  -4  -2    1.00    0.26
   0   4   2    0.70    0.22
   0  -5  -2    1.76    0.37
   0   5   2    2.37    0.47
   0   5   2    2.19    0.35
   0   6   2    3.35    0.48
   0  -6  -2    3.29    0.54
   0   6   2    2.59    0.59
   0   7   2    4.34    0.78
   0   8   2   -0.04    0.27
   0   9   2    5.21    0.99
   0  10   2   -0.11    0.38
   1  10  -2    1.21    0.57
  -1  10  -2    1.05    0.62
   1   9  -2    1.19    0.51
  -1   9  -2    1.38    0.60
   1   8  -2    2.53    0.64
  -1   8  -2    2.42    0.70
   1   7  -2   15.29    1.41
   1   7  -2   15.18    1.16
  -1   7  -2   11.71    1.37
   1   6  -2   34.86    1.89
   1   6  -2   33.29    1.88
  -1  -6   2   36.13    1.83
  -1   6  -2   32.37    2.02
   1   5  -2   54.88    2.55
   1   5  -2   55.26    2.50
  -1   5  -2   54.41    2.18
  -1   5  -2   55.71    2.72
  -1  -5   2   53.67    2.43
   1   4  -2   38.61    1.75
   1   4  -2   34.16    1.78
  -1   4  -2   36.42    1.92
  -1  -4   2   36.78    1.72
  -1   4  -2   37.91    1.51
   1   3  -2   40.79    1.73
   1   3  -2   39.88    1.84
  -1  -3   2   37.00    1.71
  -1   3  -2   42.08    1.56
  -1   3  -2   39.49    1.94
   1  -2   2   44.68    2.05
   1   2  -2   48.52    1.99
   1   2  -2   46.18    1.81
  -1   2  -2   44.92    2.03
  -1  -2   2   45.82    1.85
  -1   2  -2   46.78    1.73
   1   1  -2   58.98    2.14
   1  -1   2   55.71    2.37
   1   1  -2   58.70    2.32
  -1   1  -2   59.99    2.38
  -1  -1   2   58.23    2.12
  -1  -1   2   58.07    2.17
  -1   1  -2   59.50    2.05
  -1   1  -2   57.74    2.06
   1   0   2   35.93    1.53
   1   0   2   35.74    1.50
   1   0  -2   36.93    1.49
   1   0  -2   36.96    1.43
  -1   0   2   37.47    1.44
  -1   0  -2   39.34    1.58
  -1   0   2   36.13    1.42
   1  -1  -2   57.83    2.15
   1   1   2   58.55    2.27
   1   1   2   59.99    2.35
  -1   1   2   58.12    2.10
  -1  -1  -2   57.70    2.14
  -1   1   2   58.14    2.30
   1   2   2   47.13    1.90
   1   2   2   45.12    1.97
  -1  -2  -2   46.61    1.84
  -1   2   2   44.92    1.99
   1   3   2   40.96    1.84
   1   3   2   39.58    1.78
  -1   3   2   40.47    1.92
  -1  -3  -2   39.19    1.72
   1   4   2   36.94    1.77
   1   4   2   35.52    1.76
  -1   4   2   35.59    1.88
  -1  -4  -2   36.52    1.69
   1   5   2   53.23    2.49
   1   5   2   55.13    2.55
  -1  -5  -2   54.42    2.44
  -1   5   2   54.23    2.01
  -1   5   2   53.47    2.68
   1   6   2   32.51    1.87
   1   6   2   32.27    1.77
  -1  -6  -2   33.85    1.78
  -1   6   2   32.58    2.00
   1   7   2   13.69    1.26
   1   7   2   12.96    1.35
  -1   7   2   12.45    1.43
  -1  -7  -2   14.12    1.39
   1   8   2    2.41    0.64
  -1   8   2    3.12    0.77
   1   9   2    1.45    0.55
  -1   9   2    0.01    0.40
   1  10   2    1.84    0.68
  -1  10   2    0.95    0.63
  -2   9  -2    3.29    0.88
   2   8  -2    3.40    0.78
   2   8  -2    3.73    0.78
  -2   8  -2    2.82    0.80
   2   7  -2   16.97    1.30
   2   7  -2   18.77    1.75
  -2  -7   2   20.64    1.38
  -2   7  -2   16.35    1.74
   2   6  -2    0.20    0.24
   2   6  -2    0.41    0.36
  -2   6  -2    0.78    0.42
  -2  -6   2    0.69    0.29
   2   5  -2   13.53    0.97
   2   5  -2   16.81    1.26
  -2  -5   2   15.48    1.04
  -2   5  -2   17.95    1.35
   2   4  -2    1.89    0.36
   2   4  -2    1.84    0.50
  -2   4  -2    2.13    0.25
  -2  -4   2    2.28    0.40
  -2   4  -2    2.08    0.51
   2   3  -2   12.95    0.99
   2   3  -2   13.18    0.78
  -2   3  -2   14.03    1.05
  -2   3  -2   14.45    0.72
  -2  -3   2   14.17    0.83
   2  -2   2  127.30    5.19
   2   2  -2  129.11    4.80
   2   2  -2  132.50    5.14
  -2   2  -2  130.66    4.61
  -2   2  -2  132.60    5.18
  -2  -2   2  128.55    4.79
   2   1  -2   80.02    3.28
   2  -1   2   77.98    3.31
   2  -1   2   79.95    3.13
   2   1  -2   78.31    3.03
  -2   1  -2   81.56    3.30
  -2  -1   2   79.13    2.92
   2   0  -2   -0.03    0.12
   2   0  -2   -0.06    0.15
   2   0   2    0.21    0.17
   2   0   2    0.24    0.18
  -2   0   2   -0.08    0.10
   2  -1  -2   79.01    3.09
   2   1   2   81.80    3.28
   2  -1  -2   81.79    3.22
   2   1   2   80.02    3.16
  -2  -1  -2   75.03    2.85
  -2  -1  -2   79.47    2.88
  -2   1   2   77.69    3.17
   2   2   2  132.26    5.13
   2   2   2  129.14    4.94
   2  -2  -2  129.55    4.75
  -2   2   2  132.24    5.09
  -2  -2  -2  123.53    4.75
  -2   2   2  133.20    4.65
   2   3   2   14.48    1.00
   2   3   2   12.69    0.83
  -2  -3  -2   13.47    0.77
  -2   3   2   12.55    0.68
  -2   3   2   11.62    0.94
   2   4   2    2.36    0.43
   2   4   2    1.56    0.44
  -2   4   2    1.52    0.44
  -2  -4  -2    2.86    0.46
   2   5   2   14.68    1.16
   2   5   2   14.48    1.06
  -2   5   2   14.91    1.44
  -2  -5  -2   16.29    1.06
   2   6   2    0.70    0.33
   2   6   2    0.74    0.41
  -2   6   2    0.33    0.37
  -2  -6  -2    0.53    0.30
   2   7   2   16.80    1.32
   2   7   2   18.14    1.66
  -2   7   2   18.28    1.80
  -2  -7  -2   14.83    1.42
   2   8   2    2.40    0.65
   2   8   2    2.39    0.65
  -2   8   2    4.92    1.01
   2   9   2    3.47    0.79
  -2   9   2    0.92    0.52
   3   9  -2    1.44    0.75
  -3   9  -2    1.88    0.72
   3   8  -2    3.10    0.85
  -3  -8   2    2.80    0.70
  -3   8  -2    1.28    0.57
   3   7  -2    6.47    1.10
  -3   7  -2    7.25    1.22
  -3  -7   2    7.08    1.03
   3   6  -2    0.15    0.34
   3   6  -2    0.13    0.22
  -3  -6   2    0.00    0.22
  -3   6  -2    0.13    0.29
   3   5  -2    9.70    1.23
   3   5  -2    8.75    0.89
  -3   5  -2    9.70    1.23
  -3  -5   2    7.99    0.90
   3   4  -2    7.78    1.03
   3   4  -2    8.87    0.69
  -3   4  -2    6.76    0.99
  -3   4  -2    7.74    0.51
  -3  -4   2   10.10    0.89
   3   3  -2    0.54    0.32
   3   3  -2    0.18    0.16
  -3   3  -2    0.10    0.25
  -3   3  -2    0.04    0.09
  -3  -3   2    0.14    0.15
   3   2  -2   19.76    1.14
   3  -2   2   23.62    1.50
   3   2  -2   21.05    1.42
  -3  -2   2   24.08    1.09
  -3   2  -2   23.76    1.46
   3   1  -2    6.96    0.84
   3   1  -2    8.34    0.64
   3  -1   2    7.73    0.79
   3  -1   2    7.19    0.86
  -3  -1   2    7.60    0.43
  -3   1  -2    9.26    0.95
   3   0  -2   37.76    1.91
   3   0   2   38.83    1.95
   3   0   2   38.29    1.92
   3   0  -2   38.47    1.83
  -3   0   2   36.51    1.79
   3  -1  -2    7.19    0.79
   3   1   2    6.17    0.81
   3  -1  -2    8.96    0.84
   3   1   2    8.13    0.82
  -3   1   2    7.41    0.78
  -3  -1  -2    7.64    0.40
  -3  -1  -2    7.48    0.38
   3   2   2   20.68    1.39
   3  -2  -2   20.75    1.12
   3   2   2   19.31    1.20
  -3  -2  -2   22.66    1.01
  -3   2   2   18.74    1.26
   3   3   2   -0.21    0.23
   3   3   2    0.37    0.22
  -3   3   2    0.07    0.22
  -3   3   2   -0.04    0.09
  -3  -3  -2    0.07    0.13
   3   4   2    7.44    1.02
   3   4   2    7.61    0.85
  -3   4   2    7.98    1.02
  -3  -4  -2    8.77    0.82
   3   5   2    7.52    1.07
   3   5   2    7.96    0.92
  -3  -5  -2    8.29    0.89
  -3   5   2    7.98    1.08
   3   6   2    0.21    0.37
   3   6   2    0.17    0.27
  -3   6   2    0.28    0.38
  -3  -6  -2    0.04    0.22
   3   7   2    3.98    0.91
   3   7   2    4.89    0.83
  -3  -7  -2    5.45    0.86
  -3   7   2    5.21    1.03
   3   8   2    1.60    0.63
  -3  -8  -2    1.16    0.50
  -3   8   2    1.34    0.62
  -3   9   2    2.36    0.83
   4   8  -2    0.22    0.59
  -4   8  -2    0.49    0.54
  -4  -8   2   -0.34    0.29
   4   7  -2    0.96    0.62
  -4   7  -2    1.10    0.55
  -4  -7   2    0.85    0.41
   4   6  -2    5.31    1.09
  -4  -6   2    7.04    0.96
  -4   6  -2    5.36    1.04
   4   5  -2    3.57    0.87
  -4  -5   2    2.11    0.49
  -4   5  -2    3.76    0.83
   4   4  -2   13.02    1.52
  -4   4  -2    9.54    1.29
  -4  -4   2   12.09    0.90
   4   3  -2    1.93    0.40
   4   3  -2    2.28    0.64
  -4  -3   2    3.26    0.51
  -4   3  -2    2.88    0.28
  -4   3  -2    2.64    0.64
   4  -2   2    4.44    0.82
   4   2  -2    3.58    0.74
   4   2  -2    5.30    0.66
  -4  -2   2    4.24    0.48
  -4   2  -2    3.83    0.72
   4   1  -2   17.47    1.58
   4   1  -2   15.87    1.07
   4  -1   2   14.66    1.41
   4  -1   2   15.37    1.14
  -4  -1   2   15.44    0.76
  -4   1  -2   14.98    1.18
   4   0  -2    2.33    0.55
   4   0  -2    2.13    0.47
   4   0   2    2.27    0.52
   4   0   2    2.63    0.59
  -4   0   2    1.25    0.37
   4   1   2   14.06    1.12
   4  -1  -2   14.74    1.12
   4   1   2   14.74    1.42
   4  -1  -2   14.41    1.13
  -4  -1  -2   15.68    0.70
  -4   1   2   18.28    1.21
   4   2   2    4.85    0.71
   4  -2  -2    5.62    0.72
   4   2   2    4.55    0.83
  -4   2   2    4.72    0.75
  -4  -2  -2    4.36    0.47
   4   3   2    2.06    0.50
   4   3   2    2.53    0.70
  -4   3   2    2.40    0.29
  -4   3   2    2.08    0.54
  -4  -3  -2    2.55    0.42
   4   4   2   11.32    1.47
   4   4   2   11.07    1.14
  -4  -4  -2   13.59    0.92
  -4   4   2   10.78    1.31
   4   5   2    2.83    0.76
   4   5   2    3.39    0.67
  -4   5   2    2.48    0.67
  -4  -5  -2    3.48    0.62
   4   6   2    6.22    1.14
  -4   6   2    8.03    1.23
  -4  -6  -2    8.66    1.05
   4   7   2    0.81    0.52
  -4  -7  -2    1.07    0.47
  -4   7   2    1.95    0.70
   4   8   2    0.30    0.50
  -4  -8  -2   -0.29    0.29
  -4   8   2    0.21    0.43
  -5  -7   2    2.16    0.63
  -5   7  -2    1.11    0.62
   5   6  -2    4.69    1.10
  -5   6  -2    3.43    0.93
  -5  -6   2    4.58    0.82
   5   5  -2   12.43    1.74
  -5  -5   2    9.17    1.06
  -5   5  -2   10.49    1.53
   5   4  -2    6.44    1.21
  -5   4  -2    5.60    1.07
  -5  -4   2    6.13    0.80
   5   3  -2    0.88    0.51
  -5  -3   2    0.54    0.27
  -5   3  -2    1.61    0.59
   5   2  -2   13.70    1.61
   5  -2   2   13.13    1.52
  -5   2  -2   13.60    1.50
  -5  -2   2   13.18    0.83
   5  -1   2    0.66    0.38
   5  -1   2    0.58    0.46
   5   1  -2    1.52    0.46
   5   1  -2    0.97    0.46
  -5  -1   2    0.66    0.19
  -5  -1   2    0.46    0.35
  -5   1  -2    1.34    0.48
   5   0   2   26.06    1.81
   5   0   2   28.87    1.87
   5   0  -2   29.25    1.91
   5   0  -2   26.98    1.71
  -5   0   2   30.47    1.73
  -5   0  -2   27.17    1.78
  -5   0   2   26.10    1.05
   5   1   2    0.81    0.44
   5   1   2    0.94    0.41
   5  -1  -2    1.23    0.44
   5  -1  -2    1.53    0.46
  -5   1   2    1.75    0.49
  -5  -1  -2    0.71    0.18
   5   2   2   12.17    1.50
   5  -2  -2   15.09    1.37
   5   2   2   15.23    1.45
  -5   2   2   13.18    1.41
  -5  -2  -2   13.96    0.83
   5   3   2    0.50    0.44
  -5  -3  -2    0.83    0.29
  -5   3   2    1.04    0.46
   5   4   2    5.76    1.15
  -5   4   2    6.47    1.09
  -5  -4  -2    5.82    0.75
   5   5   2    9.70    1.51
  -5  -5  -2   10.84    1.14
  -5   5   2   11.38    1.52
   5   6   2    7.06    1.32
  -5   6   2    3.16    0.85
  -5  -6  -2    4.18    0.78
   5   7   2    1.00    0.68
  -5   7   2    1.86    0.73
  -5  -7  -2    0.99    0.50
   6   5  -2    0.42    0.51
  -6   5  -2    0.51    0.56
  -6  -5   2    0.27    0.32
   6   4  -2    6.00    1.24
  -6   4  -2    4.75    1.02
  -6  -4   2    4.37    0.72
   6   3  -2    3.14    0.87
  -6  -3   2    3.00    0.55
  -6   3  -2    3.08    0.78
   6  -2   2    1.15    0.62
   6   2  -2    1.95    0.76
  -6   2  -2    1.20    0.59
  -6  -2   2    1.53    0.37
   6   1  -2    1.11    0.59
   6  -1   2    1.92    0.67
   6  -1   2    0.34    0.38
  -6   1  -2    0.66    0.43
  -6  -1   2    0.83    0.24
   6   0   2    0.61    0.42
   6   0  -2   -0.38    0.25
  -6   0   2    0.17    0.12
   6  -1  -2    1.42    0.56
   6   1   2    0.87    0.53
  -6  -1  -2    1.46    0.27
   6   2   2    1.42    0.69
  -6   2   2    1.82    0.58
  -6  -2  -2    1.38    0.33
   6   3   2    3.99    0.97
  -6   3   2    2.43    0.71
  -6  -3  -2    2.97    0.52
   6   4   2    3.76    0.99
  -6   4   2    5.13    1.05
  -6  -4  -2    5.45    0.76
   6   5   2    0.64    0.59
  -6  -5  -2    0.78    0.41
  -6   5   2    2.07    0.75
   7   2  -2    3.57    1.02
  -7  -2   2    3.44    0.55
   7   1  -2    1.17    0.72
  -7  -1   2    1.02    0.30
   7   0  -2    1.56    0.64
   7   0   2    0.91    0.60
  -7   0   2    1.44    0.30
  -7   0  -2    1.44    0.24
   7   1   2    0.62    0.51
  -7   1   2    0.77    0.21
  -7  -1  -2    0.42    0.22
   7   2   2    1.63    0.82
  -7   2   2    2.65    0.32
  -7  -2  -2    3.32    0.51
   0  10  -3   14.14    1.73
   0   9  -3    0.51    0.45
   0   8  -3    4.13    0.82
   0   7  -3    0.86    0.39
   0   6  -3   18.90    1.35
   0   6  -3   19.36    1.16
   0   5  -3   34.39    1.92
   0   5  -3   38.27    1.78
   0  -5   3   40.52    1.82
   0  -4   3  164.02    6.12
   0   4  -3  161.82    6.09
   0   4  -3  168.05    6.31
   0   3  -3   20.35    1.00
   0  -3   3   21.47    1.01
   0   3  -3   19.65    1.09
   0  -2   3   28.11    1.17
   0   2  -3   25.68    1.22
   0   2  -3   28.08    1.17
   0  -1   3  286.04   10.30
   0   1  -3  289.50   10.26
   0   1  -3  301.58   10.32
   0   1  -3  289.22   10.30
   0  -1   3  295.73   10.30
   0   0  -3   -0.02    0.05
   0   0   3   -0.06    0.04
   0   0  -3   -0.07    0.03
   0  -1  -3  294.61   10.17
   0  -1  -3  288.32   10.12
   0   1   3  282.06   10.17
   0  -2  -3   26.03    1.16
   0   2   3   26.45    1.24
   0   2   3   29.34    1.13
   0  -3  -3   19.26    0.98
   0   3   3   20.86    0.94
   0   3   3   19.85    1.10
   0  -4  -3  170.28    6.29
   0   4   3  169.70    6.51
   0   4   3  167.08    6.18
   0   5   3   37.28    1.99
   0  -5  -3   39.27    1.83
   0   5   3   37.48    1.69
   0  -6  -3   18.11    1.16
   0   6   3   19.17    1.06
   0   6   3   18.58    1.34
   0   7   3    0.68    0.38
   0   8   3    3.67    0.79
   0   9   3    0.79    0.49
   0  10   3   13.46    1.70
  -1  10  -3    5.76    1.15
   1   9  -3    1.35    0.52
  -1   9  -3    1.35    0.61
   1   8  -3   17.87    1.67
  -1   8  -3   18.21    1.84
   1   7  -3    0.72    0.39
   1   7  -3    1.73    0.50
  -1   7  -3    1.19    0.48
   1   6  -3   12.03    1.15
   1   6  -3    8.84    0.95
  -1  -6   3    8.52    0.95
  -1   6  -3    9.56    1.17
   1   5  -3    2.00    0.47
   1   5  -3    2.09    0.42
  -1   5  -3    1.00    0.40
  -1   5  -3    2.27    0.33
  -1  -5   3    1.75    0.41
   1   4  -3    0.46    0.20
   1   4  -3    1.55    0.37
  -1   4  -3    1.28    0.22
  -1   4  -3    1.05    0.35
  -1  -4   3    0.79    0.27
   1   3  -3    3.31    0.47
   1   3  -3    3.75    0.40
  -1   3  -3    3.06    0.29
  -1  -3   3    3.04    0.39
  -1   3  -3    3.10    0.50
   1   2  -3   23.46    0.96
   1   2  -3   22.39    1.13
   1  -2   3   21.56    1.21
  -1   2  -3   22.25    0.93
  -1  -2   3   21.53    0.96
  -1   2  -3   21.44    1.19
  -1  -2   3   22.36    1.02
   1   1  -3   83.75    3.21
   1   1  -3   84.72    2.98
   1  -1   3   83.71    3.31
  -1  -1   3   83.28    2.97
  -1   1  -3   87.13    2.97
  -1   1  -3   81.21    2.97
  -1  -1   3   83.25    3.08
   1   0   3  214.46    7.69
   1   0  -3  213.21    7.66
   1   0  -3  220.68    7.58
   1   0   3  207.73    7.73
  -1   0   3  221.53    7.58
  -1   0   3  215.87    7.56
  -1   0   3  209.29    7.51
   1  -1  -3   86.10    3.14
   1   1   3   84.83    3.32
   1   1   3   86.10    3.28
  -1  -1  -3   86.42    3.14
  -1   1   3   85.35    3.27
  -1   1   3   91.06    3.16
   1   2   3   22.32    1.09
   1   2   3   20.49    1.10
  -1   2   3   24.13    1.18
  -1  -2  -3   22.53    1.01
   1   3   3    3.40    0.45
   1   3   3    2.61    0.41
  -1   3   3    3.61    0.52
  -1  -3  -3    3.16    0.40
   1   4   3    1.20    0.32
   1   4   3    1.20    0.32
  -1  -4  -3    1.08    0.30
  -1   4   3    0.51    0.25
   1   5   3    1.76    0.42
   1   5   3    2.28    0.46
  -1  -5  -3    1.66    0.38
  -1   5   3    1.76    0.46
   1   6   3    9.17    1.05
   1   6   3    7.42    0.87
  -1  -6  -3   10.49    1.04
  -1   6   3    9.01    1.13
   1   7   3    1.46    0.49
   1   7   3    0.87    0.38
  -1   7   3    0.71    0.40
  -1  -7  -3    1.02    0.45
   1   8   3   18.84    1.78
  -1   8   3   17.54    1.80
   1   9   3    1.48    0.61
  -1   9   3    1.42    0.58
   1  10   3    6.20    1.20
  -1  10   3    5.13    1.14
  -2   9  -3    0.00    0.37
   2   8  -3    0.50    0.38
   2   8  -3    0.48    0.44
  -2   8  -3    0.59    0.43
   2   7  -3   12.49    1.23
   2   7  -3   10.45    1.28
  -2  -7   3   13.34    1.35
  -2   7  -3   10.80    1.40
   2   6  -3    1.16    0.46
   2   6  -3    1.23    0.39
  -2   6  -3    1.47    0.53
  -2  -6   3    0.98    0.36
   2   5  -3    4.88    0.61
   2   5  -3    5.72    0.87
  -2   5  -3    4.48    0.80
  -2   5  -3    5.16    0.57
  -2  -5   3    4.18    0.62
   2   4  -3   27.11    1.63
   2   4  -3   27.99    1.36
  -2   4  -3   23.93    1.62
  -2   4  -3   28.18    1.17
  -2  -4   3   28.03    1.42
   2   3  -3    1.23    0.38
   2   3  -3    1.92    0.30
  -2  -3   3    0.92    0.24
  -2   3  -3    1.31    0.22
  -2   3  -3    1.17    0.20
  -2   3  -3    0.98    0.34
   2   2  -3   69.20    2.59
   2  -2   3   66.01    2.99
   2   2  -3   66.39    2.93
  -2  -2   3   66.74    2.62
  -2   2  -3   64.84    2.95
  -2   2  -3   68.11    2.44
   2   1  -3   16.49    1.04
   2  -1   3   18.49    1.12
   2   1  -3   18.57    0.86
  -2  -1   3   17.36    0.80
  -2  -1   3   19.37    0.84
   2   0   3   80.65    3.31
   2   0  -3   81.56    3.15
   2   0   3   80.38    3.26
   2   0  -3   82.30    3.27
  -2   0   3   82.35    3.14
   2  -1  -3   17.68    0.92
   2   1   3   15.94    1.02
   2   1   3   17.66    1.00
  -2  -1  -3   17.92    0.74
  -2   1   3   16.85    0.96
  -2  -1  -3   18.24    0.76
   2  -2  -3   67.67    2.59
   2   2   3   66.56    2.79
   2   2   3   64.83    2.91
  -2   2   3   68.59    2.88
  -2  -2  -3   66.01    2.59
  -2   2   3   69.31    2.51
   2   3   3    1.57    0.39
   2   3   3    1.07    0.28
  -2   3   3    0.92    0.31
  -2   3   3    0.89    0.20
  -2  -3  -3    0.65    0.22
   2   4   3   26.48    1.61
   2   4   3   27.74    1.52
  -2  -4  -3   29.01    1.44
  -2   4   3   29.65    1.72
   2   5   3    4.70    0.78
   2   5   3    4.30    0.65
  -2   5   3    4.74    0.79
  -2  -5  -3    5.78    0.74
   2   6   3    1.71    0.45
   2   6   3    0.83    0.40
  -2  -6  -3    0.90    0.37
  -2   6   3    1.90    0.56
   2   7   3   14.34    1.43
   2   7   3   11.95    1.29
  -2  -7  -3   12.04    1.28
  -2   7   3   11.26    1.38
   2   8   3    0.45    0.39
   2   8   3   -0.26    0.20
  -2   8   3    0.07    0.37
   2   9   3    0.80    0.50
  -2   9   3    0.42    0.46
   3   9  -3    0.41    0.54
  -3   9  -3    0.54    0.59
   3   8  -3    2.08    0.73
  -3   8  -3    0.89    0.53
  -3  -8   3    0.92    0.46
   3   7  -3    1.20    0.59
  -3  -7   3    0.75    0.41
  -3   7  -3    0.76    0.45
   3   6  -3    5.34    0.97
  -3   6  -3    5.28    0.99
  -3  -6   3    7.11    0.92
   3   5  -3    4.67    0.86
   3   5  -3    4.80    0.63
  -3   5  -3    4.55    0.87
  -3  -5   3    4.35    0.67
   3   4  -3    1.47    0.49
   3   4  -3    2.07    0.38
  -3  -4   3    2.24    0.43
  -3   4  -3    1.35    0.26
  -3   4  -3    2.43    0.59
   3   3  -3    7.58    1.00
   3   3  -3    8.26    0.62
   3  -3   3    8.50    1.08
  -3   3  -3   10.07    1.13
  -3  -3   3    8.94    0.66
  -3   3  -3    8.92    0.50
   3  -2   3    5.59    0.82
   3   2  -3    5.57    0.55
   3   2  -3    4.37    0.70
  -3  -2   3    4.62    0.48
  -3   2  -3    4.01    0.68
   3  -1   3    9.02    0.99
   3   1  -3   11.32    1.10
   3  -1   3   10.50    0.80
   3   1  -3    9.67    0.70
  -3  -1   3   10.85    0.55
  -3   1  -3   10.48    1.02
   3   0   3    3.80    0.55
   3   0  -3    3.68    0.56
   3   0  -3    4.45    0.52
  -3   0   3    2.74    0.41
   3  -1  -3   10.62    0.80
   3  -1  -3   10.75    0.98
   3   1   3   10.45    0.98
   3   1   3   11.95    1.12
  -3  -1  -3   10.73    0.52
  -3  -1  -3   10.78    0.50
  -3   1   3   10.33    0.79
   3   2   3    3.40    0.55
   3  -2  -3    5.07    0.55
   3   2   3    3.78    0.68
  -3   2   3    5.18    0.68
  -3   2   3    4.41    0.27
  -3  -2  -3    5.25    0.46
   3   3   3    7.78    0.99
   3   3   3    9.84    0.95
  -3   3   3    9.28    0.56
  -3  -3  -3    9.99    0.67
  -3   3   3    9.66    1.05
   3   4   3    1.45    0.40
   3   4   3    1.12    0.44
  -3  -4  -3    1.87    0.39
  -3   4   3    1.63    0.46
   3   5   3    5.02    0.76
   3   5   3    5.81    0.95
  -3  -5  -3    4.79    0.66
  -3   5   3    3.43    0.73
   3   6   3    5.90    0.98
   3   6   3    6.04    0.86
  -3   6   3    5.70    1.00
  -3  -6  -3    7.89    0.93
   3   7   3    0.75    0.54
   3   7   3    1.30    0.47
  -3  -7  -3    0.58    0.34
  -3   7   3    1.43    0.57
   3   8   3    1.79    0.69
  -3   8   3    1.52    0.64
  -3  -8  -3    0.99    0.51
  -3   9   3    0.94    0.57
   4   8  -3    2.58    0.93
  -4  -8   3    2.06    0.65
  -4   8  -3    2.01    0.81
   4   7  -3   15.25    1.90
  -4   7  -3   14.71    1.85
  -4  -7   3   14.97    1.49
   4   6  -3    7.19    1.23
  -4   6  -3    7.00    1.23
  -4  -6   3    7.70    0.98
   4   5  -3    4.34    0.92
  -4   5  -3    4.53    0.91
  -4  -5   3    3.73    0.64
   4   4  -3   10.59    1.39
  -4  -4   3   10.98    1.04
  -4   4  -3   13.77    1.53
   4  -3   3    1.94    0.61
   4   3  -3    3.82    0.52
   4   3  -3    3.24    0.74
  -4   3  -3    2.63    0.65
  -4   3  -3    2.78    0.28
  -4  -3   3    2.93    0.46
   4  -2   3    9.36    1.18
   4   2  -3   11.86    1.32
   4   2  -3   11.32    0.83
  -4   2  -3   12.25    1.29
  -4  -2   3    9.88    0.69
   4   1  -3    8.82    1.14
   4  -1   3   10.54    1.10
   4   1  -3   12.11    0.88
   4  -1   3   11.27    1.25
  -4  -1   3   10.09    0.80
  -4   1  -3   10.30    1.17
  -4  -1   3   11.35    0.61
   4   0   3    8.69    1.04
   4   0  -3    9.90    1.13
   4   0   3   10.12    1.14
   4   0  -3   10.86    1.03
  -4   0   3    9.45    0.94
   4   1   3   10.74    1.12
   4   1   3   11.56    1.26
   4  -1  -3   11.07    1.11
   4  -1  -3   12.07    1.13
  -4  -1  -3   11.14    0.57
  -4  -1  -3   11.21    0.55
  -4   1   3   11.27    1.09
   4   2   3    9.64    1.04
   4   2   3   10.36    1.22
   4  -2  -3    7.83    0.85
  -4  -2  -3    8.82    0.59
  -4   2   3   10.40    1.10
   4   3   3    3.16    0.59
   4   3   3    2.69    0.68
  -4  -3  -3    2.17    0.38
  -4   3   3    3.06    0.66
  -4   3   3    2.59    0.32
   4   4   3   11.27    1.16
   4   4   3   10.97    1.41
  -4  -4  -3   11.02    0.99
  -4   4   3   10.29    1.28
   4   5   3    3.92    0.71
   4   5   3    4.33    0.92
  -4   5   3    5.22    0.99
  -4  -5  -3    4.39    0.70
   4   6   3    7.21    1.22
  -4  -6  -3    8.84    1.07
  -4   6   3    6.74    1.17
   4   7   3    9.38    1.45
  -4   7   3   15.38    1.79
  -4  -7  -3   14.81    1.49
   4   8   3    1.63    0.69
  -4  -8  -3    2.42    0.70
  -4   8   3    2.54    0.84
   5   7  -3   -0.62    0.45
  -5  -7   3    0.28    0.35
  -5   7  -3   -0.21    0.39
   5   6  -3    2.08    0.83
  -5   6  -3    3.13    0.93
  -5  -6   3    1.10    0.47
   5   5  -3   -0.24    0.30
  -5   5  -3    0.54    0.41
  -5  -5   3    0.19    0.28
   5   4  -3    0.65    0.54
  -5   4  -3   -0.16    0.34
  -5  -4   3    0.41    0.28
   5   3  -3    7.31    1.27
  -5   3  -3    8.04    1.22
  -5  -3   3    8.73    0.88
   5  -2   3    1.24    0.54
   5   2  -3    2.28    0.66
  -5   2  -3    2.23    0.65
  -5  -2   3    1.32    0.31
   5  -1   3    2.40    0.61
   5   1  -3    2.00    0.60
   5  -1   3    1.86    0.60
  -5   1  -3    2.24    0.60
  -5  -1   3    1.79    0.29
   5   0   3   17.97    1.68
   5   0  -3   17.13    1.67
   5   0   3   16.00    1.60
   5   0  -3   17.31    1.25
  -5   0  -3   14.61    1.48
  -5   0   3   15.31    0.72
  -5   0   3   15.77    1.18
   5  -1  -3    2.19    0.57
   5   1   3    1.74    0.57
   5   1   3    1.93    0.60
  -5  -1  -3    2.07    0.27
  -5   1   3    2.49    0.55
   5   2   3    1.18    0.45
   5  -2  -3    2.09    0.51
   5   2   3    1.38    0.56
  -5   2   3    1.62    0.50
  -5  -2  -3    1.51    0.31
   5   3   3    7.74    1.25
  -5  -3  -3    8.24    0.80
  -5   3   3    7.79    1.10
   5   4   3    0.20    0.42
  -5   4   3    0.24    0.40
  -5  -4  -3    0.92    0.31
   5   5   3    0.77    0.54
  -5  -5  -3    0.46    0.28
  -5   5   3   -0.07    0.41
   5   6   3    1.86    0.74
  -5   6   3    1.43    0.74
  -5  -6  -3    1.50    0.50
   5   7   3    0.10    0.53
  -5  -7  -3    0.57    0.45
  -5   7   3   -0.59    0.39
   6   5  -3   -0.14    0.45
  -6   5  -3   -0.07    0.45
  -6  -5   3    0.17    0.30
   6   4  -3    4.61    1.08
  -6  -4   3    4.46    0.73
  -6   4  -3    3.56    0.90
   6   3  -3    8.74    1.44
  -6   3  -3    7.35    1.27
  -6  -3   3    9.64    0.97
   6   2  -3    3.19    0.89
   6  -2   3    4.65    1.03
  -6   2  -3    4.47    0.97
  -6  -2   3    4.80    0.61
   6   1  -3   11.79    1.58
   6  -1   3   11.65    1.50
  -6  -1   3   10.71    0.74
  -6   1  -3   14.69    1.63
   6   0   3    1.00    0.54
   6   0  -3    2.24    0.71
   6   0   3    4.58    0.92
  -6   0  -3    2.84    0.74
  -6   0   3    2.80    0.33
   6   1   3   10.39    1.48
   6  -1  -3   12.07    1.46
  -6   1   3   11.16    0.57
  -6  -1  -3   11.65    0.69
   6   2   3    4.49    1.00
  -6  -2  -3    3.89    0.50
   6   3   3    7.09    1.33
  -6   3   3    7.90    1.21
  -6  -3  -3    9.42    0.90
   6   4   3    3.61    0.98
  -6   4   3    5.36    1.01
  -6  -4  -3    5.26    0.77
   6   5   3   -0.68    0.39
  -6   5   3    0.16    0.47
  -6  -5  -3   -0.13    0.24
  -7  -2   3    0.66    0.33
   7   1  -3    0.11    0.44
  -7  -1   3    0.32    0.23
   7   0  -3   -0.06    0.43
  -7   0  -3   -0.11    0.12
  -7   0   3    0.09    0.16
   7   1   3    0.63    0.54
  -7   1   3    0.31    0.17
  -7  -1  -3    0.56    0.23
  -7  -2  -3    0.81    0.32
  -7   2   3    0.48    0.20
   0  10  -4    0.17    0.42
   0   9  -4    1.37    0.58
   0   8  -4    0.39    0.34
   0   7  -4   22.25    1.58
   0   6  -4   -0.11    0.20
   0   6  -4   -0.08    0.20
   0   5  -4    6.60    0.81
   0   5  -4    5.89    0.66
   0  -5   4    7.32    0.74
   0  -4   4   51.71    2.18
   0   4  -4   52.91    2.19
   0   4  -4   49.00    2.33
   0  -3   4    2.70    0.35
   0   3  -4    2.07    0.30
   0   3  -4    2.23    0.36
   0   2  -4   31.08    1.33
   0   2  -4   33.22    1.41
   0  -2   4   30.79    1.31
   0  -1   4    8.26    0.46
   0   1  -4    9.65    0.49
   0   1  -4    8.23    0.46
   0  -1   4    7.41    0.46
   0   1  -4    8.75    0.44
   0   0  -4   30.98    1.21
   0   0   4   31.00    1.23
   0   0  -4   31.23    1.23
   0   0  -4   31.41    1.22
   0   1   4    8.04    0.46
   0  -1  -4    8.43    0.43
   0  -2  -4   32.02    1.33
   0   2   4   30.16    1.41
   0   2   4   32.65    1.28
   0   3   4    3.02    0.33
   0   3   4    2.80    0.42
   0  -3  -4    2.09    0.33
   0  -4  -4   52.56    2.23
   0   4   4   51.53    2.12
   0   4   4   52.60    2.40
   0  -5  -4    6.42    0.71
   0   5   4    5.28    0.54
   0   5   4    6.10    0.78
   0   6   4   -0.12    0.17
   0  -6  -4   -0.11    0.18
   0   6   4   -0.15    0.18
   0   7   4   20.53    1.55
   0   8   4   -0.32    0.27
   0   9   4    0.52    0.49
   0  10   4    0.14    0.41
  -1  10  -4    1.69    0.71
   1   9  -4    2.92    0.77
  -1   9  -4    2.52    0.75
   1   8  -4    0.40    0.35
  -1   8  -4    0.77    0.46
   1   7  -4   20.45    1.45
   1   7  -4   20.93    1.44
  -1   7  -4   20.30    1.58
   1   6  -4   13.25    1.25
   1   6  -4   12.23    1.14
  -1  -6   4   13.20    1.20
  -1   6  -4   10.75    1.22
  -1   6  -4   12.68    0.88
   1   5  -4   10.67    1.01
   1   5  -4    9.10    0.89
  -1   5  -4    9.39    0.63
  -1  -5   4    9.36    0.89
  -1   5  -4    9.60    1.06
   1   4  -4  100.77    4.15
   1   4  -4  104.19    4.03
  -1   4  -4  104.66    3.85
  -1  -4   4   99.86    4.02
  -1   4  -4  103.03    4.30
   1   3  -4   49.16    2.11
   1   3  -4   54.08    2.31
  -1  -3   4   52.64    2.18
  -1   3  -4   54.42    2.41
  -1   3  -4   52.19    2.03
   1   2  -4    2.94    0.41
   1  -2   4    2.12    0.39
   1   2  -4    2.70    0.26
  -1   2  -4    2.45    0.26
  -1   2  -4    2.59    0.42
  -1  -2   4    2.95    0.28
  -1  -2   4    2.88    0.33
   1   1  -4   99.21    3.81
   1  -1   4  103.70    3.94
  -1   1  -4   99.00    3.60
  -1  -1   4   98.52    3.68
  -1   1  -4  103.80    3.58
   1   0   4    0.08    0.15
   1   0  -4   -0.03    0.10
   1   0  -4    0.13    0.08
  -1   0   4    0.01    0.07
  -1   0  -4    0.10    0.05
  -1   0   4    0.12    0.08
  -1   0  -4    0.10    0.05
   1  -1  -4  100.97    3.59
   1   1   4  101.13    3.77
   1   1   4   99.44    3.76
  -1  -1  -4   99.98    3.59
  -1   1   4   94.99    3.71
   1   2   4    2.00    0.35
   1  -2  -4    2.02    0.12
   1   2   4    2.19    0.33
  -1   2   4    2.36    0.37
  -1   2   4    2.61    0.12
  -1  -2  -4    2.76    0.32
   1   3   4   53.81    2.26
   1   3   4   50.60    2.23
  -1   3   4   51.70    2.33
  -1  -3  -4   49.68    2.13
   1   4   4   98.01    4.00
   1   4   4   97.80    4.05
  -1  -4  -4   98.90    3.93
  -1   4   4  104.88    4.20
   1   5   4   10.65    1.06
   1   5   4   11.19    1.00
  -1  -5  -4   10.04    0.96
  -1   5   4    9.76    1.07
   1   6   4   12.15    1.24
   1   6   4   10.98    1.05
  -1  -6  -4   14.19    1.01
  -1   6   4   13.22    1.37
   1   7   4   22.96    1.60
   1   7   4   18.70    1.33
  -1   7   4   19.89    1.58
  -1  -7  -4   23.39    1.57
   1   8   4    0.74    0.42
  -1   8   4    0.16    0.34
   1   9   4    2.00    0.61
  -1   9   4    2.71    0.77
   1  10   4    1.64    0.73
  -1  10   4    1.32    0.67
  -2   9  -4    6.17    1.16
   2   8  -4    4.19    0.89
  -2   8  -4    6.16    1.10
   2   7  -4    0.87    0.40
   2   7  -4    2.22    0.61
  -2  -7   4    1.62    0.46
  -2   7  -4    1.72    0.62
   2   6  -4   12.26    1.34
   2   6  -4   11.45    0.92
  -2   6  -4   12.61    1.41
  -2  -6   4   14.05    1.05
   2   5  -4   17.19    1.34
   2   5  -4   18.62    1.13
  -2   5  -4   20.89    1.50
  -2   5  -4   18.88    0.92
  -2  -5   4   21.17    1.25
   2   4  -4    3.37    0.43
   2   4  -4    2.69    0.56
  -2  -4   4    1.59    0.35
  -2   4  -4    2.73    0.32
  -2   4  -4    2.53    0.56
   2   3  -4   10.17    0.60
   2   3  -4   11.75    1.08
   2  -3   4   10.89    1.11
  -2  -3   4    8.50    0.65
  -2   3  -4    9.76    0.57
  -2   3  -4   11.11    1.10
  -2   3  -4   10.30    0.59
   2   2  -4   14.44    0.97
   2   2  -4   14.53    0.68
   2  -2   4   11.88    0.96
  -2   2  -4   15.17    0.61
  -2  -2   4   13.92    0.76
  -2  -2   4   14.08    0.65
  -2   2  -4   13.09    0.98
  -2   2  -4   12.61    0.61
   2   1  -4   39.43    1.81
   2  -1   4   39.55    1.89
   2   1  -4   37.05    1.51
  -2  -1   4   38.08    1.48
  -2  -1   4   34.75    1.49
   2   0  -4    0.22    0.17
   2   0   4    0.02    0.15
   2   0   4    0.29    0.19
   2   0  -4    0.19    0.13
  -2   0   4    0.24    0.12
   2  -1  -4   36.50    1.60
   2   1   4   37.07    1.76
   2   1   4   34.70    1.70
  -2   1   4   36.39    1.64
  -2  -1  -4   34.63    1.39
  -2  -1  -4   37.93    1.43
   2   2   4   13.78    0.96
   2   2   4   13.97    0.89
   2  -2  -4   14.76    0.74
  -2   2   4   13.68    0.92
  -2  -2  -4   14.33    0.73
  -2   2   4   14.28    0.68
   2   3   4   12.07    0.91
   2   3   4    9.64    0.77
  -2   3   4   10.53    1.01
  -2   3   4   10.85    0.63
  -2  -3  -4   12.22    0.72
   2   4   4    2.87    0.58
   2   4   4    3.56    0.56
  -2  -4  -4    2.86    0.45
  -2   4   4    2.62    0.56
   2   5   4   17.33    1.29
   2   5   4   18.53    1.25
  -2   5   4   18.79    1.40
  -2  -5  -4   20.14    1.21
   2   6   4   13.64    1.34
   2   6   4   12.42    1.25
  -2  -6  -4   13.57    1.25
  -2   6   4   10.38    1.25
   2   7   4    1.35    0.45
   2   7   4    1.16    0.46
  -2  -7  -4    1.39    0.47
  -2   7   4    1.72    0.59
   2   8   4    5.73    1.39
   2   8   4    4.52    0.87
  -2   8   4    6.70    1.15
   2   9   4    6.06    1.07
  -2   9   4    2.60    0.82
   3   9  -4    2.89    0.86
  -3   9  -4    1.50    0.71
   3   8  -4    1.00    0.62
  -3   8  -4    1.23    0.60
  -3  -8   4    2.38    0.62
   3   7  -4    2.22    0.71
  -3  -7   4    1.30    0.47
  -3   7  -4    0.01    0.37
   3   6  -4   11.56    1.43
  -3   6  -4    7.58    1.18
  -3  -6   4    8.04    0.97
   3   5  -4   20.13    1.18
   3   5  -4   21.46    1.60
  -3   5  -4   18.85    1.81
  -3  -5   4   19.53    1.27
   3   4  -4   19.30    1.47
   3   4  -4   19.01    1.06
  -3   4  -4   18.66    1.73
  -3  -4   4   19.73    1.17
  -3   4  -4   18.71    0.96
   3   3  -4   27.94    1.79
   3   3  -4   28.89    1.38
   3  -3   4   28.43    1.84
  -3   3  -4   30.08    1.24
  -3  -3   4   28.86    1.44
  -3   3  -4   30.93    1.87
   3   2  -4   10.67    1.14
   3  -2   4   11.15    1.19
   3   2  -4   11.81    0.72
  -3  -2   4   12.43    0.73
  -3   2  -4   13.49    1.29
   3   1  -4   33.19    1.52
   3   1  -4   35.43    1.85
   3  -1   4   34.96    1.89
   3  -1   4   31.59    1.66
  -3  -1   4   31.52    1.36
   3   0   4    9.74    0.96
   3   0  -4   10.44    0.74
   3   0   4   10.08    1.03
   3   0  -4   11.53    0.87
  -3   0   4   11.15    0.73
   3   1   4   34.25    1.80
   3   1   4   27.94    1.66
   3  -1  -4   29.23    1.60
  -3  -1  -4   33.30    1.26
  -3   1   4   31.62    1.62
  -3  -1  -4   33.55    1.29
   3   2   4   11.32    1.18
   3   2   4   12.93    0.96
   3  -2  -4   12.60    0.81
  -3   2   4   13.79    0.98
  -3  -2  -4   12.33    0.69
  -3   2   4   12.75    0.61
   3  -3  -4   29.14    1.33
   3   3   4   26.43    1.58
   3   3   4   27.38    1.74
  -3  -3  -4   28.30    1.39
  -3   3   4   31.29    1.30
  -3   3   4   30.79    1.75
   3   4   4   19.51    1.27
   3   4   4   16.97    1.36
  -3   4   4   19.32    1.39
  -3  -4  -4   18.28    1.11
   3   5   4   22.11    1.62
   3   5   4   24.31    1.52
  -3  -5  -4   21.37    1.34
  -3   5   4   22.21    1.65
   3   6   4   10.16    1.28
   3   6   4    8.78    1.07
  -3   6   4    8.00    1.21
  -3  -6  -4    8.37    0.98
   3   7   4    0.65    0.48
   3   7   4    1.91    0.59
  -3   7   4    1.69    0.63
  -3  -7  -4    0.49    0.37
   3   8   4    0.82    0.53
  -3  -8  -4    0.91    0.50
  -3   8   4    1.30    0.63
  -3   9   4    1.09    0.62
   4   8  -4    5.55    1.18
  -4   8  -4    3.82    1.09
  -4  -8   4    5.48    0.96
   4   7  -4    0.37    0.52
  -4   7  -4    0.05    0.34
  -4  -7   4    0.25    0.35
   4   6  -4    2.62    0.83
  -4  -6   4    3.00    0.65
  -4   6  -4    2.96    0.82
   4   5  -4    6.09    1.16
  -4  -5   4    5.39    0.81
  -4   5  -4    5.05    1.00
   4   4  -4   14.33    1.65
  -4   4  -4   16.29    1.70
  -4  -4   4   13.66    1.01
   4   3  -4    9.97    1.26
   4  -3   4    9.42    1.26
  -4   3  -4    9.22    1.20
  -4   3  -4    7.91    0.45
  -4  -3   4    6.09    0.69
   4   2  -4   20.39    1.81
   4  -2   4   17.79    1.68
   4   2  -4   18.68    1.10
  -4   2  -4   17.92    1.40
  -4  -2   4   17.84    1.00
   4  -1   4   20.09    1.32
   4  -1   4   19.92    1.46
   4   1  -4   19.64    1.16
   4   1  -4   17.83    1.39
  -4   1  -4   19.35    1.41
  -4  -1   4   18.66    0.93
  -4  -1   4   18.99    1.12
   4   0  -4   16.62    1.11
   4   0  -4   17.55    1.27
   4   0   4   17.05    1.31
   4   0   4   16.71    1.24
  -4   0   4   13.27    1.00
  -4   0   4   16.60    0.69
   4  -1  -4   19.22    1.30
   4   1   4   19.60    1.37
   4   1   4   21.02    1.46
  -4  -1  -4   18.27    0.83
  -4  -1  -4   19.73    0.87
  -4   1   4   18.94    1.24
   4   2   4   19.55    1.48
   4  -2  -4   18.29    1.18
   4   2   4   17.80    1.29
  -4   2   4   18.21    1.28
  -4  -2  -4   17.84    0.93
   4   3   4    6.33    0.88
   4  -3  -4    9.53    0.85
   4   3   4    8.20    1.16
  -4  -3  -4    7.82    0.73
  -4   3   4    7.69    1.01
   4   4   4   16.87    1.73
   4   4   4   14.70    1.35
  -4  -4  -4   12.87    0.94
  -4   4   4   13.99    1.48
   4   5   4    3.94    0.90
   4   5   4    6.09    0.90
  -4  -5  -4    5.43    0.74
  -4   5   4    4.34    0.87
   4   6   4    2.29    0.70
  -4  -6  -4    3.52    0.68
  -4   6   4    3.06    0.79
   4   7   4    0.41    0.43
  -4  -7  -4    0.17    0.33
  -4   7   4    0.02    0.33
   4   8   4    5.61    1.16
  -4  -8  -4    4.01    0.85
  -4   8   4    2.95    0.91
   5   7  -4    2.19    0.90
  -5   7  -4    0.54    0.61
  -5  -7   4    0.51    0.44
   5   6  -4    0.48    0.59
  -5   6  -4    1.03    0.62
  -5  -6   4    1.06    0.46
   5   5  -4    0.50    0.49
  -5   5  -4    0.27    0.41
  -5  -5   4    0.61    0.38
   5   4  -4    0.03    0.40
  -5   4  -4    0.64    0.51
  -5  -4   4    0.68    0.31
   5   3  -4   20.38    2.06
   5  -3   4   21.45    2.09
  -5   3  -4   22.34    2.10
  -5  -3   4   17.90    1.17
   5   2  -4    1.98    0.67
   5  -2   4    2.68    0.75
  -5   2  -4    3.29    0.78
  -5  -2   4    2.49    0.41
   5  -1   4   11.47    1.42
   5   1  -4   11.71    1.46
  -5   1  -4   11.91    1.38
  -5  -1   4   13.17    0.75
   5   0  -4    1.21    0.41
   5   0   4    0.61    0.40
   5   0   4    0.47    0.36
   5   0  -4    0.45    0.37
  -5   0   4    0.62    0.15
  -5   0   4   -0.11    0.17
  -5   0  -4    0.34    0.33
   5   1   4   13.47    1.44
   5   1   4   10.12    1.35
   5  -1  -4   13.41    1.37
  -5  -1  -4   13.20    0.68
  -5   1   4   14.91    1.15
   5   2   4    1.92    0.65
   5   2   4    3.04    0.71
   5  -2  -4    4.06    0.70
  -5   2   4    3.90    0.73
  -5  -2  -4    2.18    0.36
   5   3   4   18.31    1.46
   5   3   4   23.11    2.14
  -5   3   4   23.48    1.65
  -5  -3  -4   19.42    1.16
   5   4   4    1.38    0.62
  -5  -4  -4    0.58    0.29
  -5   4   4    0.51    0.41
   5   5   4    0.09    0.43
  -5  -5  -4    0.32    0.27
  -5   5   4    0.37    0.38
   5   6   4    1.17    0.66
  -5   6   4    1.70    0.70
  -5  -6  -4    1.09    0.45
   5   7   4    1.46    0.69
  -5   7   4    0.75    0.54
  -5  -7  -4    0.83    0.48
   6   5  -4    0.34    0.58
  -6  -5   4    0.54    0.36
  -6   5  -4    0.44    0.55
   6   4  -4    2.54    0.88
  -6   4  -4    1.34    0.66
  -6  -4   4    1.79    0.50
   6   3  -4   16.45    1.99
  -6   3  -4   11.84    1.64
  -6  -3   4   12.34    1.16
   6  -2   4    7.89    1.30
   6   2  -4    8.21    1.37
  -6  -2   4    8.19    0.82
  -6   2  -4    8.69    1.30
   6   1  -4    3.19    0.86
   6  -1   4    2.16    0.73
  -6   1  -4    2.17    0.70
  -6  -1   4    1.06    0.28
   6   0  -4    2.08    0.70
   6   0   4    3.40    0.83
   6   0   4    2.99    0.79
  -6   0  -4    2.67    0.72
  -6   0  -4    2.57    0.23
  -6   0   4    2.48    0.34
   6   1   4    1.23    0.60
   6  -1  -4    2.06    0.66
  -6  -1  -4    1.23    0.26
  -6   1   4    1.49    0.24
   6   2   4    5.73    1.13
  -6  -2  -4    9.11    0.68
   6   3   4    8.72    1.46
  -6   3   4   10.34    1.35
  -6  -3  -4   10.68    0.96
   6   4   4    2.52    0.86
  -6  -4  -4    2.35    0.52
  -6   4   4    2.40    0.72
   6   5   4   -0.14    0.52
  -6  -5  -4    0.22    0.33
  -6   5   4    0.20    0.48
  -7  -2   4    3.13    0.58
   7   1  -4    0.41    0.53
  -7  -1   4    0.23    0.21
   7   0  -4    9.01    1.43
  -7   0  -4    7.39    0.47
  -7   0   4    6.16    0.64
   7   1   4    1.12    0.62
  -7  -1  -4    0.58    0.23
  -7   1   4    0.56    0.23
  -7  -2  -4    2.13    0.43
  -7   2   4    4.23    0.46
   0  10  -5    2.44    0.77
   0   9  -5    1.94    0.64
   0   8  -5    4.01    0.78
   0   7  -5    7.29    1.02
   0   7  -5   10.29    1.11
   0   6  -5   11.13    1.17
   0   6  -5   14.83    0.99
   0   5  -5    0.03    0.18
   0   5  -5    0.10    0.19
   0  -5   5   -0.04    0.12
   0  -4   5   50.45    2.14
   0   4  -5   48.40    2.13
   0   4  -5   50.13    2.28
   0   3  -5    1.27    0.28
   0  -3   5    1.73    0.30
   0   3  -5    2.25    0.34
   0  -2   5    2.05    0.28
   0   2  -5    1.68    0.26
   0   1  -5  317.78   11.14
   0  -1   5  304.54   11.15
   0  -1   5  319.87   11.09
   0   1  -5  318.28   11.10
   0   0  -5   -0.09    0.09
   0   0  -5   -0.13    0.08
   0   0  -5   -0.17    0.07
   0   0   5   -0.08    0.08
   0   0   5   -0.13    0.08
   0  -1  -5  309.53   11.09
   0   1   5  314.44   11.17
   0   1   5  322.50   11.14
   0  -2  -5    2.59    0.31
   0   2   5    1.49    0.28
   0  -3  -5    1.75    0.30
   0   3   5    1.77    0.25
   0   3   5    1.33    0.31
   0   4   5   47.56    2.27
   0   4   5   46.67    1.96
   0  -4  -5   50.17    2.09
   0  -5  -5    0.10    0.16
   0   5   5   -0.03    0.12
   0   5   5   -0.21    0.15
   0   6   5   14.71    1.39
   0  -6  -5   12.27    1.17
   0   6   5   14.23    0.86
   0   7   5   10.05    1.23
   0   8   5    3.18    0.73
   0   9   5    2.95    0.77
   0  10   5    1.74    0.70
  -1  10  -5    5.90    1.18
   1   9  -5    1.20    0.51
  -1   9  -5    1.14    0.54
   1   8  -5    0.09    0.26
  -1   8  -5    0.09    0.29
   1   7  -5   18.70    1.35
   1   7  -5   19.49    1.40
  -1   7  -5   16.49    1.69
   1   6  -5    1.84    0.45
   1   6  -5    1.54    0.43
  -1  -6   5    1.37    0.41
  -1   6  -5    1.45    0.33
  -1   6  -5    0.96    0.41
   1   5  -5   18.06    1.13
   1   5  -5   20.60    1.27
  -1  -5   5   17.51    1.11
  -1   5  -5   19.03    1.00
  -1   5  -5   18.28    1.32
   1   4  -5   14.90    1.01
   1   4  -5   14.59    0.88
  -1   4  -5   14.98    0.79
  -1  -4   5   15.21    0.92
  -1   4  -5   15.15    1.09
   1   3  -5    4.13    0.53
   1   3  -5    2.37    0.32
  -1   3  -5    2.10    0.42
  -1  -3   5    3.20    0.42
  -1   3  -5    3.31    0.35
   1   2  -5    5.73    0.33
   1   2  -5    5.51    0.56
   1  -2   5    6.22    0.67
  -1  -2   5    4.75    0.45
  -1   2  -5    4.98    0.59
  -1   2  -5    4.82    0.35
  -1  -2   5    5.11    0.33
   1  -1   5  241.82    8.86
   1   1  -5  237.50    8.73
  -1  -1   5  242.74    8.61
  -1   1  -5  249.53    8.52
  -1   1  -5  240.53    8.53
   1   0  -5   89.92    3.17
   1   0   5   85.30    3.39
   1   0  -5   88.46    3.29
  -1   0   5   84.33    3.20
  -1   0   5   88.34    3.16
  -1   0  -5   87.97    3.15
  -1   0  -5   87.79    3.13
   1   1   5  246.77    8.80
   1  -1  -5  243.45    8.62
   1   1   5  247.72    8.82
  -1  -1  -5  245.94    8.63
  -1   1   5  237.53    8.73
   1  -2  -5    5.43    0.27
   1   2   5    5.28    0.54
   1   2   5    4.56    0.50
  -1   2   5    5.68    0.57
  -1  -2  -5    5.86    0.40
   1   3   5    3.12    0.45
   1   3   5    3.35    0.48
  -1   3   5    2.46    0.44
  -1  -3  -5    2.45    0.37
   1   4   5   15.34    1.01
   1   4   5   15.13    0.96
  -1  -4  -5   14.01    0.90
  -1   4   5   14.44    1.07
   1   5   5   19.37    1.19
   1   5   5   20.26    1.30
  -1   5   5   19.50    1.36
  -1  -5  -5   18.97    1.16
   1   6   5    1.02    0.41
   1   6   5    1.38    0.40
  -1   6   5    1.65    0.50
  -1  -6  -5    0.97    0.36
   1   7   5   15.47    1.14
   1   7   5   15.68    1.55
  -1   7   5   16.40    1.66
  -1  -7  -5   18.66    1.64
   1   8   5    0.55    0.38
  -1   8   5    0.78    0.47
   1   9   5    0.72    0.46
  -1   9   5    1.61    0.63
   1  10   5    5.32    1.07
  -1  10   5    3.67    0.99
  -2   9  -5    4.62    1.02
   2   8  -5   -0.16    0.35
  -2   8  -5    0.65    0.51
   2   7  -5    5.30    0.96
   2   7  -5    4.55    0.71
  -2   7  -5    5.83    1.03
  -2  -7   5    4.73    0.75
   2   6  -5    0.94    0.44
   2   6  -5    1.23    0.33
  -2  -6   5    0.72    0.34
  -2   6  -5    1.40    0.52
   2   5  -5   16.22    0.99
   2   5  -5   13.86    1.38
  -2   5  -5   16.11    1.53
  -2  -5   5   16.64    1.09
  -2   5  -5   15.18    0.82
   2   4  -5   14.15    0.82
   2   4  -5   14.66    1.10
  -2   4  -5   13.98    1.32
  -2   4  -5   12.95    0.73
  -2  -4   5   14.78    0.93
   2  -3   5   75.67    3.50
   2   3  -5   79.69    3.41
   2   3  -5   79.15    2.97
  -2   3  -5   77.42    3.49
  -2  -3   5   76.93    3.12
  -2   3  -5   77.21    2.96
  -2   3  -5   76.36    2.97
   2  -2   5   13.92    1.03
   2   2  -5   13.23    0.63
   2   2  -5   12.55    0.93
  -2  -2   5   13.57    0.60
  -2  -2   5   13.63    0.76
  -2   2  -5   13.61    0.60
  -2   2  -5   13.14    0.63
  -2   2  -5   13.07    0.98
   2   1  -5   42.13    1.67
   2   1  -5   44.46    2.02
   2  -1   5   41.17    2.08
  -2  -1   5   43.29    1.74
  -2  -1   5   45.02    1.66
  -2  -1   5   43.98    1.67
   2   0   5   24.57    1.34
   2   0   5   25.27    1.28
   2   0  -5   25.11    1.26
  -2   0   5   23.79    0.99
  -2   0   5   24.57    1.10
   2  -1  -5   45.19    1.90
   2   1   5   44.84    2.06
   2   1   5   45.09    2.05
  -2   1   5   44.24    1.92
  -2  -1  -5   43.85    1.69
  -2  -1  -5   44.28    1.73
   2   2   5   12.79    0.87
   2  -2  -5   13.40    0.69
   2   2   5   12.34    0.91
  -2   2   5   13.39    0.66
  -2  -2  -5   12.87    0.70
  -2   2   5   13.28    0.87
   2   3   5   75.90    3.35
   2   3   5   78.68    3.29
  -2  -3  -5   74.12    3.07
  -2   3   5   82.50    3.39
   2   4   5   14.78    1.04
   2   4   5   16.57    1.13
  -2   4   5   14.88    1.12
  -2  -4  -5   13.25    0.90
   2   5   5   16.84    1.23
   2   5   5   15.27    1.16
  -2  -5  -5   15.37    1.06
  -2   5   5   17.58    1.32
   2   6   5    0.36    0.28
   2   6   5    0.67    0.37
  -2  -6  -5    0.26    0.24
  -2   6   5    0.57    0.36
   2   7   5    3.69    0.73
   2   7   5    4.19    0.77
  -2  -7  -5    4.27    0.73
  -2   7   5    4.08    0.89
   2   8   5    0.64    0.43
  -2   8   5    0.12    0.37
   2   9   5    5.44    1.06
  -2   9   5    4.72    1.06
   3   9  -5    4.12    1.02
  -3   9  -5    2.52    0.86
   3   8  -5    3.54    0.97
  -3  -8   5    5.27    0.96
  -3   8  -5    4.96    1.06
   3   7  -5    6.17    1.07
  -3  -7   5    7.70    1.04
  -3   7  -5    5.50    1.08
   3   6  -5    2.04    0.64
  -3   6  -5    2.79    0.75
  -3  -6   5    2.43    0.57
   3   5  -5   11.54    0.86
   3   5  -5   13.23    1.43
  -3   5  -5    9.08    1.25
  -3  -5   5   12.13    1.12
   3   4  -5    1.27    0.48
   3   4  -5    0.42    0.18
  -3   4  -5    1.15    0.26
  -3   4  -5    0.28    0.34
  -3  -4   5    0.54    0.25
   3  -3   5   14.19    1.40
   3   3  -5   11.66    1.24
   3   3  -5   12.02    0.70
  -3   3  -5   10.04    1.18
  -3  -3   5    9.90    0.75
  -3   3  -5   11.76    0.61
   3   2  -5   28.83    1.28
   3  -2   5   25.81    1.71
   3   2  -5   29.78    1.74
  -3   2  -5   27.86    1.71
  -3  -2   5   27.82    1.33
   3   1  -5   64.50    2.59
   3  -1   5   64.06    3.04
   3   1  -5   66.88    2.99
  -3  -1   5   63.16    2.50
  -3  -1   5   64.94    2.57
   3   0   5    0.51    0.29
   3   0  -5    0.34    0.20
   3   0   5    0.73    0.31
   3   0  -5    0.41    0.26
  -3   0   5    0.27    0.10
  -3   0   5    0.28    0.16
   3  -1  -5   59.11    2.72
   3   1   5   67.41    2.95
   3   1   5   64.57    2.90
  -3  -1  -5   61.61    2.35
  -3   1   5   64.76    2.74
  -3  -1  -5   64.67    2.40
   3   2   5   29.98    1.73
   3   2   5   29.27    1.63
   3  -2  -5   27.88    1.42
  -3  -2  -5   28.78    1.28
  -3   2   5   29.27    1.21
  -3   2   5   27.94    1.57
   3  -3  -5   12.73    0.74
   3   3   5   13.04    0.99
   3   3   5   12.74    1.29
  -3  -3  -5   12.64    0.80
  -3   3   5   13.41    0.75
  -3   3   5   13.32    1.23
   3   4   5    0.82    0.43
   3   4   5    0.94    0.37
  -3   4   5    1.12    0.43
  -3  -4  -5    1.10    0.31
   3   5   5   11.95    1.21
   3   5   5   10.33    1.26
  -3  -5  -5   11.38    1.05
  -3   5   5    9.88    1.24
   3   6   5    2.19    0.59
   3   6   5    2.34    0.66
  -3  -6  -5    3.12    0.61
  -3   6   5    2.45    0.67
   3   7   5    4.94    0.88
   3   7   5    4.90    0.94
  -3   7   5    5.49    1.01
  -3  -7  -5    5.84    0.88
   3   8   5    3.92    0.84
   3   8   5    4.76    0.96
  -3   8   5    4.48    1.03
  -3  -8  -5    4.04    0.83
  -3   9   5    2.45    0.84
   4   8  -5    0.18    0.53
  -4   8  -5    0.80    0.62
  -4  -8   5    0.72    0.46
   4   7  -5    0.36    0.54
  -4  -7   5    0.58    0.38
  -4   7  -5    0.62    0.49
   4   6  -5    3.19    0.89
  -4  -6   5    3.38    0.68
  -4   6  -5    2.26    0.73
   4   5  -5   -0.27    0.34
  -4  -5   5    0.26    0.26
  -4   5  -5    0.66    0.47
   4   4  -5    0.41    0.38
  -4  -4   5    0.66    0.30
  -4   4  -5    0.34    0.33
   4   3  -5   23.72    1.77
   4  -3   5   23.48    1.79
  -4   3  -5   24.11    1.77
  -4   3  -5   24.79    1.05
  -4  -3   5   25.21    1.36
   4  -2   5   -0.10    0.24
   4   2  -5   -0.16    0.30
   4   2  -5    0.12    0.17
  -4  -2   5   -0.01    0.13
  -4   2  -5   -0.35    0.17
   4   1  -5    6.58    0.68
   4  -1   5    6.61    0.99
   4   1  -5    6.97    0.97
  -4  -1   5    5.18    0.60
  -4   1  -5    4.69    0.79
  -4  -1   5    5.91    0.52
   4   0  -5   30.72    1.66
   4   0  -5   32.96    1.92
   4   0   5   32.57    1.97
   4   0   5   32.47    1.89
  -4   0   5   32.11    1.65
  -4   0   5   32.51    1.31
   4   1   5    6.03    0.86
   4   1   5    4.70    0.80
   4  -1  -5    6.05    0.82
  -4  -1  -5    4.95    0.34
  -4  -1  -5    6.19    0.39
  -4   1   5    4.32    0.64
   4   2   5   -0.07    0.23
   4   2   5   -0.13    0.21
   4  -2  -5   -0.09    0.17
  -4   2   5    0.14    0.23
  -4  -2  -5    0.07    0.12
  -4   2   5    0.05    0.09
   4  -3  -5   26.26    1.38
   4   3   5   24.90    1.78
   4   3   5   24.56    1.62
  -4   3   5   26.36    1.70
  -4  -3  -5   25.45    1.31
   4   4   5    1.16    0.51
   4   4   5    0.92    0.39
  -4  -4  -5    1.08    0.34
  -4   4   5    0.99    0.43
   4   5   5    0.42    0.36
   4   5   5    0.13    0.41
  -4   5   5   -0.14    0.30
  -4  -5  -5    0.18    0.23
   4   6   5    2.05    0.69
  -4   6   5    3.98    0.88
  -4  -6  -5    2.56    0.61
   4   7   5    1.06    0.55
  -4   7   5    0.70    0.51
  -4  -7  -5    0.37    0.33
   4   8   5    0.50    0.52
  -4  -8  -5    1.10    0.53
  -4   8   5    0.98    0.58
   5   7  -5    0.23    0.49
  -5   7  -5    0.69    0.54
  -5  -7   5    1.30    0.52
   5   6  -5    1.47    0.70
  -5   6  -5    2.76    0.84
  -5  -6   5    1.69    0.53
   5   5  -5    0.86    0.57
  -5  -5   5    0.41    0.31
  -5   5  -5    1.01    0.57
   5   4  -5    8.90    1.38
  -5   4  -5    8.90    1.37
  -5  -4   5    8.66    0.97
   5  -3   5   13.67    1.74
   5   3  -5   14.82    1.74
  -5  -3   5   12.50    0.94
  -5   3  -5   13.11    1.61
   5   2  -5   30.44    2.11
   5  -2   5   30.40    2.12
  -5  -2   5   28.78    1.50
  -5   2  -5   28.02    2.00
   5   1  -5    5.68    1.00
   5  -1   5    5.98    1.03
  -5  -1   5    5.09    0.53
  -5   1  -5    7.44    1.10
   5   0  -5    0.50    0.41
   5   0   5    0.39    0.36
   5   0   5    0.61    0.40
  -5   0   5    0.60    0.17
   5   1   5    7.05    1.09
   5   1   5    6.29    1.00
   5  -1  -5    6.41    0.93
  -5   1   5    7.47    0.94
  -5  -1  -5    6.60    0.44
   5   2   5   27.58    2.01
   5  -2  -5   28.51    1.73
   5   2   5   27.05    1.86
  -5   2   5   30.08    1.84
  -5  -2  -5   30.21    1.39
   5   3   5   12.02    1.34
   5   3   5   13.41    1.64
  -5  -3  -5   11.90    0.85
  -5   3   5   14.35    1.50
   5   4   5   10.26    1.47
  -5  -4  -5    8.30    0.90
  -5   4   5    8.23    1.21
   5   5   5    0.02    0.44
  -5   5   5    0.82    0.50
  -5  -5  -5    0.09    0.24
   5   6   5    1.77    0.75
  -5  -6  -5    2.12    0.56
  -5   6   5    1.61    0.71
   5   7   5    0.53    0.60
  -5  -7  -5   -0.08    0.33
  -5   7   5    0.02    0.41
   6   5  -5    0.51    0.67
  -6  -5   5    1.68    0.54
  -6   5  -5    0.94    0.65
   6   4  -5   -0.02    0.52
  -6   4  -5    0.66    0.55
  -6  -4   5   -0.01    0.25
   6   3  -5    3.80    1.04
  -6   3  -5    4.51    1.01
  -6  -3   5    3.70    0.62
   6   2  -5    1.09    0.63
   6  -2   5    2.43    0.81
  -6  -2   5    2.51    0.47
  -6   2  -5    2.76    0.80
   6  -1   5    6.86    1.21
   6   1  -5    6.09    1.13
  -6  -1   5    5.59    0.62
  -6   1  -5    3.53    0.89
   6   0  -5   10.52    1.45
   6   0   5   15.23    1.68
   6   0   5   12.29    1.53
  -6   0   5   13.50    0.78
  -6   0  -5   13.28    0.60
  -6   0  -5   14.50    1.64
   6   1   5    3.90    0.92
   6  -1  -5    5.67    1.01
  -6   1   5    4.91    0.48
  -6  -1  -5    5.49    0.50
   6   2   5    1.90    0.71
  -6  -2  -5    1.52    0.34
   6   3   5    2.88    0.83
  -6   3   5    5.11    0.94
  -6  -3  -5    4.21    0.62
   6   4   5   -0.02    0.44
  -6  -4  -5    0.43    0.28
  -6   4   5    0.03    0.35
   6   5   5    0.10    0.53
  -6  -5  -5    1.32    0.46
  -6   5   5    1.08    0.61
   7   1  -5    3.29    0.94
  -7  -1   5    2.44    0.46
   7   0  -5    0.90    0.65
  -7   0  -5    1.01    0.21
  -7   0   5    2.47    0.40
  -7   1   5    2.30    0.37
  -7  -1  -5    2.19    0.37
   0  10  -6    0.25    0.46
   0   9  -6    1.56    0.58
   0   8  -6   13.12    1.44
   0   7  -6   19.73    1.31
   0   7  -6   20.61    1.51
   0   6  -6   18.97    1.32
   0   6  -6   17.22    1.14
   0   5  -6    9.82    0.88
   0   5  -6    8.05    0.90
   0  -5   6    8.01    0.79
   0   4  -6   22.57    1.26
   0  -4   6   20.20    1.11
   0   4  -6   21.20    1.13
   0   3  -6   -0.10    0.10
   0  -3   6   -0.04    0.10
   0   3  -6   -0.04    0.11
   0  -2   6   11.80    0.63
   0  -2   6   11.46    0.70
   0   2  -6   11.64    0.64
   0   2  -6   11.49    0.69
   0   1  -6  366.66   12.91
   0  -1   6  356.73   12.89
   0  -1   6  367.16   12.96
   0   1  -6  376.46   12.95
   0   0  -6   41.81    1.66
   0   0   6   43.06    1.67
   0   0   6   42.29    1.69
   0   0  -6   43.15    1.68
   0   0  -6   43.57    1.66
   0   1   6  372.68   12.97
   0   1   6  357.96   12.99
   0  -1  -6  372.09   12.93
   0   2   6   11.57    0.71
   0  -3  -6    0.05    0.12
   0   3   6    0.18    0.16
   0   4   6   22.44    1.30
   0   4   6   19.75    1.00
   0  -4  -6   21.30    1.12
   0   5   6    8.05    0.57
   0  -5  -6    8.75    0.85
   0   5   6    7.52    0.90
   0   6   6   16.85    1.33
   0   6   6   19.38    1.03
   0  -6  -6   17.61    1.72
   0   7   6   19.92    1.54
   0   8   6   12.27    1.47
   0   9   6    1.89    0.66
   0  10   6    0.23    0.41
  -1  10  -6    4.25    0.99
   1   9  -6    2.39    0.66
  -1   9  -6    0.80    0.54
   1   8  -6   -0.11    0.25
  -1   8  -6    0.20    0.31
   1   7  -6   28.75    1.73
   1   7  -6   28.01    1.78
  -1   7  -6   26.87    1.89
   1   6  -6    8.55    1.00
   1   6  -6   10.29    1.02
  -1  -6   6    8.46    0.93
  -1   6  -6    9.03    1.12
  -1   6  -6    9.29    0.71
   1   5  -6    2.79    0.56
   1   5  -6    2.53    0.45
  -1  -5   6    1.24    0.35
  -1   5  -6    2.70    0.59
  -1   5  -6    2.34    0.38
   1   4  -6   34.33    1.77
   1   4  -6   35.14    1.63
  -1   4  -6   33.56    1.52
  -1  -4   6   35.20    1.67
  -1   4  -6   37.00    1.92
   1  -3   6   24.60    1.43
   1   3  -6   24.45    1.14
   1   3  -6   25.44    1.33
  -1   3  -6   24.82    1.41
  -1   3  -6   24.33    1.12
  -1  -3   6   24.82    1.22
   1   2  -6   41.29    1.89
   1  -2   6   42.17    2.00
   1   2  -6   41.47    1.64
   1   2  -6   42.47    1.68
  -1   2  -6   42.73    1.73
  -1  -2   6   45.73    1.80
  -1   2  -6   43.41    2.00
  -1  -2   6   43.51    1.67
   1   1  -6  135.42    5.02
   1  -1   6  137.30    5.15
  -1   1  -6  135.62    4.84
  -1  -1   6  131.61    4.91
   1   0  -6  330.09   11.76
   1   0   6  357.97   11.93
   1   0  -6  336.36   11.64
  -1   0   6  321.86   11.62
  -1   0   6  321.32   11.69
  -1   0  -6  327.93   11.63
   1   1   6  135.14    5.09
   1  -1  -6  137.45    4.88
  -1   1   6  137.88    4.99
  -1  -1  -6  132.24    4.89
   1   2   6   43.53    1.90
   1   2   6   43.47    1.92
   1  -2  -6   44.30    1.61
  -1  -2  -6   41.04    1.76
  -1   2   6   44.10    1.92
   1   3   6   23.70    1.25
   1   3   6   24.01    1.30
  -1   3   6   22.75    1.32
  -1  -3  -6   26.27    1.21
   1   4   6   36.36    1.84
   1   4   6   34.97    1.73
  -1   4   6   34.72    1.88
  -1  -4  -6   37.44    1.72
   1   5   6    1.95    0.42
   1   5   6    2.45    0.50
  -1  -5  -6    2.07    0.42
  -1   5   6    1.69    0.47
   1   6   6    9.60    1.11
   1   6   6    8.54    0.89
  -1   6   6    7.79    1.03
  -1  -6  -6   10.04    1.04
   1   7   6   28.49    1.70
   1   7   6   30.00    1.95
  -1   7   6   31.59    2.06
  -1  -7  -6   34.93    2.54
   1   8   6    0.22    0.33
  -1   8   6    0.36    0.38
   1   9   6    2.50    0.74
  -1   9   6    2.46    0.77
   1  10   6    1.35    0.63
  -1  10   6    1.94    0.76
  -2   9  -6    3.01    0.86
   2   8  -6    6.67    1.09
  -2   8  -6    7.90    1.23
   2   7  -6    2.76    0.74
   2   7  -6    3.39    0.61
  -2  -7   6    2.06    0.54
  -2   7  -6    2.65    0.73
   2   6  -6    7.98    1.08
   2   6  -6    9.39    0.91
  -2   6  -6    9.69    1.26
  -2  -6   6    7.67    0.92
   2   5  -6   22.11    1.52
   2   5  -6   21.13    1.20
  -2   5  -6   20.99    1.07
  -2  -5   6   24.34    1.37
  -2   5  -6   24.95    1.67
   2   4  -6    7.43    0.52
   2   4  -6    5.56    0.80
  -2   4  -6    6.20    0.47
  -2   4  -6    5.94    0.87
  -2  -4   6    8.34    0.81
   2  -3   6   13.56    1.29
   2   3  -6   14.12    0.71
   2   3  -6   14.78    1.06
  -2  -3   6   14.53    0.87
  -2   3  -6   13.97    0.74
  -2   3  -6   14.43    0.77
  -2   3  -6   12.62    1.23
   2   2  -6    0.24    0.22
   2  -2   6    0.74    0.31
   2   2  -6    0.32    0.09
  -2   2  -6    0.52    0.12
  -2  -2   6    0.30    0.16
  -2  -2   6    0.32    0.08
  -2   2  -6    0.33    0.12
  -2   2  -6    0.14    0.21
   2  -1   6   11.38    0.88
   2   1  -6   10.78    0.79
  -2  -1   6   10.97    0.49
  -2  -1   6   10.48    0.61
  -2  -1   6   11.50    0.49
   2   0  -6    2.67    0.40
   2   0   6    2.36    0.44
  -2   0  -6    2.57    0.14
  -2   0   6    2.65    0.29
  -2   0  -6    2.44    0.14
  -2   0   6    2.39    0.26
   2  -1  -6   11.37    0.70
   2   1   6   11.09    0.81
   2   1   6   11.10    0.81
  -2   1   6   11.56    0.71
  -2  -1  -6   11.69    0.60
  -2  -1  -6   11.66    0.56
   2   2   6    0.42    0.23
   2  -2  -6    0.29    0.15
   2   2   6    0.35    0.24
  -2  -2  -6    0.25    0.14
  -2   2   6    0.37    0.14
  -2   2   6    0.13    0.15
   2  -3  -6   13.85    0.59
   2   3   6   12.98    0.94
   2   3   6   12.81    0.97
  -2  -3  -6   13.31    0.81
  -2   3   6   14.49    1.01
   2   4   6    5.53    0.74
   2   4   6    5.39    0.77
  -2   4   6    5.71    0.79
  -2  -4  -6    7.54    0.75
   2   5   6   21.62    1.41
   2   5   6   20.92    1.40
  -2   5   6   22.49    1.52
  -2  -5  -6   18.64    1.22
   2   6   6    9.43    1.11
   2   6   6    9.17    1.09
  -2  -6  -6    7.48    0.90
  -2   6   6    8.17    1.16
   2   7   6    2.13    0.56
   2   7   6    2.26    0.60
  -2   7   6    2.06    0.64
  -2  -7  -6    2.20    0.57
   2   8   6    8.46    1.21
  -2   8   6    7.64    1.23
   2   9   6    2.72    0.77
  -2   9   6    1.74    0.66
   3   9  -6    2.77    0.91
  -3   9  -6    3.24    0.95
   3   8  -6    0.35    0.51
  -3  -8   6    0.80    0.42
  -3   8  -6   -0.15    0.34
   3   7  -6    6.16    1.10
  -3  -7   6    5.25    0.86
  -3   7  -6    7.60    1.24
   3   6  -6    9.83    1.32
  -3   6  -6   12.06    1.50
  -3  -6   6   10.03    1.09
   3   5  -6    0.40    0.37
  -3   5  -6    0.94    0.48
  -3  -5   6    0.67    0.31
   3   4  -6   10.00    0.68
   3   4  -6   11.42    1.30
  -3   4  -6   12.09    0.73
  -3   4  -6   10.73    1.27
  -3  -4   6   11.51    0.86
   3  -3   6    0.91    0.40
   3   3  -6    1.79    0.49
   3   3  -6    1.81    0.27
  -3   3  -6    1.88    0.51
  -3  -3   6    0.93    0.28
  -3   3  -6    1.53    0.24
   3   2  -6    4.64    0.42
   3   2  -6    3.38    0.65
   3  -2   6    3.32    0.67
  -3  -2   6    4.72    0.32
  -3   2  -6    4.71    0.24
  -3  -2   6    5.48    0.57
  -3   2  -6    5.24    0.80
  -3   2  -6    4.43    0.25
   3  -1   6   19.75    1.43
   3   1  -6   23.83    1.44
   3   1  -6   22.94    1.08
  -3  -1   6   22.88    1.06
  -3  -1   6   22.88    1.08
   3   0   6   11.85    0.93
   3   0  -6   12.48    0.94
   3   0   6   12.57    1.16
  -3   0   6   13.34    0.63
  -3   0   6   12.82    0.77
   3   1   6   24.28    1.46
   3  -1  -6   23.87    1.32
   3   1   6   22.98    1.44
  -3  -1  -6   23.18    0.98
  -3  -1  -6   23.40    1.03
  -3   1   6   23.41    1.26
   3   2   6    5.14    0.76
   3   2   6    6.07    0.75
   3  -2  -6    5.64    0.60
  -3   2   6    4.91    0.36
  -3   2   6    3.54    0.56
  -3  -2  -6    4.49    0.46
   3   3   6    1.36    0.46
   3  -3  -6    1.70    0.29
   3   3   6    1.30    0.40
  -3  -3  -6    1.41    0.29
  -3   3   6    1.37    0.38
  -3   3   6    1.30    0.25
   3   4   6   11.10    1.14
   3   4   6    9.98    1.22
  -3  -4  -6   10.80    0.80
  -3   4   6    9.19    1.09
   3   5   6    1.51    0.54
   3   5   6    0.27    0.29
  -3   5   6   -0.13    0.26
  -3  -5  -6    0.72    0.30
   3   6   6   11.88    1.31
   3   6   6   12.01    1.41
  -3  -6  -6   14.52    1.35
  -3   6   6   12.33    1.47
   3   7   6    6.30    1.01
   3   7   6    6.06    1.00
  -3   7   6    5.31    1.04
  -3  -7  -6    6.07    0.91
   3   8   6    0.41    0.42
   3   8   6    0.04    0.34
  -3   8   6   -0.27    0.32
  -3  -8  -6    0.02    0.32
  -3   9   6    1.25    0.66
   4   8  -6    0.10    0.39
  -4  -8   6    0.47    0.37
  -4   8  -6    0.16    0.40
   4   7  -6    0.69    0.66
  -4   7  -6    0.90    0.56
  -4  -7   6   -0.08    0.27
   4   6  -6    0.14    0.40
  -4   6  -6    0.92    0.53
  -4  -6   6    0.06    0.26
   4   5  -6    8.02    1.25
  -4  -5   6    6.56    0.88
  -4   5  -6    7.53    1.23
   4   4  -6    3.55    0.80
  -4  -4   6    3.52    0.59
  -4   4  -6    3.81    0.84
   4  -3   6   13.83    1.58
   4   3  -6   14.35    1.56
  -4   3  -6   13.79    1.54
  -4   3  -6   15.25    0.72
  -4  -3   6   14.95    0.98
   4  -2   6    5.61    0.97
   4   2  -6    7.77    1.09
   4   2  -6    7.35    0.74
  -4  -2   6    5.66    0.61
  -4   2  -6    4.90    0.88
   4  -1   6    7.09    1.03
   4   1  -6    8.07    1.05
   4   1  -6    8.28    0.74
  -4  -1   6    7.55    0.54
  -4  -1   6    6.80    0.66
   4   0   6   24.13    1.67
   4   0  -6   26.80    1.64
   4   0   6   27.19    1.65
  -4   0   6   25.05    1.36
  -4   0   6   23.74    1.09
   4   1   6    7.82    1.04
   4   1   6    8.63    1.05
   4  -1  -6    8.64    0.95
  -4  -1  -6    6.98    0.46
  -4  -1  -6    6.98    0.42
  -4   1   6    7.54    0.83
   4   2   6    6.90    1.01
   4  -2  -6    5.08    0.71
   4   2   6    6.38    0.91
  -4   2   6    6.34    0.44
  -4  -2  -6    6.98    0.50
  -4   2   6    6.26    0.81
   4   3   6   12.61    1.32
   4   3   6   15.66    1.59
   4  -3  -6   15.12    0.95
  -4  -3  -6   13.13    0.88
  -4   3   6   16.01    1.45
   4   4   6    3.51    0.80
   4   4   6    3.07    0.66
  -4   4   6    3.55    0.74
  -4  -4  -6    3.01    0.52
   4   5   6    8.10    1.24
   4   5   6    7.10    1.01
  -4  -5  -6    6.27    0.80
  -4   5   6   10.38    1.32
   4   6   6    0.16    0.40
   4   6   6    0.03    0.35
  -4  -6  -6    0.15    0.28
  -4   6   6    0.17    0.31
   4   7   6    0.21    0.40
  -4   7   6    0.27    0.39
  -4  -7  -6    0.10    0.32
   4   8   6   -0.14    0.41
  -4   8   6   -0.19    0.36
  -4  -8  -6   -0.30    0.29
   5   7  -6    7.06    1.40
  -5  -7   6   11.15    1.36
  -5   7  -6    6.27    1.30
   5   6  -6    0.09    0.43
  -5  -6   6    0.63    0.41
  -5   6  -6    2.16    0.78
   5   5  -6    4.18    1.02
  -5  -5   6    2.65    0.59
  -5   5  -6    1.25    0.63
   5   4  -6   10.52    1.54
  -5  -4   6   11.40    1.14
  -5   4  -6   10.69    1.50
   5   3  -6   10.02    1.43
   5  -3   6   10.61    1.50
  -5   3  -6    8.04    1.27
  -5  -3   6   10.31    1.00
   5   2  -6    1.06    0.51
   5  -2   6    3.14    0.80
  -5   2  -6    0.97    0.50
  -5  -2   6    1.66    0.36
   5  -1   6    6.31    1.07
   5   1  -6    6.04    1.04
  -5   1  -6    3.68    0.80
  -5  -1   6    6.31    0.61
   5   0   6   -0.10    0.27
   5   0  -6   -0.33    0.20
   5   0   6    0.15    0.30
  -5   0   6    0.22    0.14
   5  -1  -6    5.72    0.91
   5   1   6    8.23    1.14
   5   1   6    6.09    1.02
  -5  -1  -6    6.75    0.44
  -5   1   6    6.57    0.86
  -5   1   6    6.29    0.44
   5   2   6    2.13    0.69
   5  -2  -6    1.11    0.44
   5   2   6    1.11    0.49
  -5  -2  -6    1.36    0.29
  -5   2   6    1.33    0.44
   5   3   6   11.23    1.32
   5   3   6   10.19    1.44
  -5  -3  -6   10.30    0.79
  -5   3   6   10.95    1.26
   5   4   6   11.24    1.48
  -5   4   6   10.48    1.33
  -5  -4  -6    9.28    0.96
   5   5   6    1.73    0.72
  -5   5   6    1.74    0.66
  -5  -5  -6    2.27    0.53
   5   6   6    1.54    0.73
  -5   6   6    0.70    0.51
  -5  -6  -6    1.59    0.49
   5   7   6   11.96    1.74
  -5   7   6   11.19    1.64
  -5  -7  -6    8.04    1.20
   6   5  -6    4.11    1.14
  -6  -5   6    5.24    0.85
  -6   5  -6    3.57    1.00
   6   4  -6    0.50    0.63
  -6   4  -6    0.94    0.59
  -6  -4   6    0.95    0.39
   6   3  -6    3.52    0.98
   6  -3   6    3.77    0.94
  -6   3  -6    6.32    1.19
  -6  -3   6    4.13    0.64
   6  -2   6    1.23    0.67
   6   2  -6    1.59    0.69
  -6   2  -6    1.86    0.69
  -6  -2   6    1.61    0.40
   6   1  -6    0.93    0.55
   6  -1   6    0.67    0.56
  -6  -1   6    0.70    0.26
  -6   1  -6    2.04    0.70
   6   0   6   -0.32    0.33
   6   0  -6   -0.20    0.32
  -6   0  -6   -0.18    0.37
  -6   0   6    0.16    0.17
  -6   0  -6    0.21    0.11
   6   1   6    1.29    0.62
   6  -1  -6    1.39    0.57
   6   1   6    1.27    0.59
  -6  -1  -6    0.82    0.23
  -6   1   6    0.63    0.22
   6   2   6    1.53    0.64
  -6  -2  -6    2.05    0.39
  -6  -3  -6    4.53    0.63
   6   4   6    1.41    0.67
  -6   4   6    0.61    0.51
  -6  -4  -6    0.90    0.36
   6   5   6    3.61    1.04
  -6   5   6    6.31    1.19
  -6  -5  -6    5.08    0.86
   7   1  -6    6.18    1.23
  -7  -1   6    8.27    0.85
   7   0  -6    0.49    0.52
  -7   0   6    1.24    0.34
  -7   0  -6    1.37    0.23
  -7  -1  -6    8.48    0.74
  -7   1   6    8.95    0.68
   0  10  -7    1.59    0.65
   0   9  -7   -0.40    0.28
   0   8  -7    0.51    0.41
   0   7  -7    5.20    0.74
   0   7  -7    4.57    0.80
   0   6  -7    3.36    0.65
   0   6  -7    4.82    0.66
   0   5  -7    1.60    0.40
   0   5  -7    1.58    0.37
   0  -5   7    2.10    0.41
   0  -4   7    5.10    0.56
   0   4  -7    3.67    0.55
   0   4  -7    5.44    0.60
   0   3  -7  166.08    6.30
   0  -3   7  166.36    6.17
   0   3  -7  171.51    6.22
   0  -2   7   23.68    1.11
   0   2  -7   24.46    1.17
   0  -2   7   23.43    1.18
   0   2  -7   25.50    1.13
   0   1  -7   78.81    2.98
   0  -1   7   78.39    3.02
   0  -1   7   79.74    2.96
   0   0   7    0.65    0.15
   0   0  -7    0.35    0.12
   0  -1  -7   77.70    2.93
   0   1   7   78.20    3.01
   0   1   7   78.90    2.98
   0   2   7   21.78    1.13
   0  -2  -7   23.15    1.05
   0   3   7  168.39    6.37
   0  -3  -7  167.52    6.19
   0  -4  -7    4.58    0.54
   0   4   7    4.71    0.65
   0   5   7    1.36    0.41
   0  -5  -7    2.17    0.42
   0   6   7    4.82    0.80
   0   7   7    4.16    0.81
   0   8   7    1.13    0.49
   0   9   7    0.36    0.39
   0  10   7    2.48    0.78
  -1   9  -7    6.35    1.12
   1   8  -7    2.03    0.56
   1   8  -7    3.32    1.14
  -1   8  -7    2.30    0.67
   1   7  -7    3.01    0.67
   1   7  -7    4.78    0.73
  -1   7  -7    2.73    0.67
   1   6  -7   11.96    1.11
   1   6  -7   12.95    1.25
  -1   6  -7   13.32    0.89
  -1  -6   7   13.51    1.01
  -1   6  -7   14.42    1.44
   1   5  -7    4.13    0.66
   1   5  -7    3.01    0.50
  -1   5  -7    2.79    0.42
  -1  -5   7    3.26    0.53
  -1   5  -7    1.85    0.51
   1   4  -7    3.75    0.48
   1   4  -7    3.58    0.56
  -1   4  -7    4.04    0.46
  -1   4  -7    3.79    0.63
  -1  -4   7    4.54    0.55
   1  -3   7   70.27    3.10
   1   3  -7   74.23    2.74
   1   3  -7   68.79    2.95
  -1   3  -7   69.17    2.73
  -1  -3   7   67.63    2.84
  -1   3  -7   68.00    3.06
   1   2  -7   13.75    0.66
   1   2  -7   14.35    0.64
   1  -2   7   14.73    0.96
   1   2  -7   13.80    0.85
  -1   2  -7   12.43    0.70
  -1  -2   7   13.29    0.76
  -1   2  -7   13.52    0.92
   1   1  -7   49.11    2.00
   1   1  -7   48.73    1.69
   1   1  -7   42.56    1.69
   1  -1   7   49.64    2.12
  -1   1  -7   47.48    1.84
  -1  -1   7   48.55    1.70
   1   0  -7  247.95    8.85
   1   0  -7  254.58    8.72
   1   0   7  243.89    9.00
  -1   0   7  247.44    8.71
  -1   0   7  241.40    8.80
  -1   0  -7  248.46    8.73
   1  -1  -7   48.79    1.84
   1   1   7   46.49    2.04
  -1  -1  -7   45.96    1.84
  -1   1   7   47.75    1.92
  -1   1   7   46.90    1.89
   1  -2  -7   13.10    0.60
   1   2   7   13.60    0.85
   1   2   7   14.85    0.85
  -1  -2  -7   12.81    0.72
  -1   2   7   14.10    0.83
   1   3   7   64.22    2.79
   1   3   7   68.06    2.89
   1  -3  -7   68.93    2.41
  -1   3   7   66.07    2.89
  -1  -3  -7   68.17    2.73
   1   4   7    3.12    0.49
   1   4   7    3.92    0.60
  -1  -4  -7    4.67    0.58
  -1   4   7    3.09    0.55
   1   5   7    2.17    0.50
   1   5   7    2.63    0.49
  -1  -5  -7    2.83    0.50
  -1   5   7    3.41    0.64
   1   6   7   12.31    1.28
   1   6   7   12.90    0.96
  -1  -6  -7   12.87    1.18
  -1   6   7   11.60    1.30
   1   7   7    3.81    0.76
  -1   7   7    4.92    0.87
   1   8   7    0.99    0.52
  -1   8   7    4.08    0.89
   1   9   7    4.74    0.98
  -1   9   7    5.79    1.09
  -2   9  -7   -0.22    0.30
   2   8  -7   -0.10    0.39
  -2   8  -7    0.81    0.51
   2   7  -7   13.89    1.52
  -2   7  -7   12.73    1.53
  -2  -7   7   11.78    1.24
   2   6  -7    4.33    0.61
   2   6  -7    4.12    0.76
  -2  -6   7    3.27    0.60
  -2   6  -7    2.54    0.68
   2   5  -7   35.53    1.74
   2   5  -7   38.37    2.15
  -2   5  -7   37.41    2.25
  -2  -5   7   37.98    1.92
  -2   5  -7   38.67    1.68
   2   4  -7   25.24    1.60
   2   4  -7   26.03    1.24
  -2   4  -7   27.08    1.24
  -2  -4   7   26.63    1.42
  -2   4  -7   26.31    1.69
   2   3  -7    1.62    0.22
   2   3  -7    1.97    0.47
   2  -3   7    1.26    0.42
  -2   3  -7    2.25    0.33
  -2   3  -7    1.99    0.30
  -2  -3   7    2.07    0.26
  -2  -3   7    1.64    0.33
  -2   3  -7    1.96    0.47
   2  -2   7   17.57    1.26
   2   2  -7   18.92    1.19
  -2   2  -7   18.21    1.25
  -2   2  -7   19.73    0.86
  -2   2  -7   19.65    0.89
  -2  -2   7   20.20    1.02
   2   1  -7    7.95    0.77
   2  -1   7    8.94    0.92
  -2   1  -7    8.21    0.39
  -2   1  -7    8.55    0.39
  -2  -1   7    8.78    0.36
  -2  -1   7    8.74    0.55
  -2  -1   7    8.51    0.36
   2   0   7    1.70    0.39
   2   0  -7    1.50    0.32
  -2   0  -7    2.49    0.21
  -2   0  -7    1.98    0.18
  -2   0   7    2.27    0.28
  -2   0   7    2.43    0.27
   2   1   7    8.40    0.82
   2  -1  -7    8.68    0.59
   2   1   7    8.56    0.83
  -2   1   7    8.85    0.50
  -2  -1  -7    7.91    0.46
  -2  -1  -7    8.82    0.52
  -2   1   7    8.38    0.59
   2   2   7   20.66    1.22
   2   2   7   18.88    1.17
   2  -2  -7   19.50    0.94
  -2   2   7   18.79    0.92
  -2  -2  -7   20.33    0.97
  -2   2   7   19.09    1.11
   2   3   7    2.43    0.49
   2  -3  -7    2.82    0.25
   2   3   7    2.70    0.48
  -2   3   7    1.69    0.41
  -2  -3  -7    1.03    0.26
   2   4   7   26.30    1.54
   2   4   7   24.12    1.49
  -2  -4  -7   26.76    1.39
  -2   4   7   26.55    1.60
   2   5   7   36.98    2.00
   2   5   7   35.62    1.95
  -2  -5  -7   36.18    1.83
  -2   5   7   31.41    1.99
   2   6   7    3.47    0.71
   2   6   7    4.13    0.74
  -2  -6  -7    3.85    0.67
  -2   6   7    3.68    0.78
   2   7   7   11.66    1.27
   2   7   7   12.81    1.43
  -2   7   7   11.64    1.44
  -2  -7  -7   11.26    1.26
   2   8   7    0.20    0.38
  -2   8   7    0.16    0.38
   2   9   7   -0.13    0.33
  -2   9   7    0.26    0.44
   3   9  -7    3.07    0.91
  -3   9  -7    2.26    0.82
   3   8  -7    3.83    0.94
  -3  -8   7    4.36    0.86
  -3   8  -7    4.16    0.99
   3   7  -7    1.86    0.73
  -3  -7   7    0.79    0.39
  -3   7  -7    0.79    0.49
   3   6  -7    6.19    1.08
  -3   6  -7    5.42    1.03
  -3  -6   7    7.09    0.91
   3   5  -7   29.04    2.01
  -3  -5   7   30.33    1.71
  -3   5  -7   31.32    2.10
   3   4  -7   14.86    0.81
   3   4  -7   14.80    1.51
   3  -4   7   17.06    1.69
  -3  -4   7   15.16    1.04
  -3   4  -7   14.85    0.88
  -3   4  -7   14.80    1.52
   3   3  -7    1.33    0.44
   3   3  -7    1.31    0.21
   3  -3   7    1.06    0.43
  -3   3  -7    1.46    0.24
  -3  -3   7    1.38    0.33
  -3   3  -7    1.68    0.51
   3   2  -7   22.87    0.99
   3   2  -7   23.84    1.53
   3  -2   7   23.05    1.61
  -3  -2   7   21.43    1.17
  -3   2  -7   27.54    1.69
  -3   2  -7   24.38    0.95
  -3   2  -7   23.32    0.96
  -3  -2   7   23.91    0.96
  -3  -2   7   23.72    0.99
   3  -1   7   16.05    1.23
   3   1  -7   16.19    1.16
  -3  -1   7   16.44    0.79
  -3  -1   7   15.34    0.84
   3   0  -7   63.61    2.80
  -3   0   7   59.37    2.47
  -3   0   7   60.99    2.36
   3   1   7   16.91    1.17
   3  -1  -7   15.86    1.03
   3   1   7   14.60    1.14
  -3   1   7   15.89    0.98
  -3  -1  -7   16.24    0.74
  -3  -1  -7   16.74    0.80
   3   2   7   24.79    1.54
   3   2   7   23.38    1.48
   3  -2  -7   24.63    1.28
  -3   2   7   25.07    1.12
  -3   2   7   24.67    1.40
  -3  -2  -7   23.13    1.13
   3  -3  -7    2.06    0.32
   3   3   7    1.22    0.44
   3   3   7    1.58    0.44
  -3  -3  -7    1.22    0.29
  -3   3   7    1.13    0.39
  -3   3   7    1.46    0.28
   3   4   7   13.87    1.31
   3   4   7   16.20    1.52
  -3   4   7   16.06    1.24
  -3  -4  -7   13.57    0.96
   3   5   7   29.89    1.80
   3   5   7   25.89    1.78
  -3   5   7   29.52    1.88
  -3  -5  -7   25.32    1.53
   3   6   7    7.44    1.05
   3   6   7    7.58    1.12
  -3   6   7    5.91    0.99
  -3  -6  -7    4.00    0.69
   3   7   7    1.27    0.54
   3   7   7    1.28    0.54
  -3  -7  -7    1.00    0.43
  -3   7   7    1.92    0.64
   3   8   7    3.37    0.83
   3   8   7    4.53    0.92
  -3  -8  -7    4.29    0.85
  -3   8   7    4.01    0.96
  -3   9   7    2.52    0.86
   4   8  -7    1.09    0.66
  -4   8  -7    1.53    0.71
  -4  -8   7    1.37    0.56
   4   7  -7    4.01    1.05
  -4   7  -7    2.70    0.86
  -4  -7   7    6.08    0.98
   4   6  -7    1.40    0.65
  -4   6  -7    0.58    0.52
  -4  -6   7    0.82    0.39
   4   5  -7    6.50    1.13
  -4  -5   7    6.76    0.89
  -4   5  -7    7.28    1.21
   4   4  -7    7.07    1.14
   4  -4   7    9.53    1.34
  -4   4  -7    8.30    1.26
  -4  -4   7   11.28    1.08
   4  -3   7    2.47    0.69
   4   3  -7    0.72    0.47
  -4  -3   7    1.59    0.36
  -4   3  -7    0.64    0.44
  -4   3  -7    1.37    0.22
   4  -2   7    6.52    1.07
   4   2  -7    6.28    0.99
  -4   2  -7    8.24    1.12
  -4  -2   7    9.33    0.68
   4  -1   7   10.73    1.31
   4   1  -7   14.32    1.41
  -4  -1   7   13.52    0.80
  -4  -1   7   15.77    0.86
   4   0   7    9.85    1.12
   4   0  -7   10.51    1.14
   4   0   7   10.58    1.23
  -4   0   7    9.09    0.57
  -4   0   7    9.95    0.73
   4   1   7   13.33    1.37
   4   1   7   15.83    1.47
   4  -1  -7   13.73    1.08
  -4  -1  -7   14.18    0.74
  -4  -1  -7   13.36    0.67
  -4   1   7   12.91    0.95
   4   2   7    7.46    1.03
   4   2   7    8.54    1.05
   4  -2  -7    8.02    0.89
  -4   2   7    8.20    0.54
  -4  -2  -7    8.24    0.57
  -4   2   7    8.39    0.95
   4  -3  -7    1.46    0.35
   4   3   7    1.17    0.46
   4   3   7    1.20    0.52
  -4   3   7    1.04    0.40
  -4  -3  -7    1.15    0.29
   4   4   7   12.22    1.45
   4   4   7   10.97    1.24
  -4   4   7   11.34    1.30
  -4  -4  -7   10.42    0.97
   4   5   7   10.50    1.23
   4   5   7    5.25    0.98
  -4  -5  -7    6.99    0.86
  -4   5   7    5.93    1.01
   4   6   7    0.75    0.52
   4   6   7    1.35    0.53
  -4   6   7    0.64    0.48
  -4  -6  -7    1.65    0.49
   4   7   7    3.91    0.95
  -4  -7  -7    3.00    0.71
  -4   7   7    5.60    1.10
   4   8   7    0.47    0.48
  -4   8   7    1.80    0.73
   5   7  -7   -0.04    0.42
  -5   7  -7   -0.01    0.43
  -5  -7   7    0.50    0.41
   5   6  -7    6.59    1.34
  -5  -6   7    7.13    1.05
  -5   6  -7    3.42    0.97
   5   5  -7    0.68    0.53
  -5   5  -7    1.74    0.70
  -5  -5   7    1.40    0.49
   5   4  -7    1.38    0.69
  -5   4  -7    1.41    0.60
  -5  -4   7    0.65    0.34
   5  -3   7   11.19    1.56
   5   3  -7   14.13    1.71
  -5  -3   7   12.67    0.97
  -5   3  -7   12.81    1.61
   5  -2   7    2.16    0.76
   5   2  -7    2.33    0.76
  -5   2  -7    1.89    0.62
  -5  -2   7    2.22    0.42
   5   1  -7    0.85    0.46
   5  -1   7    1.93    0.58
  -5  -1   7    1.80    0.36
  -5   1  -7    1.40    0.53
   5   0  -7   -0.18    0.28
   5   0   7   -0.14    0.29
  -5   0   7    0.18    0.13
   5  -1  -7    1.27    0.49
   5   1   7    2.01    0.60
   5   1   7    1.38    0.57
  -5  -1  -7    1.28    0.23
  -5   1   7    1.10    0.24
  -5   1   7    1.41    0.42
   5   2   7    3.81    0.82
   5   2   7    1.19    0.50
   5  -2  -7    2.32    0.55
  -5   2   7    2.43    0.55
  -5  -2  -7    2.54    0.39
   5   3   7    9.79    1.40
   5   3   7   12.17    1.43
  -5   3   7   10.34    1.25
  -5  -3  -7   12.30    0.85
   5   4   7    2.07    0.76
   5   4   7    2.16    0.62
  -5  -4  -7    1.75    0.44
  -5   4   7    1.95    0.62
   5   5   7    0.95    0.59
  -5   5   7    0.72    0.47
  -5  -5  -7    1.61    0.48
   5   6   7    4.97    1.09
  -5   6   7    4.16    0.94
  -5  -6  -7    7.14    1.00
   5   7   7    0.53    0.61
  -5  -7  -7    0.29    0.38
  -5   7   7    0.55    0.49
   6   5  -7    0.16    0.59
  -6  -5   7    0.52    0.39
  -6   5  -7    0.77    0.59
   6   4  -7    2.30    0.94
  -6   4  -7    3.04    0.89
  -6  -4   7    3.42    0.68
   6  -3   7    0.39    0.46
   6   3  -7   -0.14    0.44
  -6  -3   7    0.28    0.29
  -6   3  -7    0.73    0.57
   6   2  -7   13.04    1.73
   6  -2   7    9.98    1.50
  -6   2  -7   10.91    1.51
  -6  -2   7   12.06    0.91
   6  -1   7    4.00    0.91
   6   1  -7    5.03    1.05
  -6   1  -7    3.66    0.88
  -6  -1   7    3.17    0.50
   6   0   7    7.33    1.22
   6   0  -7    9.71    1.36
  -6   0  -7   10.86    1.47
  -6   0   7    7.98    0.72
  -6   0  -7    7.89    0.45
   6   1   7    3.65    0.87
   6  -1  -7    6.18    1.04
   6   1   7    4.71    0.99
  -6  -1  -7    3.22    0.41
  -6   1   7    4.47    0.50
   6   2   7   13.62    1.72
  -6  -2  -7   10.10    0.76
  -6   2   7   12.11    0.77
   6   3   7    0.68    0.58
  -6  -3  -7    0.64    0.29
   6   4   7    4.43    1.06
  -6   4   7    4.80    0.97
  -6  -4  -7    4.64    0.72
   6   5   7    0.13    0.40
  -6  -5  -7   -0.28    0.24
  -6   5   7   -0.52    0.43
   7   1  -7    0.02    0.42
  -7  -1   7    0.31    0.24
   7   0  -7    0.05    0.45
  -7   0   7    0.05    0.20
  -7   0  -7   -0.05    0.13
  -7  -1  -7    0.13    0.20
  -7   1   7    0.42    0.23
   0  10  -8    0.84    0.51
   0   9  -8    4.50    0.92
   0   8  -8    1.37    0.51
   0   7  -8   -0.01    0.21
   0   7  -8    0.13    0.27
   0   6  -8    8.47    0.90
   0   6  -8    7.44    0.93
   0  -5   8    2.49    0.44
   0   5  -8    2.07    0.43
   0   5  -8    1.92    0.44
   0   4  -8   20.89    1.24
   0   4  -8   20.54    1.16
   0  -4   8   21.34    1.13
   0   3  -8   53.42    2.34
   0  -3   8   53.32    2.23
   0   3  -8   55.18    2.28
   0   2  -8    0.47    0.19
   0  -2   8    0.63    0.18
   0  -2   8    0.59    0.21
   0   2  -8    0.54    0.19
   0  -1   8   96.80    3.70
   0  -1   8  100.06    3.64
   0   1  -8   96.35    3.65
   0   0   8  373.70   13.13
   0   0   8  369.44   13.17
   0   0  -8  369.47   13.11
   0   0  -8  373.80   13.13
   0   1   8   95.03    3.55
   0  -1  -8   94.38    3.47
   0   1   8   88.74    3.49
   0   2   8    0.22    0.16
   0  -2  -8    0.59    0.18
   0   3   8   54.88    2.39
   0  -3  -8   52.05    2.22
   0   4   8   22.65    1.36
   0  -4  -8   20.91    1.15
   0   5   8    2.30    0.52
   0  -5  -8    1.92    0.41
   0   6   8   10.37    1.21
   0   7   8   -0.08    0.20
   0   8   8    1.34    0.55
   0   9   8    4.00    0.94
   0  10   8    0.62    0.53
  -1   9  -8    1.73    0.63
   1   8  -8    1.18    0.47
   1   8  -8    1.58    0.58
  -1   8  -8    1.09    0.47
   1   7  -8    5.27    0.84
   1   7  -8    5.10    0.77
  -1   7  -8    5.20    0.92
   1   6  -8    1.60    0.50
   1   6  -8    1.41    0.38
  -1   6  -8    3.05    0.66
  -1   6  -8    3.67    0.53
  -1  -6   8    3.29    0.58
   1   5  -8   49.48    2.41
   1   5  -8   49.13    2.26
  -1   5  -8   48.90    2.54
  -1   5  -8   48.60    2.15
  -1  -5   8   48.03    2.27
   1   4  -8   11.14    0.74
   1   4  -8   11.31    0.88
  -1   4  -8   12.37    0.74
  -1  -4   8   11.76    0.82
  -1   4  -8   12.41    1.17
   1  -3   8   72.40    3.27
   1   3  -8   72.66    2.88
   1   3  -8   77.73    3.16
  -1   3  -8   76.74    2.93
  -1  -3   8   76.38    3.02
  -1   3  -8   70.04    3.22
   1   2  -8    0.88    0.17
   1   2  -8    0.92    0.15
   1  -2   8    0.96    0.32
   1   2  -8    1.17    0.30
  -1   2  -8    1.37    0.36
  -1  -2   8    0.74    0.20
  -1   2  -8    0.93    0.21
   1   1  -8   41.06    1.73
   1  -1   8   38.93    1.83
   1   1  -8   39.45    1.44
  -1  -1   8   39.38    1.46
  -1   1  -8   38.37    1.59
  -1  -1   8   37.63    1.64
   1   0  -8 1000.00   34.59
   1   0  -8  970.02   34.58
   1   0   8  983.97   34.51
  -1   0  -8  975.09   34.73
  -1   0   8  986.26   34.72
  -1   0   8  984.14   34.56
   1   1   8   40.84    1.84
   1  -1  -8   40.42    1.61
  -1   1   8   39.48    1.67
  -1   1   8   39.83    1.67
  -1  -1  -8   39.96    1.63
   1   2   8    0.55    0.23
   1  -2  -8    1.14    0.17
  -1   2   8    0.55    0.21
  -1  -2  -8    0.78    0.19
   1  -3  -8   75.15    2.65
   1   3   8   68.71    3.09
   1   3   8   72.80    3.02
   1   3   8   73.57    3.01
  -1  -3  -8   71.75    2.94
  -1   3   8   76.65    3.15
   1   4   8   11.17    0.83
   1   4   8   13.89    0.98
  -1  -4  -8   12.98    0.85
  -1   4   8   10.61    1.06
   1   5   8   47.11    2.42
   1   5   8   48.04    2.23
  -1   5   8   47.23    2.46
  -1  -5  -8   46.99    2.23
   1   6   8    2.39    0.58
   1   6   8    2.75    0.52
  -1   6   8    2.26    0.59
  -1  -6  -8    1.41    0.43
   1   7   8    5.60    0.92
  -1   7   8    3.55    0.79
   1   8   8    0.76    0.44
  -1   8   8    0.39    0.39
   1   9   8    1.16    0.59
  -1   9   8    1.43    0.64
  -2   9  -8    1.51    0.61
   2   8  -8    0.78    0.53
  -2   8  -8   -0.05    0.33
   2   7  -8   10.09    1.31
  -2  -7   8   11.60    1.22
  -2   7  -8    9.30    1.29
   2   6  -8   11.26    0.86
   2   6  -8   12.26    1.33
  -2  -6   8   11.94    1.20
  -2   6  -8   13.23    1.48
   2   5  -8   35.65    1.72
   2   5  -8   35.33    2.11
  -2  -5   8   39.90    1.95
  -2   5  -8   38.34    2.27
  -2   5  -8   38.36    1.70
   2  -4   8    7.37    1.01
   2   4  -8    7.22    0.51
   2   4  -8    7.29    0.92
  -2   4  -8    6.94    0.53
  -2  -4   8    9.70    0.88
  -2   4  -8    7.82    1.01
   2   3  -8   23.48    1.01
   2   3  -8   21.89    1.42
   2  -3   8   24.47    1.58
   2   3  -8   25.33    1.05
  -2  -3   8   24.25    1.03
  -2   3  -8   24.62    1.56
  -2   3  -8   26.07    1.16
  -2  -3   8   22.84    1.25
  -2   3  -8   23.66    1.18
   2  -2   8   32.59    1.85
  -2  -2   8   32.20    1.52
  -2   2  -8   33.64    1.37
  -2   2  -8   32.95    1.40
  -2   2  -8   34.42    1.84
   2   1  -8   93.22    3.73
   2  -1   8   88.52    3.87
  -2   1  -8   88.72    3.32
  -2   1  -8   93.51    3.32
  -2  -1   8   93.62    3.51
   2   0  -8   67.71    2.92
   2   0   8   73.18    3.13
  -2   0  -8   71.18    2.62
  -2   0   8   71.01    2.75
  -2   0  -8   72.96    2.65
  -2   0   8   72.15    2.69
   2  -1  -8   93.01    3.62
   2   1   8   93.96    3.87
  -2   1   8   91.95    3.61
  -2  -1  -8   91.33    3.46
  -2  -1  -8   95.50    3.53
  -2   1   8   95.87    3.52
   2   2   8   36.13    1.79
   2   2   8   33.09    1.74
   2  -2  -8   32.10    1.45
  -2   2   8   36.28    1.58
  -2  -2  -8   32.95    1.48
  -2   2   8   34.42    1.66
   2  -3  -8   23.95    1.00
   2   3   8   24.39    1.43
   2   3   8   22.69    1.39
  -2   3   8   24.25    1.40
  -2  -3  -8   23.31    1.21
   2   4   8    7.35    0.90
   2   4   8    7.34    0.88
  -2  -4  -8    7.21    0.75
  -2   4   8    8.70    0.96
   2   5   8   36.47    2.05
   2   5   8   40.85    2.09
  -2  -5  -8   37.86    1.90
  -2   5   8   32.93    2.08
   2   6   8   12.60    1.31
   2   6   8   10.20    1.13
  -2  -6  -8   10.34    1.07
  -2   6   8   10.72    1.29
   2   7   8    8.72    1.18
   2   7   8    8.97    1.14
  -2  -7  -8   13.39    1.32
  -2   7   8    9.68    1.30
   2   8   8    0.75    0.44
  -2   8   8    0.22    0.39
   2   9   8    2.25    0.77
  -2   9   8    1.28    0.64
   3   9  -8    1.88    0.80
  -3   9  -8    1.64    0.72
   3   8  -8    5.14    1.11
  -3  -8   8    4.63    0.85
  -3   8  -8    3.36    0.91
   3   7  -8    0.00    0.39
  -3  -7   8   -0.28    0.22
  -3   7  -8   -0.06    0.36
   3   6  -8    1.55    0.63
  -3   6  -8    1.40    0.57
  -3  -6   8    1.25    0.42
   3   5  -8   22.93    1.69
  -3  -5   8   19.50    1.32
  -3   5  -8   19.18    1.89
   3  -4   8    9.14    1.24
   3   4  -8    7.28    1.04
  -3   4  -8    8.19    1.15
  -3   4  -8    7.63    0.73
  -3  -4   8    8.50    0.87
   3   3  -8   15.27    0.70
   3  -3   8   16.81    1.67
   3   3  -8   15.67    1.47
  -3   3  -8   17.60    0.85
  -3   3  -8   17.61    1.38
  -3  -3   8   18.21    1.06
   3   2  -8   25.31    1.59
   3  -2   8   27.15    1.74
  -3   2  -8   25.46    1.66
  -3   2  -8   25.76    1.03
  -3   2  -8   24.10    1.04
  -3  -2   8   22.96    1.25
   3   1  -8    5.23    0.74
   3  -1   8    6.52    0.91
  -3  -1   8    4.77    0.35
  -3   1  -8    5.42    0.24
  -3  -1   8    5.25    0.51
  -3  -1   8    5.37    0.35
   3   0  -8   11.71    0.93
   3   0   8   13.17    1.25
  -3   0   8   12.28    0.73
  -3   0  -8   12.44    0.53
  -3   0   8   13.14    0.70
  -3   0  -8   12.38    0.55
   3   1   8    6.53    0.82
   3  -1  -8    4.25    0.59
   3   1   8    7.45    0.91
  -3  -1  -8    5.57    0.38
  -3   1   8    5.24    0.59
  -3  -1  -8    6.07    0.43
   3   2   8   24.31    1.54
   3   2   8   24.74    1.53
   3  -2  -8   23.20    1.26
  -3  -2  -8   23.62    1.15
  -3   2   8   26.27    1.18
  -3   2   8   24.58    1.39
   3   3   8   15.68    1.19
   3  -3  -8   16.82    0.89
   3   3   8   13.83    1.35
  -3   3   8   17.44    1.20
  -3  -3  -8   15.68    0.95
   3   4   8    7.29    1.01
   3   4   8    7.32    0.94
  -3   4   8    7.73    0.98
  -3  -4  -8    7.52    0.80
   3   5   8   20.10    1.47
   3   5   8   19.69    1.50
  -3  -5  -8   19.10    1.27
  -3   5   8   22.42    1.59
   3   6   8    0.91    0.44
   3   6   8    0.94    0.44
  -3   6   8    1.30    0.51
  -3  -6  -8    0.52    0.32
   3   7   8    0.11    0.32
   3   7   8    0.03    0.34
  -3   7   8   -0.11    0.30
  -3  -7  -8    0.00    0.27
   3   8   8    4.55    0.95
   3   8   8    5.41    0.98
  -3   8   8    3.74    0.91
  -3  -8  -8    2.86    0.70
  -3   9   8    2.00    0.78
   4   8  -8    0.67    0.67
  -4  -8   8    0.00    0.36
  -4   8  -8    0.97    0.62
   4   7  -8    0.40    0.49
  -4  -7   8    2.09    0.61
  -4   7  -8    2.01    0.79
   4   6  -8    4.96    1.09
  -4  -6   8    2.98    0.64
  -4   6  -8    3.51    0.89
   4   5  -8    6.44    1.17
  -4   5  -8    8.07    1.27
  -4  -5   8    5.29    0.81
   4  -4   8    6.30    1.13
   4   4  -8    4.36    0.90
  -4   4  -8    5.87    1.04
  -4  -4   8    5.11    0.74
   4   3  -8    8.16    1.18
   4  -3   8    9.55    1.32
  -4   3  -8    9.76    1.29
  -4  -3   8    8.20    0.84
   4  -2   8   13.10    1.49
   4   2  -8   14.09    1.50
  -4   2  -8   13.84    0.59
  -4   2  -8   13.89    1.50
  -4   2  -8   13.72    0.59
  -4  -2   8   13.83    0.91
   4  -1   8    3.78    0.78
   4   1  -8    2.74    0.65
  -4  -1   8    3.89    0.44
  -4  -1   8    3.54    0.45
   4   0   8    8.93    1.18
   4   0  -8   11.47    1.21
  -4   0  -8   10.14    0.45
  -4   0   8    9.82    0.64
  -4   0  -8   10.89    0.48
  -4   0   8   11.00    0.76
   4   1   8    3.26    0.69
   4   1   8    3.69    0.74
   4  -1  -8    3.30    0.60
  -4   1   8    3.48    0.39
  -4   1   8    4.44    0.60
  -4  -1  -8    3.52    0.40
  -4  -1  -8    3.37    0.35
   4   2   8   13.12    1.40
   4  -2  -8   13.43    1.01
   4   2   8   13.43    1.40
  -4   2   8   14.22    1.06
  -4  -2  -8   14.54    0.81
   4   3   8    8.69    1.19
   4  -3  -8    8.92    0.94
   4   3   8    7.65    1.08
  -4  -3  -8    9.66    0.71
  -4   3   8    7.65    0.98
   4   4   8    5.36    0.90
   4   4   8    7.02    1.11
  -4   4   8    5.68    0.91
  -4  -4  -8    5.23    0.69
   4   5   8    6.21    1.09
   4   5   8    6.19    0.97
  -4  -5  -8    7.61    0.92
  -4   5   8    6.36    1.05
   4   6   8    2.79    0.78
   4   6   8    3.93    0.79
  -4   6   8    2.42    0.72
  -4  -6  -8    2.13    0.57
   4   7   8    1.84    0.67
  -4  -7  -8    0.90    0.46
  -4   7   8    1.79    0.67
   4   8   8    0.89    0.57
  -4   8   8    0.07    0.45
  -4  -8  -8    0.54    0.42
   5   7  -8    0.63    0.59
  -5   7  -8    0.43    0.54
  -5  -7   8    0.05    0.35
   5   6  -8    9.12    1.58
  -5  -6   8    9.38    1.20
  -5   6  -8    7.03    1.33
   5   5  -8   -0.02    0.46
  -5   5  -8    0.60    0.54
  -5  -5   8   -0.01    0.27
   5  -4   8    4.90    1.10
   5   4  -8    2.89    0.85
  -5   4  -8    4.90    1.07
  -5  -4   8    4.43    0.75
   5   3  -8    0.99    0.58
   5  -3   8    0.47    0.55
  -5  -3   8    0.24    0.23
  -5   3  -8    1.73    0.64
   5   2  -8    2.95    0.83
   5  -2   8    5.64    1.08
  -5  -2   8    3.49    0.54
  -5   2  -8    4.55    0.93
   5  -1   8   15.92    1.78
   5   1  -8   17.00    1.79
  -5   1  -8   15.07    1.70
  -5  -1   8   16.83    1.01
   5   0   8    1.14    0.52
   5   0  -8    1.23    0.51
  -5   0   8    1.31    0.29
  -5   0  -8    1.22    0.16
  -5   0  -8    1.90    0.22
   5   1   8   15.36    1.65
   5   1   8   16.46    1.70
   5  -1  -8   18.35    1.66
  -5  -1  -8   16.80    0.85
  -5   1   8   16.78    0.91
   5   2   8    4.22    0.91
   5   2   8    5.03    0.92
   5  -2  -8    6.48    0.92
  -5  -2  -8    4.48    0.52
  -5   2   8    4.48    0.74
   5   3   8    0.78    0.49
   5   3   8    0.26    0.39
  -5  -3  -8    0.42    0.25
  -5   3   8    0.88    0.40
   5   4   8    4.82    0.91
   5   4   8    3.54    0.88
  -5  -4  -8    3.28    0.60
  -5   4   8    3.98    0.84
   5   5   8   -0.19    0.34
  -5  -5  -8    0.66    0.34
  -5   5   8    0.47    0.41
   5   6   8    4.66    1.07
  -5   6   8    6.53    1.14
  -5  -6  -8    7.41    1.02
   5   7   8    0.07    0.54
  -5  -7  -8   -0.14    0.29
  -5   7   8    0.03    0.37
   6   5  -8    3.48    1.06
  -6  -5   8    1.89    0.54
  -6   5  -8    1.17    0.77
   6   4  -8    3.40    1.08
  -6   4  -8    5.13    1.19
  -6  -4   8    3.92    0.73
   6  -3   8    0.46    0.55
   6   3  -8   -0.21    0.46
  -6  -3   8    0.31    0.28
  -6   3  -8    0.25    0.48
   6   2  -8    4.31    1.09
   6  -2   8    5.25    1.14
  -6  -2   8    5.16    0.71
  -6   2  -8    4.27    1.02
   6   1  -8    0.06    0.37
   6  -1   8    0.56    0.53
  -6  -1   8    0.32    0.23
  -6   1  -8    0.58    0.49
   6   0  -8    0.78    0.55
   6   0   8    1.39    0.62
  -6   0  -8    1.22    0.58
  -6   0  -8    0.88    0.19
  -6   0   8    0.85    0.27
   6   1   8    0.59    0.52
   6  -1  -8    0.19    0.42
  -6  -1  -8    0.86    0.22
  -6   1   8    0.34    0.20
   6   2   8    5.72    1.13
  -6  -2  -8    6.16    0.70
  -6   2   8    6.39    0.67
   6   3   8    0.31    0.47
  -6  -3  -8   -0.04    0.22
   6   4   8    3.70    1.00
  -6  -4  -8    3.23    0.60
   6   5   8    0.67    0.57
  -6   5   8    2.18    0.76
  -6  -5  -8    2.29    0.59
  -7  -1   8    2.87    0.53
  -7   1  -8    2.28    0.25
   7   0  -8    6.25    1.21
  -7   0   8    8.38    0.83
  -7   0  -8    7.68    0.52
  -7  -1  -8    1.89    0.36
  -7   1   8    2.38    0.44
   0   9  -9    0.69    0.47
   0   8  -9    4.52    0.85
   0   7  -9    2.08    0.54
   0   7  -9    2.04    0.52
   0   6  -9   33.92    1.96
   0   6  -9   34.75    1.84
   0   5  -9    2.17    0.46
   0   5  -9    2.79    0.53
   0  -5   9    2.64    0.46
   0  -4   9   18.08    0.99
   0   4  -9   15.76    0.99
   0   4  -9   16.07    1.06
   0  -3   9  176.12    6.59
   0   3  -9  174.40    6.48
   0  -3   9  170.97    6.43
   0   3  -9  176.85    6.57
   0   2  -9   23.07    1.13
   0  -2   9   20.77    1.11
   0  -2   9   21.06    1.03
   0   2  -9   20.82    1.06
   0  -1   9   30.25    1.31
   0   1  -9   30.86    1.33
   0  -1   9   28.25    1.35
   0   0  -9    0.22    0.15
   0   0   9    0.02    0.14
   0   0  -9   -0.06    0.14
   0   0   9    0.01    0.13
   0   1   9   27.64    1.33
   0  -1  -9   28.41    1.27
   0  -1  -9   28.78    1.23
   0   1   9   30.32    1.31
   0   2   9   21.77    1.16
   0  -2  -9   21.62    1.05
   0   2   9   21.72    1.11
   0   3   9  174.00    6.56
   0  -3  -9  170.68    6.38
   0   4   9   14.82    1.07
   0  -4  -9   16.78    0.97
   0  -5  -9    2.70    0.48
   0   5   9    2.17    0.51
   0   6   9   36.37    2.14
   0   7   9    2.91    0.71
   0   8   9    5.08    0.96
   0   9   9    0.45    0.40
  -1   9  -9    1.03    0.53
   1   8  -9    4.76    0.81
   1   8  -9    6.52    1.03
  -1   8  -9    4.24    0.86
   1   7  -9    8.15    0.98
   1   7  -9    6.53    0.96
  -1   7  -9    7.44    1.10
   1   6  -9   41.78    2.33
   1   6  -9   44.27    2.22
  -1   6  -9   44.17    2.10
  -1   6  -9   46.52    2.53
  -1  -6   9   48.24    2.27
   1   5  -9    0.54    0.25
   1   5  -9    1.34    0.42
  -1  -5   9    1.35    0.37
  -1   5  -9    0.88    0.29
  -1   5  -9    1.06    0.42
   1   4  -9    4.13    0.49
   1   4  -9    3.60    0.59
  -1   4  -9    3.87    0.49
  -1   4  -9    3.33    0.60
  -1  -4   9    3.30    0.51
   1   3  -9    9.93    0.91
   1   3  -9    9.84    0.60
   1  -3   9   11.53    1.08
  -1   3  -9    9.67    0.64
  -1  -3   9    9.36    0.68
  -1   3  -9    9.87    0.98
   1   2  -9   86.17    3.47
   1   2  -9   84.97    3.17
   1   2  -9   85.72    3.19
   1  -2   9   85.67    3.61
  -1   2  -9   88.33    3.33
  -1  -2   9   85.66    3.36
   1  -1   9   69.21    2.90
   1   1  -9   69.60    2.74
   1   1  -9   66.09    2.46
  -1  -1   9   66.94    2.67
  -1  -1   9   68.52    2.49
  -1   1  -9   66.59    2.61
   1   0   9  799.85   27.96
   1   0  -9  801.41   27.73
   1   0  -9  771.36   27.74
  -1   0   9  806.15   27.93
  -1   0   9  800.37   27.74
  -1   0  -9  774.97   27.65
   1   1   9   66.78    2.78
   1  -1  -9   65.58    2.54
  -1   1   9   66.52    2.61
  -1   1   9   65.26    2.61
  -1  -1  -9   66.72    2.56
   1   2   9   87.79    3.52
   1  -2  -9   86.54    3.16
  -1  -2  -9   84.60    3.30
  -1   2   9   83.36    3.41
   1  -3  -9   10.43    0.49
   1   3   9   10.40    0.74
   1   3   9    9.26    0.92
  -1  -3  -9   10.05    0.68
  -1   3   9   10.93    0.81
   1  -4  -9    3.28    0.20
   1   4   9    2.92    0.53
   1   4   9    3.58    0.52
  -1  -4  -9    3.02    0.48
  -1   4   9    2.65    0.52
   1   5   9    2.00    0.49
   1   5   9    0.92    0.30
  -1   5   9    0.74    0.37
  -1  -5  -9    0.77    0.29
   1   6   9   41.91    2.41
   1   6   9   46.30    2.19
  -1   6   9   42.43    2.46
  -1  -6  -9   46.12    2.24
   1   7   9    6.95    1.06
  -1   7   9    6.91    1.06
   1   8   9    6.02    1.05
  -1   8   9    5.18    1.02
   1   9   9    0.58    0.47
  -1   9   9    0.80    0.55
  -2   9  -9    0.28    0.43
   2   8  -9    1.17    0.61
  -2   8  -9   -0.15    0.37
   2   7  -9    0.11    0.40
  -2   7  -9    0.10    0.29
  -2  -7   9    0.36    0.32
   2   6  -9    2.16    0.58
   2   6  -9    2.78    0.47
  -2   6  -9    0.74    0.45
  -2  -6   9    1.48    0.43
   2   5  -9   27.96    1.39
   2   5  -9   27.12    1.78
  -2   5  -9   27.22    1.86
  -2   5  -9   28.94    1.40
  -2  -5   9   30.85    1.64
   2   4  -9   22.89    1.45
   2  -4   9   18.70    1.47
   2   4  -9   20.46    0.98
  -2  -4   9   21.32    1.24
  -2   4  -9   19.08    1.05
  -2   4  -9   18.82    1.44
   2   3  -9    1.44    0.17
   2   3  -9    1.48    0.40
   2  -3   9    1.71    0.47
   2   3  -9    1.28    0.19
  -2   3  -9    0.81    0.23
  -2   3  -9    1.47    0.46
  -2  -3   9    1.25    0.18
  -2  -3   9    1.12    0.30
  -2   3  -9    1.47    0.30
   2  -2   9   17.93    1.27
   2   2  -9   18.98    1.18
  -2   2  -9   18.20    0.87
  -2   2  -9   17.71    0.89
  -2  -2   9   18.53    1.01
   2   1  -9    3.29    0.50
   2  -1   9    2.15    0.48
  -2   1  -9    2.05    0.25
  -2   1  -9    2.82    0.28
  -2  -1   9    2.80    0.36
   2   0  -9    3.39    0.47
   2   0   9    3.78    0.59
  -2   0  -9    3.72    0.28
  -2   0  -9    4.10    0.37
  -2   0   9    3.68    0.41
  -2   0   9    3.67    0.29
   2   1   9    2.46    0.47
   2  -1  -9    2.67    0.38
  -2   1   9    2.35    0.35
  -2  -1  -9    2.30    0.29
  -2  -1  -9    2.93    0.35
  -2   1   9    2.22    0.35
  -2   1   9    2.46    0.32
   2  -2  -9   18.45    0.92
   2   2   9   18.10    1.18
   2   2   9   17.10    1.13
  -2   2   9   18.92    1.08
  -2  -2  -9   18.01    0.94
   2   3   9    1.71    0.44
   2   3   9    0.51    0.25
   2  -3  -9    1.54    0.22
  -2  -3  -9    1.18    0.27
  -2   3   9    1.12    0.34
   2   4   9   22.28    1.40
   2   4   9   21.14    1.35
  -2   4   9   20.59    1.39
  -2  -4  -9   18.81    1.16
   2   5   9   27.18    1.71
   2   5   9   29.13    1.70
  -2  -5  -9   27.65    1.55
  -2   5   9   25.67    1.73
   2   6   9    2.03    0.56
   2   6   9    2.66    0.66
  -2   6   9    1.57    0.56
  -2  -6  -9    2.89    0.59
   2   7   9    0.33    0.35
   2   7   9   -0.06    0.26
  -2  -7  -9    0.67    0.37
  -2   7   9   -0.19    0.32
   2   8   9    0.73    0.52
  -2   8   9    0.68    0.44
   2   9   9    0.01    0.40
  -2   9   9    0.04    0.40
  -3   9  -9   -0.08    0.42
   3   8  -9    4.22    0.97
  -3   8  -9    5.32    1.11
  -3  -8   9    3.70    0.90
   3   7  -9    7.17    1.23
  -3   7  -9    5.94    1.16
  -3  -7   9    5.25    0.87
   3   6  -9    0.87    0.47
  -3  -6   9    0.68    0.36
  -3   6  -9    0.64    0.44
   3   5  -9   24.38    1.79
  -3   5  -9   22.99    1.80
  -3  -5   9   22.82    1.45
   3   4  -9   17.48    1.66
   3  -4   9   17.37    1.74
  -3  -4   9   15.14    1.06
  -3   4  -9   15.91    1.65
  -3   4  -9   14.81    0.94
   3   3  -9   20.99    1.49
   3  -3   9   23.09    1.65
  -3   3  -9   20.53    1.57
  -3   3  -9   21.43    1.02
  -3  -3   9   20.99    1.22
   3   2  -9   12.27    1.25
   3  -2   9   12.95    1.38
  -3   2  -9   14.35    0.68
  -3   2  -9   13.33    0.70
  -3  -2   9   15.41    0.91
  -3   2  -9   16.21    1.25
   3   1  -9    1.26    0.40
   3  -1   9    1.86    0.51
  -3  -1   9    2.17    0.24
  -3  -1   9    1.96    0.33
  -3   1  -9    1.96    0.19
  -3   1  -9    2.31    0.21
  -3  -1   9    2.40    0.24
   3   0  -9   23.36    1.37
   3   0   9   23.45    1.52
  -3   0   9   20.92    1.07
  -3   0  -9   23.25    0.96
  -3   0  -9   22.12    0.93
  -3   0   9   23.14    1.10
   3   1   9    1.77    0.49
   3  -1  -9    2.90    0.51
  -3   1   9    1.92    0.37
  -3  -1  -9    1.64    0.25
  -3  -1  -9    1.89    0.29
  -3   1   9    2.54    0.34
   3   2   9   14.60    1.13
   3   2   9   12.47    1.27
   3  -2  -9   13.66    0.90
  -3   2   9   16.93    1.06
  -3  -2  -9   13.72    0.80
  -3  -2  -9   14.44    0.89
  -3   2   9   15.23    0.84
   3   3   9   22.87    1.51
   3   3   9   21.87    1.50
   3  -3  -9   21.74    1.11
  -3   3   9   22.24    1.40
  -3  -3  -9   22.16    1.19
   3   4   9   15.39    1.46
   3   4   9   16.90    1.31
  -3  -4  -9   16.56    1.05
  -3   4   9   13.80    1.35
   3   5   9   19.40    1.48
   3   5   9   21.36    1.57
  -3  -5  -9   20.52    1.32
  -3   5   9   21.59    1.56
   3   6   9    0.65    0.42
   3   6   9    0.62    0.41
  -3  -6  -9    0.45    0.31
  -3   6   9   -0.28    0.21
   3   7   9    6.64    1.11
   3   7   9    6.98    1.11
  -3  -7  -9    6.12    0.93
  -3   7   9    8.57    1.28
   3   8   9    4.27    0.92
   3   8   9    4.27    0.92
  -3   8   9    2.98    0.85
  -3  -8  -9    4.16    0.82
  -3   9   9    0.87    0.52
   4   8  -9    0.21    0.57
  -4   8  -9    0.16    0.46
  -4  -8   9    0.29    0.38
   4   7  -9    1.85    0.76
  -4   7  -9    1.07    0.60
  -4  -7   9    1.78    0.61
   4   6  -9    4.99    1.08
  -4   6  -9    6.06    1.14
  -4  -6   9    5.83    0.90
   4   5  -9    1.04    0.56
  -4   5  -9    1.63    0.64
  -4  -5   9    3.00    0.63
   4  -4   9   13.50    1.66
   4   4  -9   11.58    1.50
  -4   4  -9   14.63    1.67
  -4  -4   9   12.44    1.15
   4  -3   9    2.15    0.68
   4   3  -9    2.99    0.75
  -4   3  -9    3.81    0.85
  -4  -3   9    2.39    0.46
   4  -2   9    2.77    0.76
   4   2  -9    1.45    0.51
  -4   2  -9    1.95    0.21
  -4   2  -9    1.84    0.22
  -4   2  -9    2.39    0.67
  -4  -2   9    1.54    0.36
   4  -1   9   55.48    3.14
   4   1  -9   63.15    3.10
  -4  -1   9   59.05    2.53
  -4   1  -9   62.03    2.18
   4   0  -9    1.69    0.50
   4   0   9    2.46    0.63
  -4   0  -9    2.17    0.25
  -4   0   9    2.26    0.38
  -4   0  -9    1.78    0.20
  -4   0   9    2.03    0.34
   4   1   9   59.17    3.09
   4   1   9   62.11    3.06
   4  -1  -9   61.43    2.87
  -4   1   9   60.08    2.45
  -4   1   9   60.05    2.68
  -4  -1  -9   61.90    2.44
  -4  -1  -9   58.66    2.35
   4   2   9    0.81    0.41
   4  -2  -9    1.78    0.43
   4   2   9    2.22    0.62
  -4   2   9    2.33    0.51
  -4  -2  -9    1.85    0.33
   4   3   9    2.73    0.64
   4   3   9    2.78    0.71
  -4   3   9    2.56    0.59
  -4  -3  -9    2.97    0.46
   4   4   9   13.89    1.48
   4   4   9   13.21    1.51
  -4   4   9   14.11    1.45
  -4  -4  -9   12.03    0.93
   4   5   9    1.35    0.53
   4   5   9    1.40    0.58
  -4  -5  -9    1.03    0.39
  -4   5   9    1.51    0.56
   4   6   9    8.15    1.18
   4   6   9    7.88    1.28
  -4  -6  -9    7.09    1.01
  -4   6   9    5.52    1.01
   4   7   9    0.79    0.72
   4   7   9    2.19    0.76
  -4  -7  -9    1.24    0.51
  -4   7   9    1.00    0.53
   4   8   9    0.85    0.59
  -4  -8  -9    0.63    0.44
  -4   8   9    1.15    0.60
  -5   7  -9    2.27    0.85
  -5  -7   9    4.65    0.93
   5   6  -9    1.52    0.75
  -5   6  -9    2.11    0.80
  -5  -6   9    4.37    0.83
   5   5  -9    4.66    1.14
  -5   5  -9    8.66    1.45
  -5  -5   9   11.33    1.23
   5   4  -9    2.94    0.85
   5  -4   9    3.76    0.96
  -5  -4   9    3.44    0.70
  -5   4  -9    3.51    0.91
   5  -3   9   28.44    2.18
   5   3  -9   27.13    2.47
  -5   3  -9   26.70    1.26
  -5  -3   9   26.49    1.56
  -5   3  -9   24.12    2.31
   5  -2   9    1.28    0.60
   5   2  -9    2.60    0.79
  -5  -2   9    2.17    0.44
  -5   2  -9    1.01    0.52
  -5   2  -9    2.08    0.22
  -5   2  -9    2.31    0.23
   5  -1   9    2.12    0.70
   5   1  -9    4.92    0.94
  -5  -1   9    3.90    0.53
  -5   1  -9    3.28    0.80
   5   0  -9   10.76    1.34
   5   0   9   10.55    1.41
  -5   0   9   12.43    0.80
  -5   0  -9   12.50    0.60
   5   1   9    5.15    0.94
   5  -1  -9    4.32    0.79
  -5   1   9    2.98    0.43
  -5  -1  -9    4.19    0.43
   5   2   9    1.69    0.58
   5  -2  -9    2.36    0.57
   5   2   9    2.18    0.71
  -5   2   9    2.54    0.54
  -5  -2  -9    1.90    0.36
   5   3   9   28.13    2.00
   5   3   9   25.02    1.99
  -5   3   9   29.34    1.85
  -5  -3  -9   27.64    1.48
   5   4   9    4.69    1.02
   5   4   9    3.69    0.87
  -5   4   9    3.53    0.79
  -5  -4  -9    3.44    0.61
   5   5   9    9.40    1.46
  -5   5   9    8.38    1.26
  -5  -5  -9    9.78    1.11
  -5   6   9    2.52    0.73
  -5  -6  -9    3.34    0.73
  -5   7   9    2.14    0.76
  -5  -7  -9    3.49    0.78
   6   5  -9    0.02    0.44
  -6   5  -9    0.02    0.53
  -6  -5   9    0.15    0.31
   6   4  -9    2.71    0.92
  -6  -4   9    3.17    0.66
  -6   4  -9    3.45    1.04
   6  -3   9    1.38    0.70
   6   3  -9    1.11    0.65
  -6   3  -9    0.90    0.59
  -6  -3   9    1.18    0.41
   6  -2   9    2.80    0.87
   6   2  -9    1.78    0.70
  -6   2  -9    2.69    0.81
  -6   2  -9    3.69    0.32
  -6  -2   9    4.02    0.62
   6  -1   9    3.85    0.95
   6   1  -9    2.68    0.78
  -6   1  -9    3.26    0.24
  -6  -1   9    3.27    0.53
  -6   1  -9    3.57    0.91
   6   0   9    6.06    1.18
   6   0  -9    7.49    1.21
  -6   0   9    6.60    0.69
  -6   0  -9    6.70    1.21
  -6   0  -9    5.74    0.41
   6   1   9    3.18    0.85
   6  -1  -9    3.89    0.85
  -6  -1  -9    2.83    0.40
  -6   1   9    2.71    0.45
   6   2   9    3.82    0.91
  -6   2   9    5.14    0.62
  -6  -2  -9    3.34    0.51
   6   3   9    1.44    0.72
  -6  -3  -9    1.13    0.37
  -6  -4  -9    2.76    0.57
   6   5   9    0.20    0.47
  -6  -5  -9    0.26    0.34
  -6   5   9    0.60    0.48
  -7   0   9    2.06    0.45
  -7   0  -9    2.01    0.32
   0   9 -10    0.31    0.45
   0   8 -10    1.65    0.54
   0   7 -10    0.79    0.39
   0   7 -10    0.74    0.37
   0   6 -10   40.52    2.13
   0   6 -10   43.22    2.28
   0   5 -10    0.53    0.25
   0  -5  10   -0.02    0.15
   0   5 -10    0.09    0.19
   0  -4  10    2.56    0.43
   0   4 -10    1.85    0.41
   0   4 -10    2.56    0.44
   0   3 -10    0.06    0.14
   0   3 -10    0.08    0.18
   0  -3  10    0.09    0.13
   0  -3  10    0.21    0.21
   0   2 -10   75.51    3.07
   0   2 -10   76.50    3.03
   0  -2  10   76.48    3.10
   0  -2  10   77.48    3.00
   0  -1  10  121.29    4.48
   0  -1  10  116.95    4.40
   0   1 -10  115.71    4.41
   0   0  10  200.51    7.29
   0   0  10  204.73    7.35
   0   0 -10  201.63    7.29
   0   0 -10  199.13    7.27
   0  -1 -10  120.87    4.45
   0  -1 -10  120.69    4.49
   0   1  10  118.36    4.56
   0   1  10  121.54    4.52
   0   2  10   79.75    3.16
   0   2  10   79.31    3.22
   0  -2 -10   78.19    3.10
   0   3  10   -0.21    0.10
   0  -3 -10    0.14    0.15
   0  -4 -10    1.41    0.33
   0   4  10    1.78    0.43
   0  -5 -10    0.13    0.17
   0   5  10    0.06    0.22
   0   6  10   40.36    2.31
   0   7  10    0.52    0.39
   0   8  10    1.67    0.57
   0   9  10    0.36    0.43
  -1   9 -10    2.22    0.71
   1   8 -10    0.70    0.45
   1   8 -10    0.72    0.38
  -1   8 -10    0.87    0.46
   1   7 -10    0.17    0.34
   1   7 -10   -0.23    0.18
  -1   7 -10    0.29    0.37
   1   6 -10    5.63    0.84
   1   6 -10    7.79    0.86
  -1   6 -10    4.58    0.83
  -1  -6  10    7.01    0.87
  -1   6 -10    6.87    0.77
   1   5 -10    8.08    0.93
   1   5 -10    7.65    0.77
  -1  -5  10    6.94    0.80
  -1   5 -10    7.72    0.76
  -1   5 -10    5.71    0.85
   1  -4  10   18.74    1.31
   1   4 -10   17.79    1.00
   1   4 -10   18.90    1.20
  -1  -4  10   16.68    1.06
  -1   4 -10   18.44    1.27
  -1   4 -10   16.75    0.99
   1   3 -10   18.91    0.93
   1  -3  10   19.73    1.26
   1   3 -10   19.43    1.14
  -1   3 -10   17.15    1.19
  -1   3 -10   17.25    0.97
  -1  -3  10   17.38    1.02
   1   2 -10   91.76    3.37
   1  -2  10   87.92    3.80
   1   2 -10   90.93    3.38
   1   2 -10   90.56    3.66
  -1   2 -10   91.07    3.53
  -1  -2  10   92.40    3.38
  -1  -2  10   92.23    3.56
   1   1 -10    4.69    0.54
   1   1 -10    6.04    0.34
   1  -1  10    5.14    0.62
  -1   1 -10    6.37    0.58
  -1  -1  10    6.27    0.58
  -1   1 -10    6.91    0.46
  -1  -1  10    6.28    0.37
   1   0 -10   16.17    0.86
   1   0  10   17.33    1.03
  -1   0 -10   15.91    0.80
  -1   0  10   15.06    0.75
  -1   0  10   15.97    0.85
   1  -1 -10    6.02    0.42
   1   1  10    5.95    0.64
  -1   1  10    5.05    0.50
  -1  -1 -10    5.81    0.43
  -1   1  10    6.18    0.46
   1   2  10   89.85    3.69
   1  -2 -10   91.08    3.34
  -1  -2 -10   89.06    3.49
  -1   2  10   90.44    3.60
   1   3  10   17.00    1.02
   1  -3 -10   17.41    0.77
   1   3  10   16.87    1.12
  -1   3  10   17.95    1.11
  -1  -3 -10   17.29    0.98
   1  -4 -10   19.02    0.78
   1   4  10   19.72    1.27
  -1  -4 -10   17.59    1.08
  -1   4  10   17.06    1.21
   1   5  10    8.60    1.02
  -1  -5 -10    6.53    0.79
  -1   5  10    7.64    0.95
   1   6  10    7.33    1.03
  -1   6  10    6.64    0.99
  -1  -6 -10    7.50    0.90
   1   7  10    0.20    0.33
  -1   7  10    0.81    0.41
   1   8  10   -0.14    0.30
  -1   8  10    0.26    0.37
   1   9  10    1.30    0.56
  -1   9  10    2.22    0.75
  -2   9 -10    2.61    0.81
   2   8 -10    8.37    1.28
  -2   8 -10    8.27    1.30
   2   7 -10   -0.26    0.34
  -2   7 -10    0.55    0.41
  -2  -7  10   -0.15    0.19
   2   6 -10   12.93    1.42
  -2   6 -10   14.64    1.60
  -2  -6  10   13.49    1.28
   2   5 -10    6.29    0.62
   2   5 -10    6.06    0.92
  -2   5 -10    6.85    1.03
  -2  -5  10    7.85    0.89
  -2   5 -10    6.76    0.66
   2  -4  10    5.31    0.87
   2   4 -10    3.99    0.39
   2   4 -10    4.43    0.72
  -2  -4  10    3.54    0.58
  -2   4 -10    3.30    0.45
  -2   4 -10    2.71    0.62
   2   3 -10   69.51    2.61
   2  -3  10   71.13    3.41
   2   3 -10   71.95    2.64
   2   3 -10   72.31    3.26
  -2   3 -10   76.51    2.93
  -2   3 -10   70.07    3.37
  -2  -3  10   71.51    3.00
   2  -2  10    7.40    0.92
   2   2 -10    6.42    0.78
  -2  -2  10    6.80    0.66
  -2   2 -10    6.91    0.47
  -2   2 -10    7.22    0.51
   2  -1  10    2.79    0.54
   2   1 -10    2.90    0.48
  -2   1 -10    3.94    0.36
  -2  -1  10    2.66    0.37
  -2   1 -10    3.11    0.33
   2   0 -10  163.71    6.30
   2   0  10  163.49    6.54
  -2   0 -10  166.63    6.03
  -2   0 -10  175.51    6.07
  -2   0  10  164.65    6.16
  -2   0  10  169.50    6.02
   2  -1 -10    2.54    0.38
   2   1  10    3.43    0.56
  -2   1  10    2.36    0.34
  -2   1  10    2.88    0.39
  -2  -1 -10    2.38    0.30
   2   2  10    7.14    0.83
   2  -2 -10    7.18    0.51
  -2   2  10    8.14    0.77
  -2  -2 -10    7.24    0.53
   2   3  10   71.23    3.17
   2   3  10   71.43    3.23
   2  -3 -10   71.69    2.70
  -2  -3 -10   72.49    2.94
  -2   3  10   69.50    3.13
   2   4  10    3.84    0.66
   2   4  10    3.40    0.60
  -2   4  10    3.69    0.65
  -2  -4 -10    2.80    0.49
   2   5  10    5.71    0.80
   2   5  10    6.40    0.91
  -2  -5 -10    6.67    0.82
  -2   5  10    5.47    0.84
   2   6  10   14.99    1.50
   2   6  10   11.68    1.24
  -2  -6 -10   14.02    1.31
  -2   6  10   12.85    1.44
   2   7  10    0.39    0.32
   2   7  10    0.05    0.34
  -2   7  10    0.38    0.33
  -2  -7 -10    0.17    0.29
   2   8  10    9.27    1.31
  -2   8  10    7.90    1.30
   2   9  10    2.84    0.87
  -2   9  10    4.00    0.96
   3   8 -10    2.72    0.86
  -3   8 -10    1.53    0.67
   3   7 -10    8.09    1.32
  -3   7 -10    8.93    1.40
  -3  -7  10    9.41    1.18
   3   6 -10    1.55    0.59
  -3   6 -10    1.54    0.64
  -3  -6  10    1.87    0.54
   3   5 -10    2.31    0.70
  -3   5 -10    2.78    0.73
  -3  -5  10    1.16    0.40
  -3   5 -10    2.01    0.45
   3  -4  10   14.42    1.61
   3   4 -10   10.92    1.32
  -3   4 -10   14.27    0.92
  -3  -4  10   16.03    1.07
  -3   4 -10   17.76    1.72
   3   3 -10   10.18    1.17
   3  -3  10    8.04    1.13
  -3   3 -10    9.43    0.86
  -3  -3  10    8.40    0.84
  -3   3 -10   11.71    1.34
   3  -2  10    0.60    0.35
   3   2 -10    0.84    0.37
  -3   2 -10    0.98    0.21
  -3   2 -10    0.96    0.19
  -3  -2  10    1.07    0.28
   3  -1  10   76.98    3.72
   3   1 -10   79.97    3.55
  -3   1 -10   80.68    2.95
  -3  -1  10   79.53    2.91
  -3  -1  10   82.15    2.89
  -3   1 -10   78.00    2.94
  -3  -1  10   79.80    3.20
   3   0  10    1.38    0.45
   3   0 -10    1.31    0.38
  -3   0 -10    1.49    0.23
  -3   0  10    1.45    0.29
  -3   0 -10    1.59    0.21
  -3   0  10    1.89    0.28
   3   1  10   83.95    3.79
   3  -1 -10   84.50    3.48
  -3  -1 -10   82.14    3.15
  -3  -1 -10   81.59    3.22
  -3   1  10   81.80    3.25
  -3   1  10   82.93    3.35
  -3   1  10   84.84    3.25
   3   2  10    0.94    0.38
   3  -2 -10    0.89    0.26
   3   2  10    0.34    0.27
  -3  -2 -10    1.13    0.26
  -3   2  10    0.87    0.24
  -3   2  10    1.26    0.34
   3   3  10   10.63    1.17
   3  -3 -10   10.75    0.70
   3   3  10   10.38    1.13
  -3   3  10   12.50    1.16
  -3  -3 -10   10.70    0.76
   3   4  10   10.57    1.23
   3   4  10   13.04    1.34
  -3  -4 -10   14.83    0.98
  -3   4  10   14.52    1.37
   3   5  10    3.29    0.70
   3   5  10    2.92    0.68
  -3  -5 -10    3.27    0.59
  -3   5  10    1.89    0.56
   3   6  10    1.17    0.47
   3   6  10    1.12    0.48
  -3   6  10    0.39    0.38
  -3  -6 -10    0.55    0.33
   3   7  10    7.92    1.17
   3   7  10    9.83    1.33
  -3  -7 -10    7.72    1.02
  -3   7  10    8.23    1.26
   3   8  10    2.12    0.71
   3   8  10    2.30    0.72
  -3  -8 -10    2.59    0.72
  -3   8  10    2.08    0.75
   4   8 -10    0.65    0.67
  -4  -8  10   -0.23    0.36
  -4   8 -10    0.80    0.56
   4   7 -10    1.88    0.80
  -4  -7  10    0.35    0.34
  -4   7 -10    0.55    0.49
   4   6 -10    3.79    0.92
  -4   6 -10    2.56    0.79
  -4  -6  10    2.73    0.63
   4   5 -10    8.27    1.33
  -4  -5  10    7.27    0.95
  -4   5 -10    8.23    1.29
   4   4 -10    6.33    1.10
   4  -4  10    9.45    1.37
  -4   4 -10    5.22    1.03
  -4  -4  10    7.67    0.90
  -4   4 -10    7.22    0.80
   4  -3  10   15.08    1.69
   4   3 -10   11.81    1.50
  -4   3 -10   16.07    0.88
  -4  -3  10   15.06    1.04
  -4   3 -10   12.63    1.54
   4  -2  10   20.46    1.93
   4   2 -10   17.91    1.74
  -4   2 -10   18.33    0.87
  -4   2 -10   19.05    0.85
  -4  -2  10   19.97    1.15
  -4   2 -10   17.41    1.75
   4   1 -10    7.26    1.02
   4  -1  10    4.83    0.93
  -4   1 -10    6.33    0.35
  -4   1 -10    6.02    0.36
  -4  -1  10    7.82    0.72
   4   0  10   65.02    3.30
   4   0 -10   60.68    3.07
  -4   0 -10   65.26    2.46
  -4   0  10   65.52    2.64
  -4   0 -10   64.15    2.41
  -4   0  10   61.94    2.64
   4  -1 -10    7.88    0.93
   4   1  10    7.04    1.03
  -4   1  10    6.51    0.63
  -4  -1 -10    6.86    0.48
  -4   1  10    7.19    0.76
   4   2  10   19.48    1.52
   4  -2 -10   20.02    1.27
   4   2  10   16.92    1.65
  -4  -2 -10   19.53    1.04
  -4   2  10   18.38    1.25
   4   3  10   14.17    1.51
   4   3  10   11.73    1.42
  -4  -3 -10   15.12    0.95
  -4   3  10   15.23    1.18
   4   4  10    8.59    1.23
   4   4  10    6.12    1.00
  -4  -4 -10    8.68    0.91
  -4   4  10    8.22    1.06
   4   5  10    7.71    1.13
   4   5  10    5.95    1.06
  -4   5  10    7.84    1.12
  -4  -5 -10    6.42    0.86
   4   6  10    3.08    0.80
   4   6  10    3.38    0.79
  -4  -6 -10    2.32    0.58
  -4   6  10    2.46    0.73
   4   7  10    0.00    0.45
   4   7  10    0.23    0.39
  -4  -7 -10    2.03    0.62
  -4   7  10    0.27    0.37
   4   8  10    0.51    0.52
  -4   8  10   -0.19    0.37
  -4  -8 -10    0.17    0.36
   5   6 -10    0.70    0.65
  -5  -6  10    0.50    0.40
  -5   6 -10    0.48    0.50
   5   5 -10    2.28    0.80
  -5   5 -10    2.72    0.82
  -5  -5  10    3.16    0.70
   5   4 -10    0.26    0.38
   5  -4  10    1.19    0.63
  -5   4 -10    1.23    0.61
  -5  -4  10    1.64    0.46
   5   3 -10    1.34    0.62
   5  -3  10    3.20    0.91
  -5   3 -10    1.25    0.58
  -5   3 -10    2.49    0.36
  -5  -3  10    2.91    0.56
   5   2 -10    0.64    0.51
   5  -2  10    0.09    0.38
  -5   2 -10    0.68    0.43
  -5  -2  10    0.33    0.24
  -5   2 -10    0.50    0.15
   5   1 -10    3.93    0.86
   5  -1  10    4.26    0.94
  -5  -1  10    4.27    0.58
  -5   1 -10    4.96    0.32
  -5   1 -10    4.33    0.29
   5   0  10   -0.26    0.22
   5   0 -10    0.07    0.31
  -5   0  10    0.18    0.19
  -5   0 -10    0.02    0.10
   5  -1 -10    6.25    0.94
   5   1  10    5.11    0.96
  -5  -1 -10    3.75    0.44
  -5   1  10    4.08    0.52
   5   2  10   -0.11    0.31
   5  -2 -10    0.74    0.38
   5   2  10    1.02    0.52
  -5   2  10    0.45    0.23
  -5  -2 -10    0.44    0.21
  -5   2  10    0.31    0.27
   5   3  10    2.35    0.67
   5   3  10    2.38    0.68
  -5  -3 -10    1.66    0.40
  -5   3  10    0.91    0.44
   5   4  10    1.39    0.63
   5   4  10    1.77    0.67
  -5   4  10    2.17    0.61
  -5  -4 -10    1.49    0.41
   5   5  10    2.90    0.82
  -5  -5 -10    4.73    0.79
  -5   5  10    3.70    0.84
   5   6  10    0.01    0.50
  -5  -6 -10    0.18    0.32
  -5   6  10    0.76    0.53
   6   5 -10    8.78    1.64
  -6  -5  10    8.21    1.16
  -6   5 -10   10.01    1.65
   6   4 -10    1.12    0.67
   6  -4  10    1.35    0.79
  -6  -4  10    1.65    0.53
  -6   4 -10    0.69    0.50
   6   3 -10    3.03    0.90
   6  -3  10    3.98    1.06
  -6  -3  10    3.94    0.66
  -6   3 -10    4.05    1.02
   6   2 -10    1.35    0.62
   6  -2  10    1.04    0.64
  -6   2 -10    0.71    0.18
  -6   2 -10    0.74    0.57
  -6  -2  10    1.04    0.37
   6   1 -10    0.53    0.45
   6  -1  10    0.09    0.38
  -6   1 -10    0.49    0.46
  -6  -1  10    0.19    0.22
  -6   1 -10    0.29    0.13
   6   0  10    0.50    0.52
   6   0 -10    0.73    0.51
  -6   0  10    0.97    0.30
  -6   0 -10    0.99    0.22
   6   1  10    0.20    0.49
   6  -1 -10    0.31    0.37
  -6   1  10   -0.04    0.19
  -6  -1 -10    0.31    0.17
   6   2  10    0.10    0.43
  -6  -2 -10    0.78    0.30
  -6   2  10    0.95    0.30
   6   3  10    3.08    0.90
  -6   3  10    2.53    0.51
  -6  -3 -10    4.22    0.64
   6   4  10    0.87    0.63
  -6  -4 -10    2.45    0.53
  -6  -5 -10    8.30    1.08
   0   9 -11    0.48    0.40
   0   8 -11    0.56    0.38
   0   7 -11    5.32    0.82
   0   7 -11    3.51    0.70
   0   6 -11    0.73    0.36
   0   6 -11    0.53    0.30
   0   5 -11   63.70    2.89
   0  -5  11   59.60    2.67
   0   5 -11   61.37    2.77
   0   4 -11    2.12    0.44
   0  -4  11    3.80    0.51
   0   4 -11    3.00    0.48
   0  -3  11   41.86    1.97
   0   3 -11   39.66    1.86
   0   3 -11   42.25    1.95
   0  -3  11   41.03    1.83
   0  -2  11    2.91    0.44
   0  -2  11    2.24    0.33
   0   2 -11    2.14    0.34
   0  -1  11   39.24    1.75
   0   1 -11   38.62    1.70
   0  -1  11   40.52    1.69
   0   0 -11    0.30    0.15
   0   0  11    0.18    0.15
   0   0 -11    0.06    0.13
   0   0  11    0.18    0.13
   0   1  11   35.80    1.66
   0  -1 -11   38.00    1.65
   0  -1 -11   38.46    1.60
   0   1  11   39.49    1.73
   0   2  11    2.58    0.40
   0   2  11    2.45    0.42
   0  -2 -11    2.39    0.35
   0  -3 -11   41.46    1.81
   0   3  11   38.53    1.88
   0   3  11   38.72    1.94
   0  -4 -11    0.92    0.27
   0   4  11    1.72    0.43
   0  -5 -11   60.11    2.70
   0   5  11   60.85    2.96
   0   6  11    0.83    0.39
   0   7  11    4.64    0.87
   0   8  11    0.31    0.40
   0   9  11    0.31    0.42
  -1   9 -11    1.91    0.69
   1   8 -11   -0.28    0.29
  -1   8 -11    0.43    0.36
   1   7 -11    0.39    0.29
   1   7 -11    0.60    0.42
  -1   7 -11    0.01    0.26
   1   6 -11   16.37    1.24
   1   6 -11   14.22    1.04
  -1   6 -11   12.16    1.37
  -1  -6  11   14.70    1.08
  -1   6 -11   13.88    1.00
   1   5 -11   13.88    0.97
   1   5 -11   14.78    1.14
  -1   5 -11   15.86    1.25
  -1  -5  11   17.77    1.11
  -1   5 -11   16.62    1.02
   1  -4  11   12.96    1.27
   1   4 -11   14.04    0.85
   1   4 -11   11.70    1.12
  -1   4 -11   12.73    1.24
  -1   4 -11   13.95    0.87
  -1  -4  11   13.08    0.91
   1   3 -11   26.01    1.19
   1   3 -11   23.82    1.39
   1  -3  11   24.10    1.51
  -1  -3  11   24.65    1.31
  -1   3 -11   25.75    1.53
  -1   3 -11   27.77    1.31
   1   2 -11   44.27    2.06
   1  -2  11   45.51    2.23
   1   2 -11   46.51    1.81
   1   2 -11   46.41    1.82
  -1   2 -11   45.90    1.96
  -1  -2  11   46.37    1.82
  -1  -2  11   41.76    1.96
   1   1 -11   45.66    2.00
   1  -1  11   46.81    2.15
   1   1 -11   47.22    1.76
  -1  -1  11   44.67    1.95
  -1   1 -11   44.30    1.93
  -1  -1  11   44.15    1.79
  -1   1 -11   45.24    1.91
   1   0  11  233.03    8.77
   1   0 -11  239.06    8.57
  -1   0  11  240.38    8.58
  -1   0  11  239.74    8.46
  -1   0 -11  230.50    8.49
   1  -1 -11   45.80    1.88
   1   1  11   43.19    2.08
  -1  -1 -11   45.46    1.89
  -1   1  11   44.89    1.95
  -1   1  11   47.26    1.93
   1  -2 -11   45.20    1.83
   1   2  11   49.03    2.03
   1   2  11   48.16    2.18
  -1   2  11   45.12    2.05
  -1  -2 -11   44.98    1.95
  -1   2  11   43.55    2.01
   1   3  11   25.23    1.46
   1  -3 -11   26.32    1.09
   1   3  11   26.76    1.37
  -1   3  11   25.81    1.44
  -1  -3 -11   24.13    1.30
   1  -4 -11   12.18    0.58
   1  -4 -11   12.62    1.21
   1   4  11   13.31    0.93
   1   4  11   11.26    1.12
  -1  -4 -11   12.24    0.86
  -1   4  11   11.21    1.11
   1   5  11   14.34    1.40
  -1   5  11   16.34    1.26
  -1  -5 -11   17.42    1.12
   1   6  11   13.77    1.43
  -1   6  11   14.43    1.48
  -1  -6 -11   13.67    1.25
   1   7  11    0.67    0.43
  -1   7  11    0.08    0.31
   1   8  11    0.21    0.39
  -1   8  11    0.49    0.40
   1   9  11    1.93    0.67
  -1   9  11    2.67    0.81
  -2   9 -11    0.85    0.57
   2   8 -11   10.46    1.43
  -2   8 -11   10.51    1.48
   2   7 -11   11.41    1.37
  -2  -7  11   12.63    1.31
  -2   7 -11    7.96    1.25
   2   6 -11    1.81    0.63
  -2  -6  11    1.91    0.50
  -2   6 -11    2.98    0.72
   2   5 -11   16.13    0.89
   2   5 -11   14.58    1.48
  -2  -5  11   15.20    1.10
  -2   5 -11   14.82    1.54
  -2   5 -11   14.70    0.94
   2   4 -11    9.17    1.06
   2  -4  11    7.01    1.03
   2   4 -11    8.16    0.49
  -2  -4  11    6.05    0.75
  -2   4 -11    7.57    0.71
  -2   4 -11    7.57    1.03
   2   3 -11   15.55    1.14
   2  -3  11   13.03    1.36
   2   3 -11   15.06    0.63
   2   3 -11   14.96    0.61
  -2  -3  11   14.86    0.96
  -2   3 -11   16.28    0.93
  -2   3 -11   17.07    1.27
   2   2 -11   12.18    0.92
   2  -2  11   12.14    1.21
  -2   2 -11   11.64    0.66
  -2   2 -11   12.47    0.73
  -2  -2  11    9.47    0.73
   2   1 -11   34.15    1.70
   2  -1  11   34.16    1.87
  -2  -1  11   30.77    1.51
  -2   1 -11   33.56    1.40
  -2   1 -11   31.69    1.39
   2   0 -11   33.06    1.61
   2   0  11   33.58    1.81
  -2   0 -11   33.13    1.41
  -2   0  11   31.49    1.48
  -2   0 -11   32.78    1.38
  -2   0  11   31.20    1.34
   2   1  11   33.02    1.77
   2  -1 -11   31.70    1.51
  -2   1  11   28.72    1.45
  -2   1  11   32.74    1.46
  -2  -1 -11   32.97    1.41
   2  -2 -11   12.34    0.72
   2   2  11   12.65    1.16
  -2   2  11   12.72    0.84
  -2  -2 -11   10.99    0.71
   2   3  11   15.76    1.16
   2  -3 -11   14.68    0.77
  -2   3  11   17.49    1.11
  -2  -3 -11   16.53    0.97
   2   4  11    9.33    1.05
   2   4  11    7.79    0.94
  -2   4  11    8.39    0.94
  -2  -4 -11    6.92    0.76
   2   5  11   16.02    1.21
   2   5  11   15.71    1.48
  -2   5  11   16.96    1.32
  -2  -5 -11   16.68    1.14
   2   6  11    1.68    0.52
   2   6  11    2.46    0.64
  -2  -6 -11    1.82    0.48
  -2   6  11    3.13    0.70
   2   7  11   10.18    1.32
   2   7  11   11.26    1.22
  -2  -7 -11    9.57    1.15
  -2   7  11    8.64    1.25
   2   8  11    8.42    1.27
  -2   8  11    7.93    1.26
   2   9  11    0.51    0.48
  -2   9  11    0.00    0.35
   3   8 -11    0.34    0.64
  -3   8 -11    0.35    0.42
   3   7 -11   12.94    1.67
  -3   7 -11   11.91    1.62
  -3  -7  11   13.21    1.40
   3   6 -11    2.18    0.68
  -3  -6  11    1.39    0.46
  -3   6 -11    1.47    0.62
   3   5 -11    7.89    1.14
  -3  -5  11    9.68    1.08
  -3   5 -11   10.92    1.41
  -3   5 -11    8.54    0.81
   3   4 -11   23.49    1.69
   3  -4  11   19.74    1.98
  -3   4 -11   22.33    1.24
  -3  -4  11   21.97    1.36
  -3   4 -11   22.51    1.72
   3  -3  11    1.11    0.46
   3   3 -11    0.50    0.34
  -3  -3  11    1.43    0.36
  -3   3 -11    1.73    0.55
   3  -2  11    0.52    0.35
   3   2 -11    0.26    0.28
  -3   2 -11    0.59    0.18
  -3  -2  11    0.37    0.20
  -3   2 -11    0.57    0.17
   3   1 -11   26.50    1.59
   3  -1  11   30.30    1.83
  -3   1 -11   26.29    1.13
  -3  -1  11   25.55    1.00
  -3  -1  11   25.24    1.31
  -3  -1  11   25.90    0.99
  -3   1 -11   25.54    1.12
   3   0  11    3.19    0.64
   3   0 -11    3.79    0.61
  -3   0 -11    2.44    0.30
  -3   0 -11    3.55    0.38
  -3   0  11    3.45    0.44
  -3   0  11    3.16    0.37
   3  -1 -11   23.59    1.41
   3   1  11   23.95    1.66
  -3  -1 -11   26.43    1.21
  -3  -1 -11   27.66    1.28
  -3   1  11   26.38    1.33
  -3   1  11   27.66    1.30
  -3   1  11   26.84    1.30
   3  -2 -11    0.68    0.26
   3   2  11    0.78    0.36
  -3   2  11    0.26    0.20
  -3  -2 -11    0.79    0.23
   3  -3 -11    1.10    0.26
   3   3  11    1.21    0.44
   3   3  11    1.70    0.49
  -3  -3 -11    0.58    0.22
  -3   3  11    0.39    0.25
   3   4  11   19.59    1.49
   3   4  11   21.14    1.53
  -3   4  11   22.56    1.52
  -3  -4 -11   23.30    1.32
   3   5  11    8.97    1.16
   3   5  11    9.23    1.21
  -3  -5 -11    9.17    1.01
  -3   5  11    6.97    1.05
   3   6  11    1.59    0.57
   3   6  11    1.87    0.56
  -3  -6 -11    2.17    0.53
  -3   6  11    2.48    0.69
   3   7  11   12.99    1.48
   3   7  11   11.29    1.46
  -3  -7 -11   14.38    1.47
  -3   7  11   12.17    1.58
   3   8  11    0.44    0.43
   3   8  11    0.25    0.42
  -3  -8 -11    0.65    0.43
  -3   8  11    0.38    0.42
   4   8 -11    1.16    0.70
  -4   8 -11    2.48    0.84
  -4  -8  11    1.38    0.63
   4   7 -11    3.12    0.88
  -4   7 -11    2.88    0.90
  -4  -7  11    3.14    0.75
   4   6 -11    1.65    0.69
  -4   6 -11    2.53    0.81
  -4  -6  11    2.61    0.63
   4   5 -11    0.97    0.54
  -4   5 -11    0.89    0.55
  -4  -5  11    1.34    0.47
   4   4 -11    0.97    0.53
   4  -4  11    0.97    0.57
  -4  -4  11    1.15    0.40
  -4   4 -11    0.82    0.51
  -4   4 -11    0.66    0.32
   4  -3  11    3.95    0.88
   4   3 -11    5.63    0.99
  -4  -3  11    3.03    0.54
  -4   3 -11    2.50    0.73
  -4   3 -11    3.00    0.42
   4  -2  11   13.46    1.55
   4   2 -11   14.18    1.55
  -4  -2  11   12.46    0.89
  -4   2 -11   12.05    1.44
  -4   2 -11   11.92    0.68
  -4   2 -11   12.35    0.65
   4   1 -11    0.62    0.44
   4  -1  11    1.22    0.53
  -4   1 -11    2.12    0.26
  -4  -1  11    2.20    0.42
  -4   1 -11    2.00    0.24
   4   0  11    2.17    0.64
   4   0 -11    3.31    0.67
  -4   0 -11    3.86    0.36
  -4   0  11    3.21    0.44
  -4   0 -11    2.74    0.34
  -4   0  11    3.31    0.47
   4  -1 -11    2.77    0.61
   4   1  11    3.65    0.77
  -4   1  11    2.11    0.37
  -4   1  11    1.91    0.41
  -4  -1 -11    1.83    0.30
   4   2  11   13.54    1.49
   4  -2 -11   13.16    1.18
  -4  -2 -11   11.60    0.77
  -4   2  11   12.46    0.96
  -4   2  11   11.03    0.80
   4   3  11    4.01    0.84
   4   3  11    3.84    0.79
  -4   3  11    2.95    0.63
  -4  -3 -11    3.48    0.52
   4   4  11    0.40    0.37
   4   4  11    1.40    0.55
  -4  -4 -11    1.05    0.34
  -4   4  11    1.16    0.46
   4   5  11    0.87    0.51
   4   5  11    1.40    0.53
  -4  -5 -11    1.84    0.48
  -4   5  11    1.04    0.47
   4   6  11    1.66    0.63
   4   6  11    3.25    0.78
  -4  -6 -11    2.80    0.65
  -4   6  11    2.54    0.73
   4   7  11    2.44    0.78
   4   7  11    1.13    0.60
  -4  -7 -11    2.31    0.65
  -4   7  11    1.58    0.65
   4   8  11    1.37    0.64
  -4   8  11    1.20    0.65
  -4  -8 -11    1.13    0.56
   5   6 -11    9.86    1.67
  -5   6 -11   11.48    1.75
  -5  -6  11   12.84    1.45
   5   5 -11    0.63    0.54
  -5  -5  11    1.09    0.44
  -5   5 -11    1.80    0.73
   5  -4  11    1.92    0.73
   5   4 -11    1.52    0.62
  -5  -4  11    0.78    0.35
  -5   4 -11    0.99    0.57
   5  -3  11    2.07    0.71
   5   3 -11    2.79    0.78
  -5   3 -11    5.15    0.55
  -5  -3  11    4.19    0.67
  -5   3 -11    5.37    1.06
   5  -2  11    2.39    0.77
   5   2 -11    2.13    0.70
  -5  -2  11    2.67    0.52
  -5   2 -11    2.83    0.77
  -5   2 -11    2.24    0.29
   5   1 -11    4.85    0.97
   5  -1  11    3.68    0.92
  -5  -1  11    5.27    0.67
  -5   1 -11    4.69    0.34
   5   0  11   13.80    1.69
   5   0 -11   13.73    1.50
  -5   0  11   14.72    0.96
  -5   0 -11   15.39    0.76
   5   1  11    3.66    0.85
   5  -1 -11    4.35    0.84
  -5  -1 -11    4.67    0.50
  -5   1  11    4.85    0.59
   5  -2 -11    3.08    0.66
   5   2  11    1.47    0.58
  -5   2  11    2.74    0.48
  -5  -2 -11    2.59    0.43
   5   3  11    3.59    0.85
   5   3  11    3.47    0.88
  -5   3  11    2.67    0.64
  -5  -3 -11    5.64    0.69
   5   4  11    1.29    0.60
   5   4  11    2.68    0.75
  -5  -4 -11    1.70    0.47
  -5   4  11    0.64    0.38
   5   5  11    1.89    0.64
   5   5  11    1.58    0.66
  -5   5  11    1.39    0.56
  -5  -5 -11    2.34    0.55
   5   6  11    9.48    1.52
  -5   6  11    7.33    1.23
  -5  -6 -11   11.18    1.27
   6   4 -11    2.17    0.84
   6  -4  11    1.23    0.71
  -6  -4  11    2.55    0.65
  -6   4 -11    0.63    0.58
   6  -3  11    0.78    0.58
   6   3 -11    0.63    0.57
  -6  -3  11    0.78    0.37
  -6   3 -11    0.28    0.45
   6  -2  11    5.93    1.20
   6   2 -11    3.30    0.96
  -6  -2  11    5.24    0.75
  -6   2 -11    6.69    0.47
  -6   2 -11    4.34    1.07
   6   1 -11    0.66    0.50
   6  -1  11    0.52    0.53
  -6   1 -11    0.30    0.42
  -6   1 -11    0.55    0.17
  -6  -1  11    0.73    0.30
   6   0  11    7.10    1.28
   6   0 -11    7.19    1.20
  -6   0  11    7.88    0.83
  -6   0 -11    8.50    0.56
   6  -1 -11    0.34    0.42
   6   1  11    0.43    0.50
  -6   1  11    0.37    0.24
  -6  -1 -11    0.34    0.20
   6   2  11    7.08    1.25
  -6  -2 -11    5.15    0.65
  -6   2  11    5.52    0.70
  -6  -3 -11    0.94    0.36
  -6   3  11    1.00    0.38
  -6  -4 -11    1.72    0.50
   0   9 -12   -0.23    0.27
   0   8 -12    4.23    0.80
   0   7 -12    6.13    0.88
   0   7 -12    6.58    0.96
   0   6 -12    0.73    0.36
   0   6 -12    0.47    0.31
   0   5 -12    3.96    0.64
   0  -5  12    2.97    0.50
   0   5 -12    2.66    0.52
   0   4 -12   13.26    0.97
   0   4 -12   13.77    0.95
   0  -4  12   14.16    0.90
   0   3 -12    5.17    0.60
   0   3 -12    5.55    0.66
   0  -3  12    5.76    0.68
   0  -3  12    7.43    0.71
   0  -2  12    2.19    0.34
   0   2 -12    2.79    0.42
   0  -2  12    2.08    0.39
   0  -1  12   81.64    3.18
   0  -1  12   82.83    3.26
   0   1 -12   79.49    3.20
   0   0 -12   37.12    1.59
   0   0  12   34.93    1.59
   0   0 -12   37.24    1.61
   0   0  12   35.07    1.65
   0   1  12   83.50    3.23
   0  -1 -12   80.76    3.13
   0  -1 -12   79.75    3.18
   0   1  12   80.09    3.26
   0   2  12    1.68    0.33
   0  -2 -12    2.12    0.35
   0   2  12    2.21    0.40
   0   3  12    4.87    0.63
   0   3  12    4.90    0.66
   0  -3 -12    6.17    0.65
   0  -4 -12   13.61    0.92
   0   4  12   15.88    1.12
   0   5  12    3.68    0.68
   0  -5 -12    2.68    0.50
   0   6  12    0.28    0.29
   0   7  12    4.17    0.85
   0   8  12    4.19    0.91
   0   9  12    0.06    0.43
  -1   9 -12    0.31    0.37
   1   8 -12    0.20    0.37
  -1   8 -12    0.29    0.36
   1   7 -12   13.83    1.47
   1   7 -12   15.81    1.18
  -1   7 -12   13.31    1.51
   1   6 -12    1.49    0.49
   1   6 -12    2.25    0.47
  -1   6 -12    2.31    0.60
  -1   6 -12    1.60    0.43
  -1  -6  12    1.25    0.37
   1   5 -12    6.56    0.72
   1   5 -12    5.57    0.80
  -1   5 -12    6.01    0.90
  -1   5 -12    7.06    0.76
  -1  -5  12    5.97    0.75
   1   4 -12   23.01    1.41
   1   4 -12   23.53    1.20
   1  -4  12   23.82    1.55
  -1   4 -12   22.32    1.49
  -1  -4  12   21.33    1.28
  -1   4 -12   23.18    1.25
   1   3 -12    1.07    0.32
   1   3 -12    1.52    0.26
   1  -3  12    0.99    0.35
  -1   3 -12    1.13    0.28
  -1  -3  12    0.62    0.25
  -1   3 -12    1.22    0.37
   1  -2  12    2.09    0.47
   1   2 -12    2.01    0.40
   1   2 -12    2.09    0.28
  -1  -2  12    1.22    0.29
  -1   2 -12    2.09    0.36
  -1  -2  12    1.79    0.26
   1   1 -12   52.50    2.27
   1  -1  12   49.61    2.39
   1   1 -12   55.18    2.07
  -1   1 -12   50.24    2.21
  -1   1 -12   52.87    2.20
  -1  -1  12   53.35    2.08
   1   0 -12   10.78    0.69
   1   0  12    9.66    0.90
  -1   0  12   10.65    0.70
  -1   0 -12    9.92    0.63
  -1   0  12   10.66    0.61
   1   1  12   52.35    2.40
   1  -1 -12   53.52    2.16
  -1   1  12   53.67    2.25
  -1   1  12   53.72    2.21
  -1  -1 -12   50.90    2.17
   1   2  12    1.63    0.33
   1  -2 -12    1.85    0.26
   1   2  12    2.13    0.43
  -1   2  12    1.91    0.37
  -1  -2 -12    1.86    0.32
  -1   2  12    1.63    0.34
   1  -3 -12    1.13    0.20
   1   3  12    0.83    0.28
   1   3  12    0.86    0.32
  -1   3  12    1.08    0.33
   1   4  12   21.65    1.43
   1  -4 -12   21.76    0.96
   1   4  12   23.93    1.36
   1  -4 -12   25.07    1.27
  -1  -4 -12   21.21    1.26
  -1   4  12   22.27    1.43
   1   5  12    6.98    0.92
   1   5  12    5.39    0.77
  -1   5  12    4.48    0.76
  -1  -5 -12    5.71    0.73
   1   6  12    1.35    0.48
  -1   6  12    1.03    0.45
  -1  -6 -12    2.27    0.55
   1   7  12   15.50    1.64
  -1   7  12   11.00    1.42
   1   8  12   -0.16    0.28
  -1   8  12   -0.42    0.28
   1   9  12    0.49    0.45
  -1   9  12   -0.21    0.36
  -2   9 -12    1.46    0.66
   2   8 -12    3.23    0.87
  -2   8 -12    1.83    0.67
   2   7 -12    1.25    0.52
  -2  -7  12    0.27    0.30
  -2   7 -12    1.77    0.64
   2   6 -12   20.25    1.58
  -2  -6  12   19.35    1.37
  -2   6 -12   21.07    1.95
   2   5 -12    2.22    0.63
   2   5 -12    2.86    0.41
  -2   5 -12    2.40    0.65
  -2   5 -12    3.40    0.51
  -2  -5  12    3.18    0.60
   2  -4  12    8.87    1.20
   2   4 -12    8.10    0.49
   2   4 -12    7.66    0.98
  -2   4 -12    8.20    1.10
  -2  -4  12    7.99    0.88
  -2   4 -12    8.61    0.67
   2  -3  12    4.39    0.76
   2   3 -12    4.48    0.70
  -2   3 -12    4.32    0.75
  -2  -3  12    5.86    0.70
  -2   3 -12    4.34    0.54
   2   2 -12    0.34    0.24
   2  -2  12    0.62    0.35
  -2   2 -12    1.24    0.26
  -2  -2  12    0.63    0.23
  -2   2 -12    0.60    0.20
   2   1 -12   49.48    2.30
   2  -1  12   48.44    2.46
  -2  -1  12   48.32    2.14
  -2   1 -12   49.44    2.01
  -2   1 -12   49.54    2.02
   2   0  12    0.42    0.27
   2   0 -12    0.32    0.23
  -2   0 -12    0.51    0.16
  -2   0  12    0.47    0.19
  -2   0  12    0.47    0.15
  -2   0 -12    0.46    0.19
   2   1  12   48.89    2.43
   2  -1 -12   47.39    2.13
  -2   1  12   49.47    2.09
  -2   1  12   50.15    2.13
  -2  -1 -12   50.15    2.04
   2  -2 -12    1.12    0.26
   2   2  12    0.68    0.32
  -2  -2 -12    1.21    0.28
  -2   2  12    0.67    0.23
  -2   2  12    1.19    0.30
   2  -3 -12    5.09    0.39
   2   3  12    4.79    0.72
  -2  -3 -12    4.98    0.58
  -2   3  12    6.26    0.74
   2   4  12    8.88    1.06
  -2   4  12    9.26    1.01
  -2  -4 -12    8.28    0.84
   2   5  12    2.34    0.59
  -2   5  12    3.39    0.69
  -2  -5 -12    2.57    0.52
   2   6  12   20.44    1.59
  -2   6  12   17.47    1.74
  -2  -6 -12   22.53    1.42
   2   7  12    1.55    0.56
  -2  -7 -12    0.97    0.39
  -2   7  12    0.74    0.47
   2   8  12    3.96    0.90
  -2   8  12    3.23    0.86
   2   9  12    0.71    0.57
  -2   9  12    0.44    0.48
   3   8 -12    0.32    0.52
  -3   8 -12    0.36    0.41
   3   7 -12    3.10    0.87
  -3   7 -12    5.19    1.08
  -3  -7  12    4.03    0.77
   3   6 -12    5.22    1.00
  -3  -6  12    6.57    0.96
  -3   6 -12    4.99    1.06
   3  -5  12   10.11    1.42
   3   5 -12    9.47    1.25
  -3   5 -12    7.77    1.19
  -3   5 -12    8.28    0.83
  -3  -5  12   10.11    1.09
   3   4 -12   18.33    1.72
   3  -4  12   19.11    1.88
  -3   4 -12   18.63    1.12
  -3   4 -12   15.97    1.68
  -3  -4  12   17.19    1.20
   3   3 -12    1.31    0.48
   3  -3  12    1.17    0.44
  -3  -3  12    0.86    0.30
  -3   3 -12    1.35    0.47
   3  -2  12   18.74    1.73
   3   2 -12   14.54    1.40
  -3  -2  12   15.15    0.98
  -3   2 -12   15.27    0.85
  -3   2 -12   15.74    0.82
   3   1 -12    5.67    0.82
   3  -1  12    4.89    0.84
  -3  -1  12    5.62    0.64
  -3   1 -12    5.49    0.41
  -3   1 -12    5.86    0.43
   3   0  12   63.62    3.12
   3   0 -12   62.66    2.87
  -3   0 -12   63.13    2.49
  -3   0  12   63.68    2.46
  -3   0 -12   62.40    2.44
  -3   0  12   60.06    2.60
   3   1  12    5.43    0.86
   3  -1 -12    5.61    0.71
  -3   1  12    7.97    0.71
  -3   1  12    5.41    0.59
  -3   1  12    6.42    0.65
  -3  -1 -12    5.25    0.58
  -3  -1 -12    5.64    0.52
   3   2  12   14.16    1.41
   3  -2 -12   15.39    0.98
  -3  -2 -12   16.38    0.92
  -3   2  12   15.08    0.96
  -3   2  12   16.71    1.07
   3   3  12    0.98    0.43
   3  -3 -12    0.77    0.24
  -3  -3 -12    0.55    0.22
  -3   3  12    0.80    0.33
   3   4  12   17.99    1.42
   3   4  12   18.04    1.41
  -3  -4 -12   17.44    1.14
  -3   4  12   19.16    1.37
   3   5  12    8.68    1.18
   3   5  12    9.18    1.17
  -3   5  12    9.45    1.19
  -3  -5 -12   10.42    1.09
   3   6  12    5.55    1.02
   3   6  12    5.50    0.94
  -3  -6 -12    7.34    0.98
  -3   6  12    4.37    0.89
   3   7  12    6.95    1.09
   3   7  12    4.41    0.92
  -3   7  12    4.62    0.97
  -3  -7 -12    6.21    0.96
   3   8  12    0.26    0.46
  -3  -8 -12    0.84    0.50
  -3   8  12   -0.14    0.38
   4   7 -12    1.18    0.69
  -4  -7  12    0.16    0.34
  -4   7 -12    0.44    0.53
   4   6 -12    0.48    0.54
  -4  -6  12    0.73    0.39
  -4   6 -12    0.64    0.55
   4  -5  12    6.77    1.26
   4   5 -12    6.46    1.19
  -4  -5  12    5.33    0.83
  -4   5 -12    6.53    1.21
   4  -4  12    9.53    1.44
   4   4 -12   11.29    1.51
  -4   4 -12    9.34    1.38
  -4   4 -12   10.35    0.99
  -4  -4  12   10.21    1.09
   4  -3  12    5.08    1.05
   4   3 -12    2.91    0.74
  -4   3 -12    3.71    0.48
  -4  -3  12    3.40    0.59
  -4   3 -12    4.55    0.96
   4  -2  12    1.25    0.57
   4   2 -12    1.55    0.54
  -4   2 -12    1.89    0.30
  -4  -2  12    1.18    0.35
   4   1 -12    4.25    0.80
   4  -1  12    4.01    0.84
  -4   1 -12    4.42    0.41
  -4   1 -12    4.95    0.45
  -4  -1  12    3.66    0.54
   4   0 -12   33.89    2.00
   4   0  12   37.04    2.26
  -4   0 -12   34.07    1.60
  -4   0  12   32.93    1.63
  -4   0 -12   33.42    1.44
   4   1  12    4.35    0.85
   4  -1 -12    5.35    0.80
  -4  -1 -12    4.16    0.46
  -4   1  12    4.96    0.61
  -4   1  12    4.56    0.57
   4  -2 -12    2.28    0.49
   4   2  12    2.14    0.63
  -4   2  12    1.55    0.36
  -4   2  12    1.98    0.45
  -4  -2 -12    1.28    0.30
   4   3  12    3.64    0.76
  -4   3  12    2.98    0.58
  -4  -3 -12    3.30    0.52
   4   4  12    9.27    1.26
   4   4  12   10.41    1.34
  -4   4  12   11.83    1.28
  -4  -4 -12    9.68    0.97
   4   5  12    5.92    1.05
   4   5  12    6.12    1.03
  -4   5  12    6.68    1.06
  -4  -5 -12    6.32    0.84
   4   6  12    0.76    0.49
   4   6  12    0.21    0.44
  -4  -6 -12    0.19    0.30
  -4   6  12    0.55    0.43
   4   7  12    1.01    0.58
   4   7  12    1.12    0.61
  -4  -7 -12    0.25    0.36
  -4   7  12    0.13    0.45
   5   6 -12    5.31    1.28
  -5   6 -12    6.47    1.28
  -5  -6  12    5.68    0.95
   5   5 -12    1.19    0.68
  -5   5 -12    0.04    0.44
  -5  -5  12    0.77    0.42
   5  -4  12    5.95    1.24
   5   4 -12    4.62    1.04
  -5   4 -12    5.22    1.11
  -5  -4  12    5.92    0.85
   5  -3  12    1.17    0.62
   5   3 -12    1.71    0.66
  -5   3 -12    1.42    0.34
  -5   3 -12    1.07    0.60
  -5  -3  12    1.15    0.38
   5   2 -12    1.68    0.64
   5  -2  12    0.24    0.38
  -5   2 -12    0.62    0.19
  -5  -2  12    0.71    0.32
  -5   2 -12    0.32    0.43
   5   1 -12   15.40    1.68
   5  -1  12   16.91    1.91
  -5   1 -12   13.06    0.70
  -5  -1  12   14.32    0.99
   5   0 -12    5.01    0.92
   5   0  12    5.50    1.07
  -5   0 -12    5.23    0.48
  -5   0  12    5.48    0.68
   5  -1 -12   14.10    1.46
   5   1  12   14.26    1.68
  -5   1  12   12.96    0.92
  -5  -1 -12   13.88    0.82
   5   2  12    0.16    0.35
   5  -2 -12    0.56    0.36
  -5  -2 -12    0.75    0.26
  -5   2  12    1.28    0.36
   5   3  12    0.96    0.53
  -5  -3 -12    1.78    0.42
  -5   3  12    1.01    0.43
  -5   3  12    1.86    0.43
   5   4  12    5.90    1.08
   5   4  12    5.43    1.07
  -5   4  12    6.04    0.98
  -5  -4 -12    4.57    0.71
   5   5  12    0.60    0.50
   5   5  12    1.41    0.63
  -5   5  12    0.64    0.45
  -5  -5 -12    0.90    0.40
   5   6  12    7.63    1.33
  -5  -6 -12    3.40    0.75
  -5   6  12    7.00    1.21
   6  -4  12   -0.31    0.49
   6   4 -12   -0.02    0.46
  -6   4 -12    0.87    0.66
  -6  -4  12    0.04    0.31
   6   3 -12   11.04    1.68
   6  -3  12    9.97    1.63
  -6   3 -12    8.86    1.49
  -6  -3  12   11.13    1.18
   6  -2  12    1.50    0.72
   6   2 -12    0.45    0.55
  -6   2 -12    1.43    0.71
  -6   2 -12    1.18    0.26
  -6  -2  12    1.09    0.37
   6   1 -12    1.26    0.55
   6  -1  12    0.83    0.59
  -6   1 -12    0.78    0.20
  -6  -1  12    0.39    0.25
  -6   1 -12    0.53    0.49
   6   0  12    4.16    1.05
   6   0 -12    4.53    0.96
  -6   0 -12    4.35    0.47
  -6   0  12    5.33    0.69
   6   1  12    0.55    0.52
   6  -1 -12    1.04    0.52
  -6  -1 -12    0.77    0.26
  -6   1  12    1.32    0.36
   6   2  12    0.43    0.51
  -6  -2 -12    1.23    0.35
  -6   2  12    1.12    0.37
  -6   3  12    9.63    1.04
  -6  -3 -12   10.70    1.05
  -6  -4 -12    0.20    0.28
  -6   4  12    0.11    0.29
   0   9 -13    0.19    0.41
   0   8 -13    1.07    0.50
   0   7 -13   31.31    1.85
   0   7 -13   27.92    1.85
   0   6 -13    2.28    0.54
   0   6 -13    3.29    0.60
   0   5 -13    0.32    0.24
   0  -5  13    0.59    0.27
   0   5 -13    0.58    0.29
   0  -4  13   39.65    1.85
   0   4 -13   38.56    1.92
   0   4 -13   38.41    1.97
   0  -3  13   -0.16    0.14
   0   3 -13   -0.05    0.15
   0   3 -13   -0.05    0.14
   0  -3  13    0.02    0.16
   0  -2  13    4.12    0.55
   0   2 -13    3.72    0.48
   0  -2  13    4.04    0.49
   0   1 -13   12.72    0.80
   0  -1  13   13.90    0.86
   0  -1  13   13.10    0.77
   0   0 -13    0.55    0.19
   0   0  13    0.12    0.15
   0   0 -13    0.21    0.16
   0   0  13    0.16    0.13
   0   1  13   13.37    0.86
   0  -1 -13   14.34    0.82
   0   1  13   13.30    0.82
   0  -1 -13   13.50    0.76
   0  -2 -13    3.24    0.44
   0   2  13    2.97    0.44
   0   2  13    2.07    0.41
   0  -2 -13    2.71    0.37
   0   3  13   -0.05    0.17
   0   3  13    0.10    0.18
   0  -3 -13    0.16    0.17
   0   4  13   37.60    2.04
   0  -4 -13   38.51    1.85
   0  -5 -13    0.53    0.28
   0   5  13    0.27    0.26
   0   6  13    2.44    0.63
   0   7  13   29.82    2.06
   0   8  13    1.41    0.57
   0   9  13   -0.10    0.35
  -1   9 -13    0.72    0.51
   1   8 -13    1.09    0.52
  -1   8 -13    2.09    0.65
   1   7 -13    3.42    0.65
   1   7 -13    2.32    0.63
  -1   7 -13    3.85    0.80
   1   6 -13    9.91    0.98
   1   6 -13   10.10    1.17
  -1   6 -13    9.34    1.19
  -1  -6  13    9.74    1.03
  -1   6 -13   10.59    1.03
   1   5 -13    5.04    0.64
   1   5 -13    4.64    0.76
  -1   5 -13    5.46    0.84
  -1  -5  13    5.19    0.70
  -1   5 -13    6.08    0.71
   1   4 -13   21.05    1.13
   1  -4  13   19.90    1.43
   1   4 -13   20.27    1.33
  -1  -4  13   21.63    1.26
  -1   4 -13   21.53    1.20
  -1   4 -13   20.77    1.43
   1  -3  13    9.62    1.03
   1   3 -13    9.88    0.97
   1   3 -13   11.23    0.66
  -1  -3  13   10.18    0.75
  -1   3 -13    9.07    0.70
  -1   3 -13    9.76    1.03
   1   2 -13    8.76    0.84
   1  -2  13    7.30    0.87
   1   2 -13    8.40    0.52
  -1  -2  13    6.91    0.68
  -1   2 -13    9.13    0.65
  -1  -2  13    7.00    0.50
   1  -1  13   41.44    2.06
   1   1 -13   41.51    1.90
  -1   1 -13   41.33    1.83
  -1  -1  13   42.19    1.73
  -1   1 -13   42.47    1.87
   1   0 -13  125.54    4.81
   1   0  13  130.00    5.05
  -1   0 -13  127.01    4.77
  -1   0  13  130.62    4.73
  -1   0  13  120.35    4.83
   1  -1 -13   40.74    1.79
   1   1  13   40.55    2.03
   1  -1 -13   42.84    1.92
  -1   1  13   40.00    1.86
  -1  -1 -13   42.99    1.83
  -1   1  13   43.94    1.86
   1  -2 -13   10.04    0.87
   1   2  13    8.69    0.64
   1  -2 -13    6.95    0.50
   1   2  13    7.10    0.81
  -1   2  13    8.40    0.78
  -1   2  13    7.86    0.74
  -1  -2 -13    7.73    0.72
   1   3  13    9.31    0.89
   1   3  13   10.03    1.01
   1  -3 -13    9.29    0.70
   1  -3 -13   10.31    0.58
  -1   3  13   11.20    0.83
  -1  -3 -13   10.03    0.73
  -1   3  13   10.97    0.86
   1   4  13   19.89    1.36
   1  -4 -13   19.16    0.90
   1  -4 -13   20.27    1.16
   1   4  13   22.35    1.30
  -1  -4 -13   19.95    1.19
  -1   4  13   19.92    1.34
   1   5  13    3.52    0.64
   1   5  13    5.30    0.83
  -1  -5 -13    4.95    0.72
  -1   5  13    3.93    0.73
   1   6  13   11.53    1.36
  -1   6  13   11.38    1.37
  -1  -6 -13   13.78    1.31
   1   7  13    2.80    0.72
  -1   7  13    3.11    0.75
   1   8  13    2.02    0.66
  -1   8  13    0.63    0.47
   1   9  13    0.93    0.56
  -1   9  13    1.76    0.70
   2   9 -13    2.02    1.04
  -2   9 -13    1.46    0.68
   2   8 -13    1.15    0.63
  -2   8 -13    0.49    0.46
   2   7 -13    2.50    0.74
  -2  -7  13    5.42    0.97
  -2   7 -13    2.30    0.69
   2   6 -13    0.30    0.35
  -2   6 -13    0.64    0.31
  -2   6 -13    0.78    0.47
  -2  -6  13    0.54    0.33
   2  -5  13    0.38    0.37
   2   5 -13    1.02    0.46
  -2   5 -13    0.00    0.28
  -2  -5  13    0.87    0.35
  -2   5 -13    0.47    0.26
   2  -4  13   25.60    1.77
   2   4 -13   23.42    1.06
   2   4 -13   23.30    1.58
  -2   4 -13   26.44    1.35
  -2  -4  13   23.61    1.40
  -2   4 -13   24.80    1.72
   2   3 -13   -0.03    0.19
   2  -3  13    0.15    0.29
  -2  -3  13    0.37    0.23
  -2   3 -13    0.30    0.21
  -2   3 -13    0.19    0.27
   2   2 -13   30.13    1.68
   2  -2  13   28.88    1.83
  -2  -2  13   27.99    1.48
  -2   2 -13   31.68    1.52
  -2   2 -13   28.76    1.41
   2   1 -13   51.46    2.31
   2  -1  13   45.93    2.44
   2   1 -13   48.50    1.77
  -2  -1  13   47.71    2.16
  -2  -1  13   46.33    1.77
  -2   1 -13   48.63    2.03
  -2   1 -13   52.34    2.13
   2   0  13    4.90    0.74
   2   0 -13    6.57    0.70
  -2   0  13    5.38    0.40
  -2   0  13    5.80    0.60
  -2   0 -13    5.54    0.52
   2   1  13   47.67    2.40
   2  -1 -13   46.52    2.10
  -2   1  13   48.84    2.06
  -2  -1 -13   47.57    2.02
  -2   1  13   48.49    2.12
   2  -2 -13   29.47    1.41
   2   2  13   28.94    1.75
  -2   2  13   32.80    1.58
  -2  -2 -13   29.52    1.45
  -2   2  13   30.27    1.53
   2  -3 -13    0.27    0.14
   2   3  13    0.03    0.21
  -2   3  13    0.64    0.29
  -2  -3 -13   -0.24    0.10
   2   4  13   26.52    1.69
  -2   4  13   23.98    1.56
  -2  -4 -13   25.25    1.42
   2   5  13    0.16    0.25
  -2   5  13    0.83    0.40
  -2  -5 -13    0.80    0.34
   2   6  13    0.87    0.48
  -2  -6 -13    0.42    0.29
  -2   6  13    0.15    0.31
   2   7  13    2.86    0.73
  -2  -7 -13    4.60    0.83
  -2   7  13    3.37    0.80
   2   8  13    2.22    0.72
  -2   8  13    2.04    0.73
   2   9  13    1.00    0.56
  -2   9  13    2.10    0.77
   3   8 -13    2.75    0.86
  -3   8 -13    4.26    1.02
   3   7 -13    3.52    0.90
  -3  -7  13    3.24    0.73
  -3   7 -13    1.33    0.61
   3   6 -13   11.85    1.56
  -3  -6  13   13.07    1.36
  -3   6 -13   12.16    1.56
   3  -5  13    9.15    1.38
   3   5 -13   10.44    1.39
  -3   5 -13    9.93    1.39
  -3   5 -13   10.81    0.82
  -3  -5  13    9.29    1.09
   3  -4  13    5.72    1.05
   3   4 -13    4.58    0.88
  -3   4 -13    6.34    0.74
  -3   4 -13    4.47    0.91
  -3  -4  13    4.18    0.68
   3  -3  13   14.82    1.59
   3   3 -13   13.08    1.39
  -3   3 -13   13.61    1.51
  -3  -3  13   14.70    1.03
  -3   3 -13   14.26    0.99
   3   2 -13    2.39    0.57
   3  -2  13    1.51    0.54
  -3   2 -13    1.86    0.33
  -3  -2  13    1.92    0.41
  -3   2 -13    1.84    0.31
   3   1 -13    1.03    0.39
   3  -1  13    0.16    0.29
  -3   1 -13    0.53    0.18
  -3   1 -13    0.64    0.20
  -3  -1  13    0.88    0.28
   3   0  13   -0.05    0.22
   3   0 -13    0.03    0.18
  -3   0  13    0.00    0.10
  -3   0  13    0.21    0.16
  -3   0 -13    0.18    0.13
  -3   0 -13    0.19    0.13
   3   1  13    1.06    0.42
   3  -1 -13    1.37    0.39
  -3  -1 -13    0.27    0.21
  -3   1  13    0.59    0.23
  -3  -1 -13    0.65    0.21
  -3   1  13    0.81    0.25
   3  -2 -13    1.71    0.38
   3   2  13    2.09    0.54
  -3   2  13    2.33    0.46
  -3   2  13    1.88    0.39
  -3  -2 -13    1.86    0.36
   3   3  13   15.35    1.52
   3  -3 -13   15.22    0.91
  -3  -3 -13   16.36    1.01
  -3   3  13   13.98    1.09
   3   4  13    3.87    0.78
  -3  -4 -13    3.41    0.56
  -3   4  13    4.44    0.73
   3   5  13   11.62    1.39
  -3   5  13    9.91    1.24
  -3  -5 -13    9.17    1.04
   3   6  13   12.89    1.53
  -3   6  13   10.51    1.34
  -3  -6 -13    9.52    1.12
   3   7  13    1.60    0.60
  -3   7  13    3.14    0.78
  -3  -7 -13    2.36    0.61
   3   8  13    6.77    1.16
  -3   8  13    1.76    0.71
  -3  -8 -13    3.00    0.76
   4   7 -13    1.53    0.81
  -4  -7  13    1.21    0.55
  -4   7 -13    1.70    0.74
   4   6 -13    0.98    0.64
  -4  -6  13    1.85    0.57
  -4   6 -13    1.89    0.70
   4  -5  13    4.10    1.01
   4   5 -13    5.47    1.10
  -4   5 -13    4.10    0.98
  -4  -5  13    3.94    0.75
   4  -4  13    2.44    0.78
   4   4 -13    4.56    0.94
  -4   4 -13    3.80    0.62
  -4  -4  13    3.99    0.67
  -4   4 -13    4.50    0.97
   4  -3  13   21.15    2.16
   4   3 -13   19.86    1.95
  -4  -3  13   17.04    1.23
  -4   3 -13   21.71    2.08
  -4   3 -13   20.61    1.13
   4   2 -13   21.36    1.69
   4  -2  13   24.74    1.93
  -4  -2  13   27.02    1.45
  -4   2 -13   24.69    1.21
   4  -1  13   19.30    1.92
   4   1 -13   19.94    1.51
  -4   1 -13   18.99    0.95
  -4  -1  13   18.98    1.16
   4   0  13    6.74    1.11
   4   0 -13    8.34    1.07
  -4   0  13    8.75    0.83
  -4   0 -13    7.48    0.53
   4  -1 -13   18.47    1.32
   4   1  13   16.53    1.71
  -4   1  13   19.16    1.14
  -4  -1 -13   17.69    0.98
  -4   1  13   20.84    1.15
   4  -2 -13   25.94    1.56
   4   2  13   27.73    1.94
  -4  -2 -13   23.61    1.32
  -4   2  13   28.44    1.46
  -4   2  13   27.36    1.55
   4   3  13   22.68    2.04
  -4   3  13   21.69    1.45
  -4  -3 -13   19.46    1.20
   4   4  13    6.19    1.04
  -4  -4 -13    4.22    0.67
  -4   4  13    4.09    0.76
   4   5  13    4.42    0.91
   4   5  13    4.51    0.92
  -4   5  13    4.00    0.82
  -4  -5 -13    3.41    0.65
   4   6  13    1.11    0.54
  -4   6  13    0.82    0.49
  -4  -6 -13    1.43    0.50
   4   7  13    0.17    0.41
  -4   7  13    0.51    0.51
  -4  -7 -13    0.61    0.43
   5   6 -13    0.63    0.58
  -5  -6  13    0.40    0.40
  -5   6 -13    0.80    0.55
   5   5 -13    3.91    1.03
   5  -5  13    2.15    0.87
  -5  -5  13    3.68    0.78
  -5   5 -13    2.75    0.90
   5   4 -13    0.10    0.38
   5  -4  13   -0.11    0.41
  -5  -4  13   -0.03    0.23
  -5   4 -13    0.31    0.46
   5   3 -13    9.91    1.49
   5  -3  13    9.80    1.53
  -5   3 -13   10.55    1.55
  -5  -3  13    8.72    1.02
  -5   3 -13    9.61    0.72
   5  -2  13    0.91    0.54
   5   2 -13   -0.24    0.26
  -5   2 -13    0.18    0.15
  -5  -2  13    0.62    0.32
  -5   2 -13    0.40    0.42
   5  -1  13    0.40    0.43
   5   1 -13    0.97    0.49
  -5  -1  13    1.51    0.39
  -5   1 -13    0.90    0.22
   5   0 -13   20.36    1.95
   5   0  13   23.40    2.25
  -5   0 -13   22.00    1.07
  -5   0  13   20.27    1.24
   5   1  13    0.83    0.53
   5  -1 -13    1.49    0.52
  -5  -1 -13    0.57    0.24
  -5   1  13    0.93    0.32
   5   2  13    0.68    0.44
  -5  -2 -13    0.33    0.22
  -5   2  13    0.57    0.29
   5   3  13    7.84    1.26
  -5  -3 -13   10.28    0.97
  -5   3  13    8.53    1.04
  -5   3  13    9.57    1.00
   5   4  13    0.34    0.42
  -5  -4 -13    0.09    0.25
  -5   4  13    0.00    0.31
   5   5  13    3.41    0.85
  -5   5  13    3.14    0.76
  -5  -5 -13    2.76    0.62
  -5  -6 -13    0.41    0.39
  -5   6  13   -0.31    0.37
   6   4 -13    1.72    0.81
   6  -4  13    2.44    0.92
  -6   4 -13    1.50    0.75
  -6  -4  13    2.10    0.59
   6  -3  13    0.65    0.60
   6   3 -13    2.21    0.80
  -6  -3  13    0.66    0.35
  -6   3 -13    0.55    0.56
   6  -2  13    1.68    0.75
   6   2 -13    3.33    0.95
  -6  -2  13    3.73    0.65
  -6   2 -13    3.32    0.90
  -6   2 -13    4.06    0.49
   6   1 -13    1.45    0.67
   6  -1  13    1.94    0.77
  -6  -1  13    2.22    0.50
  -6   1 -13    1.72    0.75
  -6   1 -13    1.56    0.29
   6   0 -13    0.53    0.43
   6   0  13    0.66    0.57
  -6   0 -13    1.01    0.26
  -6   0  13    0.49    0.29
   6  -1 -13    3.46    0.85
   6   1  13    1.49    0.70
  -6   1  13    1.65    0.44
  -6  -1 -13    2.36    0.41
   6   2  13    2.33    0.83
  -6   2  13    3.03    0.56
  -6  -2 -13    3.19    0.52
   6   3  13    1.01    0.63
  -6  -3 -13    1.34    0.40
  -6   3  13    1.15    0.38
  -6  -4 -13    2.15    0.56
  -6   4  13    3.14    0.65
   0   8 -14    0.09    0.31
   0   7 -14    1.01    0.44
   0   7 -14    1.90    0.56
   0   6 -14    4.78    0.76
   0   6 -14    4.28    0.71
   0   5 -14   13.50    1.25
   0   5 -14   16.85    1.18
   0   4 -14    2.58    0.49
   0  -4  14    2.84    0.49
   0   4 -14    2.36    0.48
   0  -3  14    5.14    0.68
   0  -3  14    4.95    0.60
   0   3 -14    4.79    0.60
   0   3 -14    4.49    0.61
   0  -2  14    0.44    0.24
   0  -2  14    0.63    0.21
   0   2 -14    0.43    0.22
   0   1 -14    0.06    0.16
   0  -1  14   -0.06    0.12
   0  -1  14    0.13    0.14
   0   0 -14    1.02    0.26
   0   0 -14    0.70    0.23
   0   0  14    0.79    0.25
   0   0  14    0.84    0.25
   0   1  14   -0.07    0.13
   0  -1 -14    0.49    0.19
   0   1  14    0.38    0.21
   0  -1 -14    0.02    0.14
   0   2  14    0.39    0.22
   0  -2 -14    0.17    0.15
   0   2  14    0.64    0.25
   0  -2 -14    0.61    0.24
   0   3  14    5.12    0.68
   0  -3 -14    5.78    0.65
   0   3  14    5.38    0.66
   0  -4 -14    3.10    0.52
   0   4  14    2.91    0.56
   0   4  14    2.08    0.51
   0   5  14   16.21    1.51
   0  -5 -14   15.91    1.08
   0   6  14    5.22    0.91
   0   7  14    1.83    0.61
   0   8  14   -0.16    0.33
   0   9  14    3.80    0.95
  -1   9 -14    2.15    0.74
   1   8 -14    5.23    0.95
  -1   8 -14    6.19    1.07
   1   7 -14    6.46    1.00
   1   7 -14    9.15    1.25
  -1   7 -14    5.08    0.94
   1   6 -14   15.11    1.45
   1   6 -14   14.49    1.06
  -1  -6  14   15.08    1.46
  -1   6 -14   14.83    1.09
  -1   6 -14   14.43    1.49
   1   5 -14   14.12    1.33
   1   5 -14   14.22    0.95
  -1  -5  14   13.93    1.02
  -1   5 -14   13.47    0.97
  -1   5 -14   11.53    1.29
   1   4 -14    2.09    0.37
   1   4 -14    2.49    0.53
   1  -4  14    2.60    0.60
  -1   4 -14    2.36    0.43
  -1   4 -14    2.14    0.53
  -1  -4  14    0.92    0.32
   1   3 -14    7.45    0.83
   1  -3  14    8.46    0.98
   1   3 -14    8.66    0.58
  -1  -3  14    7.63    0.77
  -1   3 -14    9.54    1.02
  -1   3 -14    7.57    0.74
   1   2 -14    5.60    0.68
   1  -2  14    8.39    0.90
  -1  -2  14    8.10    0.77
  -1   2 -14    7.31    0.70
  -1  -2  14    7.75    0.53
   1   1 -14   45.38    2.03
   1  -1  14   46.38    2.21
  -1  -1  14   44.88    1.86
  -1   1 -14   42.53    1.95
  -1   1 -14   42.84    1.97
   1   0 -14    4.35    0.51
   1   0  14    3.96    0.59
  -1   0  14    3.49    0.42
  -1   0 -14    4.07    0.49
  -1   0  14    4.02    0.52
   1   1  14   41.63    2.12
   1  -1 -14   46.32    1.96
   1  -1 -14   42.31    1.87
  -1   1  14   44.22    1.98
  -1   1  14   44.48    1.94
  -1  -1 -14   42.81    1.91
   1  -2 -14    6.90    0.50
   1   2  14    5.65    0.74
   1   2  14    8.08    0.75
   1  -2 -14    8.07    0.75
  -1   2  14    6.21    0.68
  -1   2  14    7.14    0.74
  -1  -2 -14    7.30    0.70
   1   3  14   10.21    1.04
   1  -3 -14   10.21    0.72
   1  -3 -14    8.85    0.57
   1   3  14    9.46    0.89
  -1   3  14   10.08    0.98
  -1   3  14    8.97    0.89
  -1  -3 -14    9.12    0.85
   1   4  14    2.16    0.49
   1  -4 -14    2.31    0.29
   1  -4 -14    3.33    0.55
   1   4  14    2.52    0.57
  -1  -4 -14    2.63    0.49
  -1   4  14    2.05    0.50
   1   5  14   13.84    1.75
   1   5  14   10.74    1.24
  -1  -5 -14   12.93    0.97
  -1   5  14   11.48    1.24
   1   6  14   14.56    1.53
  -1  -6 -14   16.77    1.18
  -1   6  14   12.58    1.42
   1   7  14    7.55    1.16
  -1   7  14    6.11    1.03
   1   8  14    6.85    1.12
  -1   8  14    3.58    0.89
   1   9  14    1.66    0.70
  -1   9  14    1.89    0.69
   2   9 -14    2.97    0.93
  -2   9 -14    2.49    0.83
   2   8 -14    0.77    0.54
  -2   8 -14    1.68    0.69
   2   7 -14   16.69    1.78
  -2   7 -14   13.17    1.64
   2   6 -14   30.51    2.02
  -2   6 -14   29.38    1.59
  -2  -6  14   28.12    1.73
  -2   6 -14   27.00    2.02
   2  -5  14    5.87    1.02
   2   5 -14    5.69    0.94
  -2   5 -14    4.86    0.92
  -2  -5  14    4.28    0.67
  -2   5 -14    4.90    0.65
   2  -4  14   23.30    1.75
   2   4 -14   23.30    1.62
   2   4 -14   26.56    1.12
  -2   4 -14   25.18    1.39
  -2  -4  14   28.25    1.54
  -2   4 -14   26.86    1.81
   2  -3  14    8.95    1.12
   2   3 -14    7.10    0.94
  -2   3 -14    6.63    0.73
  -2  -3  14    7.03    0.78
  -2   3 -14    7.66    1.02
   2  -2  14    4.75    0.81
   2   2 -14    5.51    0.76
  -2  -2  14    6.62    0.72
  -2   2 -14    5.72    0.66
  -2   2 -14    5.09    0.56
   2   1 -14   28.81    1.61
   2  -1  14   31.92    1.85
   2   1 -14   30.14    1.17
  -2  -1  14   30.22    1.19
  -2   1 -14   30.90    1.43
   2   0 -14   17.94    1.11
   2   0  14   17.09    1.29
  -2   0  14   18.31    1.06
  -2   0  14   18.82    0.90
  -2   0 -14   18.44    0.97
   2  -1 -14   31.57    1.51
   2   1  14   31.68    1.79
  -2   1  14   28.13    1.48
  -2  -1 -14   30.54    1.42
  -2   1  14   28.70    1.42
   2   2  14    4.13    0.69
   2  -2 -14    6.90    0.63
  -2   2  14    4.24    0.58
  -2   2  14    5.23    0.63
  -2  -2 -14    4.89    0.55
   2   3  14    6.29    0.89
   2  -3 -14    7.24    0.52
  -2  -3 -14    6.79    0.74
  -2   3  14    7.09    0.82
  -2   3  14    8.38    0.89
   2   4  14   30.15    1.83
  -2  -4 -14   25.71    1.50
  -2   4  14   27.51    1.68
   2   5  14    3.54    0.72
  -2   5  14    4.41    0.79
  -2  -5 -14    4.03    0.66
   2   6  14   26.71    1.93
  -2   6  14   27.30    1.91
  -2  -6 -14   28.38    1.71
   2   7  14   11.92    1.49
  -2   7  14   10.61    1.42
  -2  -7 -14   12.18    1.29
   2   8  14   -0.38    0.30
  -2   8  14    1.30    0.60
   2   9  14    2.29    0.82
  -2   9  14    2.46    0.83
   3   8 -14    0.82    0.56
  -3   8 -14    2.02    0.79
   3   7 -14   -0.02    0.50
  -3   7 -14    0.02    0.37
  -3  -7  14    0.54    0.40
   3   6 -14    0.54    0.44
  -3  -6  14    2.38    0.60
  -3   6 -14    1.55    0.61
   3   5 -14    4.30    0.88
   3  -5  14    4.43    0.97
  -3  -5  14    4.30    0.76
  -3   5 -14    3.49    0.83
  -3   5 -14    4.62    0.64
   3   4 -14    0.86    0.46
   3  -4  14    0.40    0.46
  -3   4 -14    0.26    0.27
  -3  -4  14    1.11    0.36
  -3   4 -14    0.60    0.44
   3   3 -14   18.42    1.68
   3  -3  14   17.61    1.78
  -3   3 -14   15.53    1.06
  -3  -3  14   17.82    1.16
  -3   3 -14   12.37    1.48
   3   2 -14    7.28    0.97
   3  -2  14    8.25    1.17
  -3  -2  14    6.65    0.78
  -3   2 -14    6.73    0.66
   3   1 -14   12.47    1.22
   3  -1  14   12.42    1.38
  -3   1 -14   11.84    0.73
  -3   1 -14   13.57    0.76
  -3  -1  14   10.47    0.82
   3   0 -14    0.02    0.18
   3   0  14   -0.19    0.19
  -3   0 -14    0.16    0.14
  -3   0 -14    0.03    0.14
  -3   0  14    0.32    0.19
  -3   0  14    0.10    0.12
   3   1  14   11.20    1.26
   3  -1 -14   11.61    0.89
  -3   1  14   10.47    0.74
  -3  -1 -14   11.66    0.73
  -3   1  14   11.40    0.81
   3   2  14    6.10    0.94
   3  -2 -14    7.25    0.79
  -3   2  14    7.28    0.78
  -3  -2 -14    8.97    0.79
  -3   2  14    7.80    0.82
   3  -3 -14   16.51    0.99
   3   3  14   18.36    1.69
  -3  -3 -14   19.18    1.11
  -3   3  14   16.61    1.21
   3   4  14   -0.06    0.24
  -3  -4 -14    0.65    0.29
  -3   4  14    0.79    0.38
   3   5  14    3.51    0.79
  -3  -5 -14    4.81    0.71
  -3   5  14    4.74    0.88
   3   6  14    2.15    0.65
  -3   6  14    1.60    0.57
  -3  -6 -14    2.14    0.54
   3   7  14    0.84    0.50
  -3   7  14    0.40    0.40
  -3  -7 -14    0.53    0.39
   3   8  14    1.62    0.65
  -3  -8 -14    1.44    0.59
  -3   8  14    2.39    0.76
   4   7 -14    1.00    0.66
  -4   7 -14    1.37    0.68
  -4  -7  14    0.56    0.46
   4   6 -14    2.01    0.74
  -4   6 -14    2.96    0.86
  -4  -6  14    2.76    0.66
   4  -5  14    1.74    0.68
   4   5 -14    0.67    0.52
  -4  -5  14    0.20    0.33
  -4   5 -14    0.74    0.52
   4  -4  14    3.40    0.90
   4   4 -14    0.97    0.53
  -4   4 -14    2.56    0.52
  -4   4 -14    1.56    0.65
  -4  -4  14    1.23    0.41
   4   3 -14   21.94    2.01
   4  -3  14   18.86    2.00
  -4   3 -14   18.07    1.13
  -4   3 -14   18.75    1.96
  -4  -3  14   22.13    1.36
   4   2 -14   17.74    1.74
   4  -2  14   20.08    2.04
  -4   2 -14   18.52    1.05
  -4  -2  14   22.32    1.31
   4   1 -14   12.86    1.39
   4  -1  14   10.08    1.39
  -4  -1  14   10.68    0.99
  -4   1 -14   12.26    0.71
   4   0 -14    5.99    0.92
   4   0  14    6.24    1.05
  -4   0 -14    5.95    0.56
  -4   0  14    4.99    0.65
   4   1  14   13.14    1.51
   4  -1 -14   10.86    1.18
  -4  -1 -14   13.06    0.80
  -4   1  14   13.73    0.91
  -4   1  14   11.10    0.82
   4  -2 -14   19.68    1.34
   4   2  14   19.02    1.92
  -4   2  14   19.13    1.23
  -4   2  14   22.56    1.35
  -4  -2 -14   22.45    1.19
   4   3  14   21.44    1.99
  -4   3  14   23.64    1.39
  -4   3  14   22.04    1.47
  -4  -3 -14   20.15    1.26
   4   4  14    2.46    0.70
  -4  -4 -14    1.65    0.44
  -4   4  14    2.04    0.59
   4   5  14    0.96    0.51
  -4   5  14    0.89    0.45
  -4  -5 -14    0.97    0.39
   4   6  14    3.00    0.83
  -4  -6 -14    1.95    0.55
  -4   6  14    2.66    0.76
   4   7  14    0.11    0.52
  -4  -7 -14    0.44    0.40
  -4   7  14    0.21    0.42
   5   6 -14    2.89    0.98
  -5   6 -14    3.14    0.93
  -5  -6  14    2.35    0.72
   5  -5  14   13.63    1.91
   5   5 -14   12.64    1.82
  -5   5 -14   17.32    2.17
  -5  -5  14   15.19    1.55
   5  -4  14    1.18    0.65
   5   4 -14    1.47    0.74
  -5  -4  14    1.52    0.48
  -5   4 -14    0.90    0.59
   5   3 -14    5.85    1.17
   5  -3  14    5.67    1.20
  -5   3 -14    6.07    0.67
  -5   3 -14    4.47    1.03
  -5  -3  14    7.49    0.95
   5   2 -14    2.53    0.82
   5  -2  14    2.14    0.76
  -5   2 -14    1.80    0.36
  -5  -2  14    2.98    0.57
  -5   2 -14    1.83    0.69
   5  -1  14    3.95    0.97
   5   1 -14    1.76    0.62
  -5   1 -14    1.42    0.29
  -5  -1  14    1.79    0.42
   5   0 -14    1.41    0.56
   5   0  14    1.49    0.63
  -5   0  14    2.02    0.43
  -5   0 -14    1.45    0.29
   5  -1 -14    2.74    0.71
   5   1  14    1.22    0.59
  -5   1  14    1.44    0.40
  -5  -1 -14    2.07    0.37
   5   2  14    2.82    0.76
  -5  -2 -14    2.02    0.41
  -5   2  14    2.09    0.47
   5   3  14    7.46    1.28
  -5  -3 -14    8.24    0.90
  -5   3  14    6.93    0.87
   5   4  14    1.54    0.66
  -5  -4 -14    1.80    0.49
  -5   4  14    1.78    0.49
  -5   4  14    1.89    0.59
   5   5  14   13.29    1.71
  -5  -5 -14   12.08    1.28
  -5   5  14   12.88    1.54
  -5   6  14    3.23    0.84
  -5  -6 -14    2.19    0.65
   6  -4  14    7.63    1.55
   6   4 -14    8.36    1.53
  -6   4 -14    6.18    1.31
  -6  -4  14    6.79    0.98
   6  -3  14    0.39    0.59
   6   3 -14   -0.12    0.49
  -6   3 -14   -0.12    0.49
  -6  -3  14    0.10    0.28
   6   2 -14    4.00    1.07
   6  -2  14    6.73    1.35
  -6   2 -14    4.45    0.55
  -6  -2  14    4.43    0.73
  -6   2 -14    6.24    1.30
   6   1 -14    2.08    0.76
   6  -1  14    1.98    0.81
  -6   1 -14    2.04    0.34
  -6  -1  14    2.23    0.50
  -6   1 -14    3.17    1.00
   6   0  14    0.55    0.58
   6   0 -14   -0.17    0.34
  -6   0  14   -0.09    0.21
  -6   0 -14    0.19    0.18
   6   1  14    2.51    0.87
   6  -1 -14    1.79    0.74
  -6   1  14    1.64    0.44
   6   2  14    3.96    1.01
  -6   2  14    5.90    0.79
  -6  -2 -14    5.10    0.67
   6   3  14    0.51    0.52
  -6   3  14    0.20    0.30
  -6  -3 -14    0.62    0.34
  -6   4  14    8.76    1.08
  -6  -4 -14    9.29    1.11
   0   8 -15    0.26    0.35
   0   7 -15   23.53    1.63
   0   7 -15   24.40    1.69
   0   6 -15    4.36    0.74
   0   6 -15    3.65    0.68
   0   5 -15    1.17    0.37
   0   5 -15    0.14    0.25
   0   4 -15    3.41    0.56
   0   4 -15    1.56    0.41
   0  -4  15    3.38    0.53
   0  -4  15    2.80    0.55
   0  -3  15    3.76    0.56
   0   3 -15    3.66    0.55
   0  -3  15    4.16    0.54
   0   3 -15    3.59    0.54
   0  -2  15   18.15    1.16
   0   2 -15   19.62    1.14
   0  -2  15   22.44    1.13
   0  -1  15    0.08    0.14
   0  -1  15    0.23    0.19
   0   1 -15    0.08    0.15
   0   0 -15    0.30    0.17
   0   0  15    0.27    0.16
   0   0 -15    0.45    0.19
   0   0  15    0.40    0.19
   0  -1 -15   -0.08    0.12
   0   1  15    0.05    0.13
   0   1  15   -0.07    0.11
   0  -1 -15    0.17    0.14
   0   2  15   17.03    1.10
   0  -2 -15   20.78    1.04
   0  -2 -15   18.72    1.09
   0   2  15   20.15    1.20
   0   3  15    3.15    0.55
   0   3  15    4.12    0.61
   0  -3 -15    4.59    0.58
   0   4  15    3.11    0.59
   0   4  15    2.62    0.58
   0  -4 -15    2.03    0.45
   0   5  15    0.51    0.33
   0  -5 -15    1.01    0.37
   0   5  15    0.10    0.24
   0   6  15    2.49    0.64
   0   7  15   21.91    2.05
   0   8  15    0.44    0.41
   0   9  15    6.50    1.25
  -1   9 -15    0.91    0.53
   1   8 -15    3.35    0.83
  -1   8 -15    3.86    0.84
   1   7 -15   15.10    1.56
  -1   7 -15   13.68    1.51
  -1   7 -15   14.03    1.50
   1   6 -15    0.84    0.32
   1   6 -15    0.73    0.38
  -1   6 -15    1.24    0.46
  -1   6 -15    0.25    0.30
   1   5 -15    2.52    0.45
   1   5 -15    3.01    0.61
  -1   5 -15    3.15    0.54
  -1   5 -15    2.79    0.65
  -1  -5  15    2.00    0.47
   1   4 -15   17.68    1.26
   1  -4  15   20.49    1.43
   1   4 -15   18.85    1.07
  -1   4 -15   19.14    1.16
  -1  -4  15   18.01    1.17
  -1   4 -15   18.92    1.37
   1   3 -15   19.68    1.28
   1   3 -15   21.43    1.08
   1  -3  15   17.92    1.35
  -1   3 -15   21.55    1.21
  -1  -3  15   20.34    1.08
  -1   3 -15   20.68    1.39
  -1  -3  15   21.25    1.21
   1  -2  15   16.84    1.23
   1   2 -15   15.89    1.08
  -1  -2  15   18.43    1.06
  -1   2 -15   18.93    1.07
  -1  -2  15   17.86    0.94
   1  -1  15    6.67    0.82
   1   1 -15    8.57    0.79
  -1   1 -15    8.04    0.76
  -1   1 -15    9.06    0.79
  -1  -1  15    8.19    0.56
  -1  -1  15    7.80    0.77
   1   0  15    0.31    0.22
   1   0 -15    0.25    0.19
  -1   0  15    0.21    0.16
  -1   0 -15    0.26    0.18
  -1   0  15    0.14    0.15
  -1   0 -15    0.32    0.18
   1   1  15    8.80    0.92
   1  -1 -15    8.30    0.63
   1  -1 -15    8.77    0.61
  -1   1  15    7.50    0.76
  -1  -1 -15    8.24    0.63
   1   2  15   18.54    1.06
   1  -2 -15   17.79    1.03
   1  -2 -15   18.01    0.94
   1   2  15   16.54    1.18
  -1   2  15   18.25    1.10
  -1  -2 -15   16.10    1.01
  -1   2  15   17.94    1.09
   1  -3 -15   20.32    1.03
   1  -3 -15   20.79    1.18
   1   3  15   21.64    1.25
   1   3  15   20.31    1.38
  -1   3  15   23.02    1.37
  -1  -3 -15   21.45    1.22
  -1   3  15   22.05    1.30
   1   4  15   19.30    1.25
   1  -4 -15   19.32    0.93
   1   4  15   19.05    1.37
  -1   4  15   20.60    1.32
  -1   4  15   17.72    1.29
  -1  -4 -15   17.78    1.17
   1   5  15    2.43    0.61
  -1   5  15    2.60    0.61
  -1  -5 -15    2.72    0.56
   1   6  15    1.19    0.45
  -1  -6 -15    0.84    0.37
  -1   6  15    0.49    0.39
   1   7  15   11.93    1.50
  -1   7  15   11.96    1.47
   1   8  15    3.72    0.90
  -1   8  15    2.71    0.78
   1   9  15    1.77    0.71
  -1   9  15    1.04    0.57
   2   9 -15    1.45    0.69
  -2   9 -15    1.37    0.69
   2   8 -15    0.26    0.43
  -2   8 -15    0.26    0.44
   2   7 -15   -0.35    0.27
  -2   7 -15    0.02    0.28
   2   6 -15    1.59    0.57
  -2  -6  15    3.01    0.67
  -2   6 -15    3.39    0.59
  -2   6 -15    2.73    0.75
   2  -5  15    5.74    1.03
   2   5 -15    4.50    0.83
  -2   5 -15    6.07    0.73
  -2   5 -15    5.42    0.97
  -2  -5  15    6.70    0.87
   2  -4  15   34.45    2.19
   2   4 -15   35.33    2.04
  -2  -4  15   34.92    1.86
  -2   4 -15   36.65    1.78
  -2   4 -15   30.32    2.08
   2   3 -15   11.99    1.21
   2  -3  15   11.03    1.32
  -2  -3  15   12.67    0.93
  -2   3 -15   11.83    1.29
  -2   3 -15   12.19    0.87
   2   2 -15   11.24    1.12
   2  -2  15   11.15    1.24
  -2   2 -15   11.23    0.83
  -2  -2  15   10.24    0.94
  -2   2 -15    9.89    0.74
   2   1 -15   15.17    1.04
   2  -1  15   14.99    1.39
   2   1 -15   13.86    0.64
  -2  -1  15   14.19    0.66
  -2  -1  15   15.07    0.96
  -2   1 -15   13.96    0.86
   2   0 -15  150.62    5.82
   2   0  15  152.96    6.18
  -2   0  15  149.93    5.76
  -2   0  15  152.33    5.53
  -2   0 -15  146.14    5.62
   2   1  15   14.39    1.14
   2  -1 -15   14.32    0.93
  -2   1  15   13.97    0.87
  -2   1  15   15.31    0.96
  -2  -1 -15   15.59    0.89
   2  -2 -15    9.96    0.72
   2   2  15   11.63    1.21
  -2   2  15    9.92    0.95
  -2   2  15   11.66    0.83
  -2  -2 -15   10.69    0.76
   2  -3 -15   12.26    0.74
   2   3  15   12.41    1.30
  -2  -3 -15   11.70    0.85
  -2   3  15   11.54    1.08
  -2   3  15   12.68    0.95
   2   4  15   31.85    2.02
  -2   4  15   35.15    1.97
  -2  -4 -15   34.17    1.79
   2   5  15    6.16    0.96
  -2   5  15    5.00    0.85
  -2  -5 -15    6.06    0.84
   2   6  15    3.40    0.77
  -2  -6 -15    3.37    0.65
  -2   6  15    2.31    0.65
   2   7  15    0.10    0.35
  -2  -7 -15    0.27    0.31
  -2   7  15    0.24    0.42
   2   8  15    0.15    0.46
  -2   8  15    0.75    0.54
   2   9  15    0.98    0.64
  -2   9  15    1.22    0.61
   3   8 -15    3.83    1.02
  -3   8 -15    3.77    1.02
   3   7 -15    0.90    0.58
  -3   7 -15    0.93    0.53
  -3  -7  15    1.10    0.46
   3   6 -15    0.99    0.61
  -3  -6  15    1.13    0.43
  -3   6 -15    0.67    0.51
   3  -5  15    0.41    0.45
   3   5 -15    1.07    0.46
  -3   5 -15    0.47    0.30
  -3   5 -15    0.65    0.49
  -3  -5  15    0.18    0.30
   3   4 -15    9.03    1.22
   3  -4  15    9.27    1.35
  -3   4 -15    9.37    1.31
  -3   4 -15    8.67    0.90
  -3  -4  15    7.51    0.92
   3   3 -15    3.50    0.75
   3  -3  15    3.94    0.85
  -3  -3  15    3.96    0.61
  -3   3 -15    3.63    0.59
  -3   3 -15    3.71    0.81
   3  -2  15   16.90    1.73
   3   2 -15   18.01    1.33
  -3  -2  15   15.43    1.07
  -3   2 -15   15.76    0.97
   3  -1  15    4.55    0.84
   3   1 -15    5.52    0.81
  -3   1 -15    5.69    0.57
  -3  -1  15    3.94    0.56
   3   0 -15   11.18    1.13
   3   0  15   13.92    1.44
  -3   0  15   13.12    0.88
  -3   0 -15   10.65    0.71
  -3   0  15   11.06    0.65
   3   1  15    5.52    0.91
   3  -1 -15    6.94    0.80
  -3   1  15    5.15    0.65
  -3  -1 -15    5.54    0.60
  -3   1  15    6.25    0.65
   3   2  15   20.87    1.52
   3  -2 -15   19.06    1.14
  -3   2  15   17.47    1.13
  -3   2  15   15.47    1.09
  -3  -2 -15   18.51    1.07
   3  -3 -15    3.32    0.47
   3   3  15    5.31    0.88
  -3   3  15    3.78    0.61
  -3   3  15    3.56    0.59
  -3  -3 -15    2.81    0.49
   3   4  15    9.12    1.22
  -3   4  15    8.88    1.07
  -3  -4 -15    7.18    0.85
   3   5  15    1.07    0.47
  -3   5  15    0.36    0.34
  -3  -5 -15    0.62    0.32
   3   6  15    2.59    0.73
  -3  -6 -15    1.60    0.51
  -3   6  15    1.47    0.52
   3   7  15    1.68    0.66
  -3  -7 -15    0.43    0.35
  -3   7  15    2.05    0.64
   3   8  15    4.12    0.96
  -3   8  15    3.46    0.90
  -3  -8 -15    4.68    1.00
   4   7 -15    2.01    0.82
  -4   7 -15    2.11    0.87
  -4  -7  15    2.46    0.71
   4   6 -15    2.31    0.81
  -4  -6  15    0.19    0.34
  -4   6 -15    1.36    0.64
   4   5 -15    3.57    0.88
   4  -5  15    3.78    1.00
  -4   5 -15    3.06    0.86
  -4  -5  15    3.19    0.72
   4   4 -15    4.94    1.04
   4  -4  15    5.85    1.15
  -4  -4  15    4.54    0.76
  -4   4 -15    4.52    1.01
  -4   4 -15    5.19    0.74
   4  -3  15   16.11    1.82
   4   3 -15   16.29    1.70
  -4   3 -15   14.98    0.99
  -4  -3  15   13.02    1.22
  -4   3 -15   14.04    1.71
   4   2 -15    5.20    0.99
   4  -2  15    6.26    1.14
  -4   2 -15    5.87    0.63
  -4  -2  15    6.20    0.77
   4   1 -15    5.37    0.90
   4  -1  15    4.55    0.95
  -4   1 -15    4.21    0.48
  -4  -1  15    3.77    0.59
   4   0 -15   27.40    1.77
  -4   0  15   25.87    1.49
  -4   0 -15   29.17    1.34
   4  -1 -15    4.12    0.72
   4   1  15    3.86    0.86
  -4  -1 -15    4.04    0.52
  -4   1  15    3.89    0.59
   4  -2 -15    6.42    0.84
   4   2  15    5.81    1.04
  -4   2  15    5.89    0.73
  -4  -2 -15    5.15    0.64
  -4   2  15    6.04    0.75
   4   3  15   16.18    1.72
  -4  -3 -15   14.79    1.02
  -4   3  15   13.38    1.29
  -4   3  15   15.70    1.12
   4   4  15    4.54    0.95
  -4   4  15    6.18    0.92
  -4  -4 -15    5.56    0.77
   4   5  15    1.76    0.68
  -4  -5 -15    4.24    0.73
  -4   5  15    3.76    0.80
   4   6  15    0.39    0.50
  -4  -6 -15    1.95    0.54
  -4   6  15    1.11    0.55
   4   7  15    2.47    0.81
  -4   7  15    2.47    0.79
  -4  -7 -15    4.00    0.86
   5   6 -15   -0.03    0.43
  -5   6 -15   -0.25    0.46
  -5  -6  15   -0.16    0.34
   5  -5  15    0.36    0.62
   5   5 -15    0.65    0.61
  -5  -5  15    1.79    0.61
  -5   5 -15    3.52    0.98
   5  -4  15   10.33    1.64
   5   4 -15    5.64    1.22
  -5   4 -15    9.61    1.57
  -5  -4  15    7.17    0.97
   5   3 -15    3.24    0.91
   5  -3  15    1.55    0.72
  -5   3 -15    2.32    0.44
  -5  -3  15    2.49    0.56
  -5   3 -15    2.70    0.84
   5  -2  15    1.68    0.70
   5   2 -15    1.63    0.66
  -5   2 -15    1.81    0.36
  -5  -2  15    2.22    0.51
  -5   2 -15    0.57    0.47
   5  -1  15    0.79    0.52
   5   1 -15    1.39    0.65
  -5  -1  15    1.63    0.44
  -5   1 -15    1.87    0.33
   5   0 -15    2.65    0.74
   5   0  15    3.89    0.97
  -5   0  15    2.97    0.54
  -5   0 -15    2.48    0.39
   5  -1 -15    2.68    0.66
   5   1  15    1.72    0.66
  -5   1  15    1.46    0.42
  -5  -1 -15    2.12    0.38
   5   2  15    1.50    0.62
  -5   2  15    1.48    0.43
  -5  -2 -15    1.44    0.36
   5   3  15    2.51    0.78
  -5  -3 -15    3.18    0.56
  -5   3  15    2.14    0.52
   5   4  15    8.52    1.38
  -5  -4 -15   10.19    1.09
  -5   4  15    9.00    1.09
  -5   4  15    8.75    1.16
   5   5  15    2.08    0.78
  -5   5  15    0.93    0.51
  -5  -5 -15    1.43    0.50
   5   6  15    0.28    0.44
  -5   6  15    0.31    0.50
  -5  -6 -15   -0.38    0.28
   6   4 -15   -0.31    0.47
   6  -4  15    0.24    0.54
  -6  -4  15    0.30    0.32
  -6   4 -15    0.32    0.53
   6  -3  15    5.93    1.31
   6   3 -15    7.97    1.46
  -6   3 -15    7.05    1.38
  -6  -3  15    5.46    0.87
  -6   3 -15    5.05    0.66
   6   2 -15    1.33    0.72
   6  -2  15    1.25    0.67
  -6   2 -15    2.62    0.89
  -6   2 -15    1.72    0.38
  -6  -2  15    1.07    0.41
   6   1 -15    1.90    0.73
   6  -1  15    2.14    0.84
  -6   1 -15    2.35    0.79
  -6  -1  15    2.37    0.52
  -6   1 -15    1.17    0.29
   6   0  15    6.81    1.33
   6   0 -15    6.65    1.18
  -6   0 -15    4.41    0.55
  -6   0  15    6.20    0.82
   6   1  15    2.96    0.98
  -6  -1 -15    2.74    0.49
  -6   1  15    2.85    0.58
   6   2  15    2.19    0.76
  -6   2  15    1.85    0.50
  -6  -2 -15    1.92    0.46
   6   3  15    4.51    1.08
  -6   3  15    5.65    0.85
  -6  -3 -15    5.48    0.76
  -6  -4 -15    0.36    0.33
  -6   4  15    0.64    0.41
   0   8 -16    1.59    0.55
   0   7 -16   -0.34    0.28
   0   7 -16   -0.02    0.29
   0   6 -16    0.43    0.33
   0   6 -16    0.22    0.30
   0   5 -16   19.65    1.32
   0   5 -16   18.75    1.31
   0   4 -16    1.17    0.37
   0  -4  16    2.24    0.49
   0   4 -16    2.12    0.47
   0  -4  16    1.84    0.42
   0  -3  16   19.66    1.13
   0  -3  16   19.72    1.25
   0   3 -16   19.29    1.23
   0   3 -16   20.00    1.21
   0  -2  16    2.33    0.42
   0   2 -16    2.63    0.45
   0  -2  16    2.16    0.44
   0  -1  16   -0.05    0.15
   0   1 -16    0.07    0.17
   0  -1  16   -0.04    0.13
   0   0  16  328.12   12.10
   0   0  16  344.73   12.04
   0   0 -16  332.24   12.00
   0   0 -16  324.93   12.05
   0  -1 -16    0.26    0.17
   0   1  16   -0.03    0.13
   0  -1 -16    0.08    0.15
   0   1  16    0.22    0.20
   0  -2 -16    2.37    0.42
   0   2  16    2.58    0.50
   0   2  16    1.78    0.39
   0  -2 -16    2.45    0.40
   0   3  16   20.02    1.31
   0   3  16   20.15    1.25
   0  -3 -16   20.78    1.07
   0  -3 -16   18.69    1.15
   0   4  16    1.56    0.45
   0  -4 -16    1.59    0.38
   0   4  16    2.04    0.50
   0   5  16   18.20    1.32
   0  -5 -16   17.57    1.20
   0   5  16   15.92    1.54
   0   6  16    0.39    0.37
   0   6  16   -0.07    0.21
   0   7  16    0.62    0.46
   0   8  16    1.45    0.63
   0   9  16    7.48    1.36
  -1   9 -16    3.16    0.85
   1   8 -16    0.49    0.43
  -1   8 -16    0.35    0.39
   1   7 -16    2.93    0.72
  -1   7 -16    2.11    0.55
  -1   7 -16    1.74    0.61
   1   6 -16    2.81    0.65
   1   6 -16    2.51    0.49
  -1   6 -16    3.28    0.75
  -1   6 -16    2.42    0.55
   1   5 -16    1.56    0.47
   1   5 -16    2.18    0.44
  -1   5 -16    0.54    0.32
  -1   5 -16    2.00    0.48
  -1  -5  16    1.62    0.45
   1   4 -16   38.71    1.79
   1   4 -16   37.51    2.05
   1  -4  16   36.89    2.18
  -1   4 -16   37.89    1.90
  -1   4 -16   37.84    2.17
  -1  -4  16   39.16    1.95
   1   3 -16   13.16    0.79
   1  -3  16   14.07    1.33
   1   3 -16   11.41    1.10
  -1  -3  16   11.51    0.87
  -1   3 -16   13.36    0.91
  -1  -3  16   11.67    0.77
  -1   3 -16   11.32    1.17
   1   2 -16   15.71    1.06
   1  -2  16   16.41    1.20
  -1  -2  16   15.64    1.01
  -1   2 -16   15.80    1.01
  -1  -2  16   17.02    0.93
   1  -1  16    7.38    0.86
   1   1 -16    6.57    0.72
  -1   1 -16    7.00    0.71
  -1   1 -16    6.70    0.69
  -1  -1  16    8.14    0.57
  -1  -1  16    6.45    0.71
   1   0 -16   35.23    1.64
   1   0  16   30.90    1.78
  -1   0 -16   32.25    1.62
  -1   0  16   35.05    1.57
  -1   0 -16   32.65    1.60
   1  -1 -16    7.82    0.75
   1   1  16    6.85    1.00
   1  -1 -16    6.91    0.65
   1   1  16    6.43    0.81
  -1   1  16    7.39    0.78
  -1   1  16    8.31    0.63
  -1  -1 -16    6.97    0.71
   1   2  16   17.28    1.01
   1  -2 -16   14.63    0.86
   1   2  16   14.24    1.10
   1  -2 -16   15.59    0.98
  -1  -2 -16   15.72    0.97
  -1   2  16   14.78    1.01
  -1   2  16   15.64    1.02
   1   3  16   11.56    0.87
   1  -3 -16   11.67    0.84
   1   3  16   11.13    1.15
   1  -3 -16   12.63    0.74
  -1  -3 -16   11.67    0.86
  -1   3  16   12.16    1.13
  -1   3  16   13.63    0.97
   1   4  16   39.38    1.97
   1   4  16   34.51    2.08
   1  -4 -16   35.80    1.58
  -1   4  16   38.62    2.09
  -1  -4 -16   36.69    1.88
  -1   4  16   38.61    2.02
   1   5  16    1.78    0.54
  -1  -5 -16    1.72    0.43
  -1   5  16    1.11    0.44
   1   6  16    1.94    0.62
  -1  -6 -16    2.85    0.62
  -1   6  16    3.87    0.81
   1   7  16    2.21    0.70
  -1   7  16    1.97    0.63
   1   8  16   -0.08    0.35
  -1   8  16    0.11    0.36
   1   9  16    3.20    0.95
  -1   9  16    4.17    1.04
  -2   9 -16   -0.01    0.43
   2   8 -16    5.24    1.09
  -2   8 -16    4.94    1.01
   2   7 -16    3.28    0.84
  -2   7 -16    2.25    0.70
   2   6 -16   13.67    1.54
  -2   6 -16   10.60    1.42
  -2   6 -16   13.00    0.99
  -2  -6  16   11.74    1.29
   2   5 -16    5.56    0.96
   2  -5  16    5.92    1.03
  -2   5 -16    5.70    0.99
  -2  -5  16    5.85    0.84
  -2   5 -16    5.89    0.75
   2  -4  16    5.46    0.96
   2   4 -16    6.29    0.96
  -2   4 -16    6.40    1.00
  -2  -4  16    6.03    0.80
  -2   4 -16    4.73    0.67
   2  -3  16    8.08    1.10
   2   3 -16    7.60    0.96
  -2   3 -16    6.10    0.92
  -2  -3  16    6.37    0.77
  -2   3 -16    7.18    0.79
   2   2 -16    5.14    0.75
   2  -2  16    5.36    0.86
  -2  -2  16    4.59    0.61
  -2   2 -16    4.88    0.62
  -2   2 -16    4.09    0.59
   2   1 -16   17.81    1.17
   2  -1  16   18.41    1.35
   2   1 -16   17.46    0.77
  -2  -1  16   17.96    1.09
  -2  -1  16   16.53    0.79
  -2   1 -16   15.70    0.98
   2   0  16   23.31    1.58
   2   0 -16   23.12    1.34
  -2   0  16   21.09    1.26
  -2   0  16   23.28    1.10
  -2   0 -16   22.15    1.18
   2   1  16   17.39    1.32
   2  -1 -16   18.44    1.09
  -2  -1 -16   16.78    1.01
  -2   1  16   19.47    1.14
  -2   1  16   17.19    1.01
   2  -2 -16    6.24    0.65
   2   2  16    6.17    0.87
  -2   2  16    5.95    0.70
  -2  -2 -16    5.67    0.65
  -2   2  16    5.46    0.70
   2   3  16    9.47    1.13
   2  -3 -16    8.38    0.61
  -2   3  16    7.07    0.86
  -2  -3 -16    9.13    0.91
  -2   3  16    8.53    0.92
   2   4  16    4.36    0.81
  -2  -4 -16    5.99    0.78
  -2   4  16    5.52    0.79
  -2   4  16    5.82    0.86
   2   5  16    4.91    0.88
  -2   5  16    6.37    0.96
  -2  -5 -16    6.21    0.84
   2   6  16   11.15    1.42
  -2  -6 -16   12.83    1.29
  -2   6  16   10.94    1.37
   2   7  16    2.39    0.70
  -2   7  16    3.31    0.86
  -2  -7 -16    3.23    0.69
   2   8  16    4.63    1.02
  -2   8  16    4.60    1.00
   2   9  16   -0.26    0.41
  -2   9  16   -0.15    0.39
   3   8 -16    2.44    0.90
  -3   8 -16    1.93    0.75
   3   7 -16    4.63    1.00
  -3  -7  16    3.52    0.76
  -3   7 -16    4.95    1.10
   3   6 -16    0.65    0.46
  -3   6 -16    0.34    0.41
  -3  -6  16    0.58    0.37
   3   5 -16   15.29    1.68
   3  -5  16   17.06    1.94
  -3   5 -16   16.63    1.86
  -3  -5  16   13.80    1.40
  -3   5 -16   15.78    1.12
   3  -4  16   15.03    1.70
   3   4 -16   10.62    1.40
  -3  -4  16   10.58    1.13
  -3   4 -16    7.26    1.23
  -3   4 -16   11.76    1.08
   3  -3  16    9.56    1.33
   3   3 -16    9.57    1.21
  -3  -3  16    8.58    0.96
  -3   3 -16    8.52    0.93
  -3   3 -16    8.92    1.23
   3  -2  16   18.43    1.86
   3   2 -16   25.67    1.63
  -3   2 -16   22.15    1.25
  -3  -2  16   23.43    1.38
   3  -1  16   13.21    1.48
   3   1 -16   13.99    1.34
  -3  -1  16   16.18    1.05
  -3   1 -16   14.25    0.88
   3   0  16    0.06    0.23
   3   0 -16    0.91    0.37
  -3   0  16    0.88    0.30
  -3   0 -16    0.88    0.26
  -3   0  16    1.07    0.22
   3  -1 -16   15.75    1.10
   3   1  16   14.47    1.53
  -3   1  16   15.47    0.94
  -3   1  16   16.18    1.05
  -3  -1 -16   15.51    0.93
   3   2  16   20.15    1.57
   3  -2 -16   20.80    1.26
  -3   2  16   21.46    1.30
  -3   2  16   24.03    1.34
  -3  -2 -16   21.68    1.22
   3  -3 -16    7.95    0.78
   3   3  16    7.20    1.07
  -3   3  16    8.34    0.96
  -3   3  16    8.00    0.91
  -3  -3 -16    9.10    0.89
   3   4  16   10.30    1.31
  -3  -4 -16   10.00    1.06
  -3   4  16   10.94    1.19
   3   5  16   14.28    1.64
  -3  -5 -16   16.81    1.49
  -3   5  16   17.80    1.69
   3   6  16    0.55    0.46
  -3   6  16    1.93    0.64
  -3  -6 -16    0.60    0.38
   3   7  16    2.97    0.84
  -3  -7 -16    5.09    0.92
  -3   7  16    5.98    1.12
   3   8  16    2.10    0.74
  -3   8  16    0.82    0.58
   4   7 -16    0.27    0.50
  -4  -7  16   -0.16    0.31
  -4   7 -16    0.15    0.50
   4   6 -16    0.28    0.58
  -4  -6  16    0.89    0.45
  -4   6 -16    0.25    0.46
   4   5 -16    5.03    1.08
   4  -5  16    5.63    1.20
  -4  -5  16    4.05    0.77
  -4   5 -16    4.85    1.08
   4   4 -16    0.28    0.41
   4  -4  16    0.13    0.38
  -4   4 -16   -0.23    0.30
  -4  -4  16    0.31    0.32
  -4   4 -16    1.14    0.42
   4  -3  16    1.86    0.67
   4   3 -16    3.22    0.81
  -4  -3  16    4.46    0.70
  -4   3 -16    3.15    0.83
  -4   3 -16    3.14    0.53
   4  -2  16    2.69    0.78
   4   2 -16    2.79    0.70
  -4  -2  16    1.37    0.43
  -4   2 -16    2.19    0.40
   4  -1  16    2.95    0.77
   4   1 -16    3.34    0.76
  -4   1 -16    2.42    0.40
  -4  -1  16    3.30    0.56
   4   0  16    0.68    0.46
   4   0 -16    0.95    0.44
  -4   0  16    1.42    0.38
  -4   0 -16    1.31    0.30
   4   1  16    2.36    0.69
   4  -1 -16    4.39    0.74
  -4   1  16    3.74    0.59
  -4  -1 -16    2.53    0.43
   4  -2 -16    2.50    0.55
   4   2  16    2.39    0.74
  -4  -2 -16    2.39    0.44
  -4   2  16    3.10    0.55
  -4   2  16    2.59    0.52
   4   3  16    4.57    0.94
  -4   3  16    3.29    0.65
  -4   3  16    4.06    0.69
  -4  -3 -16    3.40    0.58
   4   4  16    1.37    0.58
  -4   4  16    0.87    0.41
  -4  -4 -16    0.22    0.25
  -4   4  16    0.57    0.37
   4   5  16    4.66    0.99
  -4   5  16    4.55    0.86
  -4  -5 -16    4.21    0.74
   4   6  16    0.41    0.52
  -4   6  16    1.09    0.52
  -4  -6 -16    0.21    0.31
   4   7  16    1.12    0.63
  -4   7  16   -0.08    0.35
  -4  -7 -16   -0.16    0.30
   5   6 -16    1.74    0.82
  -5   6 -16    0.29    0.50
  -5  -6  16    0.71    0.49
   5   5 -16   -0.26    0.42
   5  -5  16    0.05    0.46
  -5   5 -16   -0.14    0.47
  -5  -5  16   -0.13    0.30
   5  -4  16    1.20    0.69
   5   4 -16    0.68    0.56
  -5   4 -16    1.71    0.72
  -5  -4  16    1.26    0.50
   5  -3  16    0.83    0.64
   5   3 -16    1.04    0.53
  -5   3 -16    0.78    0.30
  -5  -3  16    0.88    0.40
  -5   3 -16   -0.08    0.38
   5  -2  16   10.04    1.56
   5   2 -16   12.35    1.64
  -5   2 -16   12.55    1.70
  -5  -2  16   11.08    1.13
  -5   2 -16   12.00    0.84
   5   1 -16    4.22    0.94
   5  -1  16    2.63    0.83
  -5   1 -16    2.06    0.38
  -5  -1  16    2.40    0.53
   5   0 -16    2.69    0.75
   5   0  16    3.51    0.95
  -5   0 -16    2.53    0.41
  -5   0  16    2.53    0.52
   5   1  16    3.32    0.86
   5  -1 -16    3.83    0.79
  -5  -1 -16    2.40    0.43
  -5   1  16    2.27    0.51
   5   2  16   12.77    1.65
  -5   2  16   12.02    1.18
  -5  -2 -16   12.42    0.91
   5   3  16    0.22    0.56
  -5   3  16    0.59    0.35
  -5  -3 -16    0.49    0.29
   5   4  16    0.73    0.52
  -5   4  16    1.02    0.44
  -5  -4 -16    0.86    0.39
   5   5  16    0.30    0.49
  -5   5  16   -0.08    0.33
  -5   5  16   -0.08    0.30
  -5  -5 -16    0.06    0.29
   5   6  16    0.49    0.50
  -5  -6 -16    0.97    0.49
  -5   6  16    0.41    0.46
   6   4 -16    4.32    1.13
   6  -4  16    4.45    1.23
  -6  -4  16    5.22    0.89
  -6   4 -16    2.84    0.94
   6  -3  16    2.25    0.89
   6   3 -16    2.44    0.87
  -6   3 -16    3.06    0.56
  -6   3 -16    3.38    1.08
  -6  -3  16    1.77    0.54
   6  -2  16    0.21    0.46
   6   2 -16    0.56    0.51
  -6   2 -16    0.35    0.23
  -6  -2  16    0.56    0.32
  -6   2 -16    0.51    0.62
   6  -1  16    3.10    0.95
   6   1 -16    3.37    0.93
  -6  -1  16    3.73    0.66
  -6   1 -16    4.00    0.53
   6   0 -16   -0.02    0.43
   6   0  16    0.09    0.46
  -6   0  16   -0.18    0.25
  -6   0 -16    0.23    0.21
   6   1  16    2.93    0.93
  -6  -1 -16    3.22    0.51
  -6   1  16    3.98    0.70
   6   2  16    0.83    0.60
  -6  -2 -16    0.70    0.32
  -6   2  16    0.73    0.38
   6   3  16    2.28    0.84
  -6  -3 -16    3.06    0.62
  -6   3  16    2.45    0.61
  -6   4  16    3.19    0.68
  -6  -4 -16    3.38    0.67
   0   8 -17    2.69    0.68
   0   7 -17   13.36    1.38
   0   7 -17    8.50    1.12
   0   6 -17    2.37    0.57
   0   6 -17    2.56    0.61
   0   5 -17   13.07    1.25
   0   5 -17   15.27    1.37
   0   4 -17    1.17    0.37
   0  -4  17    1.36    0.40
   0   4 -17    1.08    0.37
   0  -4  17    0.70    0.26
   0  -3  17   20.04    1.19
   0   3 -17   20.10    1.27
   0  -3  17   20.26    1.31
   0   3 -17   23.17    1.35
   0  -2  17    0.13    0.18
   0   2 -17    0.17    0.18
   0  -2  17   -0.12    0.17
   0  -1  17   23.62    1.36
   0  -1  17   23.43    1.27
   0   1 -17   24.63    1.32
   0  -1 -17   23.56    1.28
   0   1  17   22.83    1.28
   0   1  17   22.26    1.33
   0  -1 -17   23.80    1.23
   0  -2 -17    0.17    0.20
   0  -2 -17   -0.17    0.13
   0   2  17    0.18    0.17
   0   2  17    0.09    0.19
   0  -3 -17   21.21    1.13
   0   3  17   22.28    1.40
   0  -3 -17   20.31    1.23
   0   3  17   21.24    1.31
   0   4  17    0.28    0.27
   0   4  17    0.64    0.33
   0  -4 -17    1.32    0.30
   0  -4 -17    0.76    0.29
   0   5  17   14.01    1.41
   0  -5 -17   14.42    1.29
   0   5  17   15.37    1.53
   0   6  17    2.26    0.61
   0   6  17    2.10    0.60
   0   7  17    7.87    1.21
   0   8  17    1.05    0.56
   0   9  17    0.42    0.50
  -1   9 -17    3.74    0.88
   1   8 -17    0.12    0.37
  -1   8 -17    0.48    0.45
   1   7 -17    0.71    0.49
  -1   7 -17    0.88    0.42
  -1   7 -17    1.06    0.49
   1   6 -17   15.32    1.54
   1   6 -17   12.82    1.35
  -1   6 -17   11.15    1.36
  -1   6 -17   10.49    1.12
   1   5 -17   15.19    1.42
   1  -5  17   15.03    1.54
   1   5 -17   14.35    0.98
  -1  -5  17   14.22    1.09
  -1   5 -17   14.84    1.08
  -1   5 -17   14.12    1.48
   1   4 -17    1.49    0.33
   1   4 -17    1.69    0.47
   1  -4  17    1.07    0.44
  -1  -4  17    1.44    0.38
  -1   4 -17    1.75    0.51
  -1   4 -17    1.15    0.37
   1  -3  17   13.04    1.31
   1   3 -17   13.26    0.82
   1   3 -17   12.86    1.18
  -1  -3  17   13.30    0.84
  -1   3 -17   13.33    0.94
  -1  -3  17   11.48    0.90
   1  -2  17    7.73    0.95
   1   2 -17    7.81    0.84
  -1  -2  17    8.68    0.84
  -1  -2  17    6.60    0.66
  -1   2 -17    9.42    0.88
   1   1 -17    8.69    0.85
   1  -1  17    7.01    0.86
  -1   1 -17    9.32    0.85
  -1  -1  17    7.94    0.60
  -1   1 -17    6.55    0.72
  -1  -1  17    7.08    0.77
   1   0 -17   22.29    1.27
   1   0  17   21.88    1.43
  -1   0  17   22.74    1.30
  -1   0 -17   26.45    1.32
  -1   0 -17   23.96    1.30
  -1   0  17   23.79    1.23
   1  -1 -17    7.49    0.76
   1   1  17    9.76    0.85
   1   1  17    9.47    1.01
   1  -1 -17    7.88    0.73
  -1   1  17    7.34    0.73
  -1  -1 -17    5.83    0.67
  -1   1  17    8.82    0.86
   1  -2 -17    7.66    0.60
   1   2  17    8.41    0.81
   1  -2 -17    8.86    0.84
   1   2  17    7.76    0.92
  -1   2  17    9.52    0.92
  -1  -2 -17   10.05    0.90
  -1   2  17    8.46    0.88
   1   3  17   14.54    0.96
   1  -3 -17   11.54    0.74
   1  -3 -17   11.61    0.86
   1   3  17   13.06    1.26
  -1  -3 -17   11.36    0.88
  -1   3  17   10.71    1.08
  -1   3  17   13.69    1.00
   1  -4 -17    1.65    0.29
   1   4  17    1.49    0.47
   1   4  17    1.62    0.42
  -1  -4 -17    1.23    0.40
  -1   4  17    1.26    0.41
  -1   4  17    1.71    0.46
   1   5  17   12.37    1.39
  -1   5  17   12.44    1.28
  -1  -5 -17   14.95    1.32
  -1   5  17   11.01    1.27
   1   6  17   11.80    1.47
  -1   6  17   11.24    1.37
  -1  -6 -17   12.15    1.27
   1   7  17    1.08    0.53
  -1   7  17    0.07    0.27
   1   8  17    0.29    0.45
  -1   8  17    0.82    0.45
   1   9  17    1.30    0.65
  -1   9  17    3.55    0.98
   2   8 -17    2.68    0.84
  -2   8 -17    1.57    0.69
   2   7 -17    9.04    1.35
  -2   7 -17    9.52    1.38
   2   6 -17    9.19    1.29
  -2   6 -17    6.82    0.87
  -2   6 -17    7.11    1.20
  -2  -6  17    8.37    1.07
   2  -5  17   24.23    1.85
   2   5 -17   22.07    1.67
  -2   5 -17   22.99    1.41
  -2   5 -17   23.96    1.82
  -2  -5  17   24.27    1.55
   2  -4  17   10.28    1.32
   2   4 -17   13.11    1.35
  -2  -4  17   10.21    1.06
  -2   4 -17   10.99    1.35
  -2   4 -17   10.93    1.02
   2  -3  17   11.99    1.36
   2   3 -17   10.35    1.15
  -2  -3  17   12.29    1.12
  -2   3 -17   11.94    0.90
   2   2 -17   26.55    1.55
   2  -2  17   24.45    1.70
  -2   2 -17   21.61    1.30
  -2   2 -17   24.18    1.38
  -2  -2  17   23.05    1.36
   2  -1  17    7.95    1.03
   2   1 -17    7.45    0.89
  -2  -1  17    7.39    0.81
  -2  -1  17    7.02    0.46
  -2   1 -17    6.41    0.68
   2   0 -17  150.04    5.93
   2   0  17  145.81    6.27
  -2   0 -17  153.95    5.78
  -2   0  17  155.93    5.90
  -2   0  17  152.34    5.64
   2  -1 -17    8.02    0.82
   2   1  17    6.77    0.93
  -2   1  17    7.84    0.73
  -2   1  17    8.01    0.87
  -2  -1 -17    8.62    0.80
   2  -2 -17   25.18    1.32
   2   2  17   25.35    1.66
  -2   2  17   23.34    1.41
  -2  -2 -17   26.34    1.37
  -2   2  17   23.85    1.39
   2   3  17   10.19    1.20
   2  -3 -17   11.85    0.77
  -2   3  17   11.37    1.11
  -2  -3 -17   11.14    1.02
  -2   3  17   13.30    1.00
   2   4  17   12.19    1.37
  -2  -4 -17   13.27    1.19
  -2   4  17   10.40    1.14
  -2   4  17   13.80    1.31
   2   5  17   23.10    1.74
  -2  -5 -17   24.03    1.50
  -2   5  17   23.09    1.66
   2   6  17    5.17    0.98
  -2  -6 -17    7.72    0.99
  -2   6  17    4.90    0.93
   2   7  17   10.87    1.47
  -2  -7 -17   12.61    1.39
  -2   7  17    8.06    1.29
   2   8  17    1.79    0.72
  -2   8  17    1.61    0.64
   3   8 -17    2.67    0.91
  -3   8 -17    0.63    0.53
   3   7 -17    1.83    0.71
  -3  -7  17    4.24    0.87
  -3   7 -17    1.29    0.63
   3   6 -17    3.18    0.84
  -3   6 -17    2.18    0.75
  -3  -6  17    4.49    0.84
   3  -5  17    2.58    0.81
   3   5 -17    2.31    0.70
  -3   5 -17    1.46    0.62
  -3   5 -17    2.70    0.55
  -3  -5  17    2.06    0.56
   3  -4  17    7.55    1.26
   3   4 -17    6.42    1.03
  -3   4 -17    8.49    1.28
  -3  -4  17    7.31    0.92
  -3   4 -17    7.90    0.92
   3   3 -17    8.13    1.16
   3  -3  17    7.65    1.19
  -3   3 -17    6.09    0.79
  -3  -3  17    8.15    0.94
  -3   3 -17    9.16    1.25
   3  -2  17   11.58    1.44
   3   2 -17   16.40    1.53
  -3   2 -17   11.77    0.85
  -3  -2  17   10.68    1.07
   3  -1  17   37.09    2.38
   3   1 -17   39.67    2.19
  -3   1 -17   41.34    1.86
  -3  -1  17   39.96    2.01
   3   0  17    7.29    1.08
   3   0 -17    8.08    0.96
  -3   0  17    6.61    0.77
  -3   0 -17    7.85    0.74
  -3   0  17    7.73    0.54
   3   1  17   41.29    2.45
   3  -1 -17   38.89    2.07
  -3  -1 -17   40.62    1.90
  -3   1  17   41.28    1.89
  -3   1  17   43.51    2.07
   3  -2 -17   13.01    0.93
   3   2  17   12.58    1.44
  -3   2  17   13.06    0.98
  -3   2  17   11.26    0.90
  -3  -2 -17   11.62    0.86
   3   3  17    9.21    1.23
   3  -3 -17    7.41    0.77
  -3   3  17    9.31    0.99
  -3   3  17    9.03    1.02
  -3  -3 -17    7.78    0.85
   3   4  17    7.75    1.16
  -3   4  17    5.69    0.87
  -3  -4 -17    8.12    0.94
  -3   4  17    7.75    1.01
   3   5  17    1.24    0.55
  -3  -5 -17    1.47    0.47
  -3   5  17    2.06    0.60
   3   6  17    2.41    0.72
  -3  -6 -17    2.77    0.64
  -3   6  17    2.52    0.71
   3   7  17    1.77    0.70
  -3   7  17    2.31    0.74
  -3  -7 -17    3.03    0.75
   3   8  17    2.04    0.74
  -3   8  17    2.85    0.85
   4   7 -17    1.78    0.77
  -4   7 -17    2.78    1.01
  -4  -7  17    1.79    0.62
   4   6 -17    3.46    0.97
  -4  -6  17    3.54    0.75
  -4   6 -17    3.55    0.96
   4   5 -17    2.43    0.77
   4  -5  17    3.54    0.96
  -4  -5  17    4.04    0.78
  -4   5 -17    3.51    0.91
   4   4 -17    0.75    0.46
   4  -4  17    0.99    0.61
  -4   4 -17    0.85    0.51
  -4   4 -17    1.06    0.43
  -4  -4  17    1.62    0.49
   4  -3  17    1.87    0.72
   4   3 -17    2.90    0.76
  -4   3 -17    3.31    0.55
  -4  -3  17    3.61    0.67
  -4   3 -17    1.70    0.67
   4   2 -17   17.00    1.72
   4  -2  17   14.06    1.77
  -4  -2  17   14.80    1.13
  -4   2 -17   17.21    1.04
   4   1 -17    9.25    1.23
   4  -1  17   10.03    1.41
  -4   1 -17    8.65    0.80
  -4  -1  17   11.73    1.11
   4   0  17    2.29    0.66
   4   0 -17    1.77    0.58
  -4   0  17    2.12    0.48
  -4   0 -17    2.65    0.43
   4  -1 -17    9.95    1.12
   4   1  17    9.60    1.36
  -4  -1 -17    9.78    0.88
  -4   1  17    9.77    1.01
   4   2  17   16.83    1.85
   4  -2 -17   15.44    1.18
  -4  -2 -17   16.96    1.07
  -4   2  17   16.17    1.12
  -4   2  17   16.17    1.15
   4   3  17    2.36    0.76
  -4  -3 -17    3.48    0.60
  -4   3  17    2.84    0.60
  -4   3  17    2.74    0.55
   4   4  17    0.41    0.42
  -4  -4 -17    1.33    0.41
  -4   4  17    1.49    0.49
  -4   4  17    0.79    0.39
   4   5  17    4.22    0.95
  -4   5  17    5.10    0.92
  -4   5  17    4.59    0.82
  -4  -5 -17    4.80    0.81
   4   6  17    1.41    0.66
  -4   6  17    1.79    0.68
  -4  -6 -17    2.39    0.63
   4   7  17    3.01    0.92
  -4  -7 -17    3.63    0.81
  -4   7  17    2.64    0.81
   5   6 -17    1.04    0.74
  -5  -6  17    1.50    0.60
  -5   6 -17    1.28    0.69
   5  -5  17    0.83    0.71
   5   5 -17   -0.37    0.38
  -5   5 -17    0.72    0.65
  -5  -5  17    0.64    0.44
   5  -4  17    3.64    1.04
   5   4 -17    3.88    0.99
  -5   4 -17    5.27    1.24
  -5  -4  17    4.40    0.81
   5  -3  17    0.62    0.53
   5   3 -17    0.17    0.48
  -5   3 -17    0.45    0.27
  -5   3 -17    1.27    0.59
  -5  -3  17    0.75    0.38
   5  -2  17    7.70    1.42
   5   2 -17    6.38    1.19
  -5   2 -17    6.37    0.73
  -5   2 -17    8.77    1.42
  -5  -2  17    7.16    0.92
   5  -1  17    3.04    0.88
   5   1 -17    0.69    0.48
  -5  -1  17    2.57    0.56
  -5   1 -17    3.40    0.49
   5   0 -17    2.52    0.72
   5   0  17    3.49    0.98
  -5   0  17    1.22    0.40
  -5   0 -17    1.63    0.34
   5   1  17    2.46    0.79
   5  -1 -17    2.37    0.67
  -5   1  17    2.77    0.57
  -5  -1 -17    2.70    0.46
   5   2  17    6.57    1.19
  -5   2  17    7.81    0.94
  -5  -2 -17    6.96    0.80
   5   3  17    0.48    0.50
  -5  -3 -17    0.52    0.30
  -5   3  17    0.95    0.38
   5   4  17    4.65    1.08
  -5   4  17    4.11    0.76
  -5  -4 -17    4.10    0.69
   5   5  17    1.05    0.62
  -5  -5 -17    1.69    0.55
  -5   5  17    0.77    0.48
  -5   5  17    1.10    0.53
   5   6  17    1.48    0.68
  -5   6  17    1.74    0.68
  -5  -6 -17    2.10    0.62
  -5   6  17    0.47    0.51
   6  -3  17    1.79    0.87
   6   3 -17    1.42    0.80
  -6   3 -17    1.02    0.69
  -6   3 -17    1.50    0.41
  -6  -3  17    0.53    0.38
   6   2 -17    1.71    0.73
   6  -2  17    2.51    0.92
  -6   2 -17    1.88    0.76
  -6   2 -17    1.31    0.37
  -6  -2  17    2.35    0.57
   6   1 -17    1.12    0.65
   6  -1  17    2.99    0.99
  -6  -1  17    2.11    0.54
  -6   1 -17    2.33    0.45
   6   0  17    1.92    0.90
   6   0 -17    1.52    0.66
  -6   0  17    2.61    0.59
  -6   0 -17    2.22    0.43
   6   1  17    2.16    0.79
  -6   1  17    2.31    0.55
  -6  -1 -17    2.62    0.51
   6   2  17    1.83    0.79
  -6  -2 -17    2.04    0.49
  -6   2  17    2.01    0.55
   6   3  17    0.27    0.49
  -6  -3 -17    0.58    0.36
  -6   3  17    1.36    0.47
   0   7 -18    4.77    0.82
   0   7 -18    4.76    0.85
   0   6 -18   23.15    1.58
   0   6 -18   21.94    1.53
   0   5 -18   -0.17    0.21
   0   5 -18    0.03    0.20
   0   4 -18    0.11    0.27
   0  -4  18    0.10    0.18
   0   4 -18   -0.12    0.15
   0  -4  18    0.10    0.23
   0   3 -18   54.05    2.58
   0  -3  18   54.72    2.46
   0   3 -18   53.32    2.55
   0  -3  18   57.49    2.64
   0   2 -18   76.40    3.27
   0  -2  18   74.98    3.18
   0  -2  18   78.19    3.33
   0   1 -18   84.31    3.43
   0  -1  18   78.48    3.47
   0  -1  18   82.84    3.38
   0   0 -18  193.27    7.12
   0   0  18  182.23    7.21
   0   0 -18  185.70    7.14
   0   0  18  196.85    7.17
   0   1  18   85.03    3.55
   0  -1 -18   88.85    3.48
   0   1  18   86.92    3.65
   0  -1 -18   81.55    3.51
   0  -2 -18   74.55    3.03
   0   2  18   76.04    3.21
   0  -2 -18   73.80    3.15
   0   2  18   71.25    3.27
   0   3  18   54.79    2.70
   0  -3 -18   56.40    2.38
   0   3  18   52.17    2.56
   0  -3 -18   56.79    2.54
   0  -4 -18    0.13    0.21
   0   4  18    0.43    0.31
   0   4  18   -0.12    0.19
   0  -4 -18    0.06    0.16
   0   5  18    0.17    0.29
   0   5  18   -0.09    0.22
   0  -5 -18   -0.07    0.14
   0   6  18   24.29    1.68
   0   6  18   22.43    1.76
   0   7  18    5.91    1.07
   0   8  18    0.01    0.35
   0   9  18    2.56    0.84
  -1   9 -18    1.51    0.65
   1   8 -18    2.64    0.79
  -1   8 -18    3.73    0.81
   1   7 -18    0.34    0.43
  -1   7 -18    0.97    0.42
  -1   7 -18    0.80    0.48
   1   6 -18   10.44    1.29
  -1   6 -18    9.53    1.24
  -1   6 -18    9.65    1.08
   1   5 -18    2.82    0.64
   1   5 -18    2.72    0.47
   1  -5  18    2.11    0.63
  -1   5 -18    1.56    0.53
  -1   5 -18    1.56    0.47
  -1  -5  18    2.81    0.58
   1   4 -18   11.33    0.81
   1  -4  18   12.86    1.34
   1   4 -18   10.30    1.14
  -1   4 -18   11.92    1.27
  -1  -4  18   13.15    1.17
  -1   4 -18   11.69    1.12
   1  -3  18   45.22    2.47
   1   3 -18   43.17    2.31
   1   3 -18   50.38    2.11
  -1  -3  18   44.36    2.21
  -1  -3  18   47.05    2.09
  -1   3 -18   48.75    2.27
   1  -2  18    3.00    0.60
   1   2 -18    2.42    0.48
  -1  -2  18    2.14    0.45
  -1   2 -18    2.58    0.48
  -1  -2  18    2.91    0.43
   1   1 -18   16.58    1.11
   1  -1  18   19.27    1.31
  -1  -1  18   19.12    1.14
  -1  -1  18   17.49    1.02
  -1   1 -18   18.88    1.13
  -1   1 -18   18.98    1.14
   1   0  18   34.85    1.89
   1   0 -18   32.38    1.66
  -1   0  18   33.47    1.61
  -1   0 -18   32.89    1.67
  -1   0  18   32.32    1.68
  -1   0 -18   31.88    1.64
   1  -1 -18   18.53    1.12
   1  -1 -18   20.04    1.10
   1   1  18   19.29    1.11
   1   1  18   20.41    1.33
  -1   1  18   16.30    1.10
  -1   1  18   17.57    1.10
  -1  -1 -18   18.68    1.12
   1   2  18    2.80    0.58
   1  -2 -18    3.03    0.43
   1  -2 -18    4.63    0.63
   1   2  18    3.84    0.58
  -1   2  18    2.72    0.49
  -1  -2 -18    3.17    0.50
  -1   2  18    3.63    0.58
   1  -3 -18   46.92    2.05
   1   3  18   47.27    2.49
   1   3  18   51.07    2.32
   1  -3 -18   47.54    2.23
  -1   3  18   46.80    2.37
  -1   3  18   46.98    2.33
  -1  -3 -18   44.16    2.22
   1  -4 -18   11.45    0.71
   1   4  18   10.69    1.23
  -1  -4 -18   10.97    1.07
  -1   4  18   10.19    1.11
  -1   4  18   10.41    1.16
   1   5  18    2.78    0.70
  -1  -5 -18    2.80    0.59
  -1   5  18    2.48    0.60
  -1   5  18    2.23    0.60
   1   6  18    8.88    1.25
  -1   6  18    7.75    1.14
  -1  -6 -18    9.08    1.09
  -1   6  18   11.26    1.36
   1   7  18    0.23    0.42
  -1   7  18    0.50    0.40
   1   8  18    2.36    0.79
  -1   8  18    2.31    0.79
   1   9  18    2.01    0.85
  -1   9  18    3.55    0.94
   2   8 -18    4.94    1.09
  -2   8 -18    4.66    1.07
   2   7 -18    5.42    1.04
  -2   7 -18    5.75    1.06
   2   6 -18    5.67    1.01
  -2   6 -18    5.77    1.07
  -2  -6  18    6.76    0.94
  -2   6 -18    7.14    0.90
   2   5 -18   10.82    1.31
   2  -5  18   11.57    1.47
  -2   5 -18    8.88    1.27
  -2  -5  18    8.18    1.04
  -2   5 -18   11.65    1.10
   2  -4  18    2.35    0.68
   2   4 -18    2.05    0.57
  -2   4 -18    1.08    0.46
  -2   4 -18    0.91    0.36
  -2  -4  18    1.13    0.38
   2   3 -18    1.35    0.46
   2  -3  18    1.19    0.47
  -2   3 -18    1.11    0.39
  -2  -3  18    1.66    0.44
   2  -2  18   22.79    1.64
   2   2 -18   19.34    1.37
   2   2 -18   21.92    0.88
  -2  -2  18   23.27    1.36
  -2   2 -18   22.98    1.35
  -2  -2  18   21.01    0.88
  -2   2 -18   20.40    1.25
   2   1 -18   29.72    1.75
   2  -1  18   33.94    2.02
  -2   1 -18   32.14    1.63
  -2  -1  18   32.90    1.72
  -2  -1  18   32.14    1.39
  -2   1 -18   32.08    1.71
   2   0  18  147.25    6.31
   2   0 -18  151.64    5.95
  -2   0  18  149.49    5.93
  -2   0  18  149.50    5.66
  -2   0 -18  159.55    5.83
   2   1  18   30.30    1.91
   2  -1 -18   29.80    1.60
  -2  -1 -18   33.05    1.59
  -2   1  18   30.37    1.54
  -2   1  18   30.23    1.66
   2   2  18   22.64    1.60
   2  -2 -18   21.95    1.24
  -2   2  18   24.67    1.41
  -2   2  18   21.86    1.32
  -2  -2 -18   21.94    1.28
   2  -3 -18    1.38    0.32
   2   3  18    0.55    0.34
  -2   3  18    1.46    0.42
  -2   3  18    1.37    0.42
  -2  -3 -18    1.32    0.37
   2   4  18    1.72    0.55
  -2   4  18    1.58    0.48
  -2  -4 -18    1.53    0.42
  -2   4  18    1.07    0.41
   2   5  18    7.57    1.16
  -2  -5 -18   10.70    1.11
  -2   5  18    9.15    1.20
  -2   5  18    8.28    1.08
   2   6  18    5.58    1.01
  -2   6  18    6.31    1.07
  -2  -6 -18    5.96    0.89
   2   7  18    6.96    1.18
  -2   7  18    2.81    0.80
  -2  -7 -18    5.71    0.97
   2   8  18    5.09    1.10
  -2   8  18    4.42    0.98
   3   8 -18   -0.25    0.50
  -3   8 -18    0.81    0.55
   3   7 -18   -0.01    0.34
  -3   7 -18    0.27    0.44
  -3  -7  18    0.03    0.30
   3   6 -18    1.40    0.58
  -3   6 -18    1.90    0.72
  -3  -6  18    1.88    0.57
   3  -5  18    6.35    1.27
   3   5 -18    7.45    1.22
  -3   5 -18    6.45    1.14
  -3   5 -18    6.29    0.83
  -3  -5  18    6.89    0.94
   3  -4  18    8.79    1.36
   3   4 -18    9.30    1.23
  -3   4 -18    8.51    1.31
  -3   4 -18    8.67    0.95
  -3  -4  18    8.51    1.04
   3   3 -18    2.97    0.72
   3  -3  18    3.75    0.87
  -3   3 -18    2.71    0.55
  -3  -3  18    3.64    0.65
   3   2 -18    1.75    0.57
   3  -2  18    1.52    0.59
  -3  -2  18    1.84    0.44
  -3   2 -18    1.69    0.39
   3  -1  18    6.25    1.02
   3   1 -18    6.06    0.88
  -3   1 -18    5.32    0.63
  -3  -1  18    4.97    0.71
   3   0 -18   16.76    1.23
   3   0  18   14.90    1.60
  -3   0 -18   17.55    1.03
  -3   0  18   15.20    0.86
  -3   0  18   18.41    1.16
   3   1  18    6.57    1.07
   3  -1 -18    5.57    0.75
  -3  -1 -18    4.70    0.60
  -3   1  18    5.34    0.60
  -3   1  18    4.94    0.70
   3  -2 -18    2.08    0.46
   3   2  18    1.06    0.48
  -3  -2 -18    1.59    0.39
  -3   2  18    1.88    0.44
  -3   2  18    1.70    0.45
   3   3  18    3.21    0.75
   3  -3 -18    2.80    0.47
  -3  -3 -18    2.63    0.51
  -3   3  18    2.56    0.57
  -3   3  18    3.23    0.61
   3   4  18    7.67    1.19
  -3  -4 -18    8.60    0.98
  -3   4  18    8.69    1.08
  -3   4  18    8.47    1.08
   3   5  18    6.15    1.12
  -3   5  18    7.48    1.07
  -3  -5 -18    7.38    0.99
  -3   5  18    6.60    1.03
   3   6  18    2.28    0.72
  -3   6  18    0.64    0.43
  -3  -6 -18    1.68    0.52
   3   7  18   -0.32    0.28
  -3  -7 -18    0.77    0.48
  -3   7  18    0.14    0.39
   3   8  18    0.04    0.48
  -3   8  18    0.26    0.49
   4   7 -18    6.84    1.37
  -4  -7  18    5.77    1.06
  -4   7 -18    3.95    1.05
   4   6 -18    0.80    0.61
  -4   6 -18    1.99    0.77
  -4  -6  18    1.69    0.57
   4   5 -18    2.50    0.76
   4  -5  18    1.33    0.65
  -4   5 -18    1.87    0.78
  -4  -5  18    1.94    0.57
   4   4 -18   12.67    1.65
   4  -4  18   16.62    1.98
  -4   4 -18   13.07    1.25
  -4   4 -18    9.96    1.54
  -4  -4  18   14.95    1.43
   4   3 -18    5.02    0.98
   4  -3  18    4.26    0.97
  -4   3 -18    4.04    0.97
  -4   3 -18    3.81    0.59
  -4   3 -18    3.55    0.68
  -4  -3  18    4.73    0.77
   4   2 -18   10.87    1.37
   4  -2  18    9.30    1.43
  -4   2 -18    8.12    0.85
  -4  -2  18    8.89    1.00
   4  -1  18    6.31    1.15
   4   1 -18    8.63    1.19
  -4  -1  18    8.41    0.98
  -4   1 -18    6.66    0.71
   4   0  18    0.86    0.54
   4   0 -18    1.13    0.47
  -4   0  18    1.16    0.36
  -4   0 -18    0.84    0.28
   4   1  18    5.23    1.05
   4  -1 -18    6.71    0.94
  -4  -1 -18    7.07    0.74
  -4   1  18    7.02    0.87
   4   2  18    7.87    1.25
   4  -2 -18   10.99    1.12
  -4  -2 -18    7.75    0.85
  -4   2  18    8.95    1.13
  -4   2  18    9.70    1.04
   4   3  18    5.71    1.08
  -4   3  18    4.94    0.79
  -4  -3 -18    4.80    0.71
  -4   3  18    4.16    0.72
   4   4  18   15.14    1.77
  -4   4  18   13.16    1.38
  -4  -4 -18   14.30    1.36
  -4   4  18   15.96    1.53
   4   5  18    2.74    0.79
  -4  -5 -18    2.25    0.57
  -4   5  18    2.33    0.64
  -4   5  18    2.33    0.64
   4   6  18    1.85    0.73
  -4   6  18    0.97    0.53
  -4   6  18    1.95    0.67
  -4  -6 -18    1.50    0.55
   4   7  18    5.01    1.08
  -4   7  18    5.68    1.15
  -4  -7 -18    5.28    0.98
   5   5 -18    2.96    0.92
   5  -5  18    2.79    0.96
  -5   5 -18    2.11    0.84
  -5  -5  18    2.52    0.70
   5  -4  18    0.99    0.66
   5   4 -18    1.26    0.67
  -5   4 -18    1.34    0.65
  -5   4 -18    1.69    0.72
  -5  -4  18    1.14    0.48
   5   3 -18    5.90    1.21
   5  -3  18    6.11    1.27
  -5   3 -18    6.92    1.27
  -5   3 -18    5.99    0.77
  -5  -3  18    4.82    0.82
   5   2 -18    4.92    1.02
   5  -2  18    4.13    1.08
  -5  -2  18    3.65    0.70
  -5   2 -18    2.80    0.51
   5  -1  18    0.32    0.53
   5   1 -18    0.70    0.43
  -5   1 -18    0.81    0.28
  -5  -1  18    0.54    0.34
   5   0 -18   18.79    1.87
   5   0  18   15.57    1.97
  -5   0  18   18.32    1.26
  -5   0 -18   17.02    1.08
   5   1  18    0.20    0.46
   5  -1 -18    0.41    0.43
  -5  -1 -18    1.10    0.32
  -5   1  18    0.58    0.31
   5   2  18    4.77    1.07
  -5   2  18    2.64    0.58
  -5  -2 -18    3.10    0.55
   5   3  18    6.90    1.30
  -5   3  18    5.86    0.89
  -5  -3 -18    6.48    0.85
   5   4  18    1.73    0.76
  -5   4  18    0.89    0.43
  -5  -4 -18    1.21    0.44
   5   5  18    5.45    1.21
  -5   5  18    2.70    0.66
  -5  -5 -18    2.48    0.65
   6   3 -18    5.63    1.31
   6  -3  18    4.93    1.24
  -6  -3  18    4.49    0.82
  -6   3 -18    3.60    1.10
  -6   3 -18    4.01    0.65
   6  -2  18    3.31    1.01
   6   2 -18    1.59    0.70
  -6   2 -18    1.39    0.39
  -6  -2  18    1.77    0.54
  -6   2 -18    2.23    0.89
   6   1 -18   -0.09    0.36
   6  -1  18    0.39    0.55
  -6   1 -18    0.50    0.26
  -6  -1  18    0.43    0.35
   6   0  18    3.30    1.02
   6   0 -18    2.95    0.86
  -6   0 -18    2.29    0.47
  -6   0  18    2.07    0.54
   6   1  18    0.96    0.66
  -6   1  18    0.04    0.25
  -6  -1 -18    0.96    0.30
   6   2  18    2.26    0.90
  -6  -2 -18    2.50    0.52
  -6   2  18    3.46    0.72
   6   3  18    5.02    1.18
  -6   3  18    3.97    0.75
  -6  -3 -18    4.35    0.73
   0   7 -19    4.57    0.82
   0   7 -19    4.65    0.84
   0   6 -19    2.58    0.63
   0   6 -19    2.97    0.63
   0   5 -19    1.84    0.53
   0   5 -19    1.73    0.47
   0  -4  19   32.83    1.85
   0   4 -19   30.87    1.78
   0   4 -19   31.44    1.79
   0  -3  19   48.24    2.10
   0   3 -19   38.86    2.11
   0  -3  19   39.96    2.16
   0   3 -19   43.13    2.16
   0  -2  19   15.39    1.11
   0   2 -19   16.74    1.11
   0  -2  19   16.31    1.03
   0  -1  19    0.27    0.17
   0   1 -19    0.42    0.23
   0  -1  19    0.09    0.18
   0   0  19    0.75    0.28
   0   0 -19    0.53    0.25
   0  -1 -19    0.46    0.24
   0   1  19    0.43    0.25
   0   1  19    0.13    0.21
   0  -1 -19    0.09    0.18
   0  -2 -19   15.22    1.00
   0  -2 -19   14.02    0.90
   0   2  19   14.46    1.03
   0   2  19   12.84    1.03
   0   3  19   43.37    2.23
   0  -3 -19   42.82    2.07
   0   3  19   37.53    2.06
   0  -3 -19   40.62    1.89
   0  -4 -19   31.87    1.56
   0   4  19   31.45    1.82
   0   4  19   32.04    1.94
   0  -4 -19   32.44    1.76
   0   5  19    1.46    0.50
   0  -5 -19    1.49    0.35
   0   5  19    3.43    0.74
   0   6  19    3.22    0.76
   0   7  19    5.90    1.07
   0   8  19    0.50    0.46
   0   9  19    2.48    0.85
  -1   9 -19    0.84    0.54
   1   8 -19    7.66    1.20
  -1   8 -19    7.93    1.26
   1   7 -19    0.69    0.46
  -1   7 -19    0.64    0.45
  -1   7 -19    0.41    0.37
   1   6 -19   15.48    1.61
  -1   6 -19   15.57    1.61
  -1   6 -19   16.40    1.25
   1   5 -19   15.34    1.05
   1   5 -19   13.81    1.41
   1  -5  19   16.87    1.65
  -1   5 -19   15.92    1.16
  -1   5 -19   14.35    1.50
  -1  -5  19   18.00    1.22
   1  -4  19    0.22    0.31
   1   4 -19    0.53    0.23
   1   4 -19    0.03    0.26
  -1  -4  19    0.29    0.24
  -1   4 -19    0.42    0.29
  -1   4 -19    1.46    0.51
   1   3 -19   14.95    0.95
   1  -3  19   14.17    1.42
   1   3 -19   15.69    1.18
  -1   3 -19   16.14    1.09
  -1  -3  19   14.85    1.06
  -1  -3  19   15.47    0.97
   1  -2  19   14.89    1.36
   1   2 -19   15.78    1.07
  -1  -2  19   13.73    0.97
  -1   2 -19   12.10    0.94
  -1  -2  19   12.49    0.85
   1   1 -19    7.52    0.81
   1  -1  19    7.28    0.91
  -1  -1  19    8.23    0.76
  -1  -1  19    8.13    0.86
  -1   1 -19    6.68    0.77
  -1   1 -19    6.15    0.74
   1   0  19  123.09    5.11
   1   0 -19  120.66    4.84
  -1   0  19  119.69    4.77
  -1   0  19  121.36    4.86
  -1   0 -19  124.71    4.86
  -1   0 -19  122.68    4.83
   1  -1 -19    7.69    0.76
   1  -1 -19    7.38    0.80
   1   1  19    6.18    0.71
   1   1  19    7.65    0.96
  -1   1  19    7.47    0.78
  -1  -1 -19    7.00    0.76
  -1  -1 -19    6.57    0.74
  -1   1  19    8.52    0.88
   1   2  19   14.84    1.35
   1  -2 -19   13.36    0.96
   1  -2 -19   13.81    0.89
   1   2  19   14.79    0.98
  -1   2  19   14.29    1.03
  -1   2  19   13.71    1.01
  -1  -2 -19   14.82    1.00
   1  -3 -19   14.78    1.12
   1   3  19   15.44    1.08
   1  -3 -19   15.30    0.91
   1   3  19   13.61    1.37
  -1  -3 -19   15.87    1.07
  -1   3  19   14.70    1.10
  -1   3  19   15.08    1.14
   1  -4 -19    0.50    0.21
   1   4  19    0.30    0.29
  -1   4  19    0.28    0.29
  -1   4  19    0.42    0.29
  -1  -4 -19    0.43    0.32
   1   5  19   13.11    1.48
  -1   5  19   12.44    1.36
  -1   5  19   17.41    1.62
  -1  -5 -19   17.02    1.20
   1   6  19   12.71    1.53
  -1   6  19   12.35    1.45
  -1   6  19   13.45    1.54
  -1  -6 -19   11.22    1.79
   1   7  19    0.86    0.52
  -1   7  19    1.31    0.59
  -1   7  19    0.85    0.45
   1   8  19    9.01    1.44
  -1   8  19   10.61    1.53
   1   9  19    0.69    0.59
  -1   9  19    0.34    0.56
   2   8 -19    2.08    0.80
  -2   8 -19    0.22    0.47
   2   7 -19    2.28    0.70
  -2   7 -19    1.17    0.59
   2   6 -19    9.46    1.31
  -2   6 -19    6.86    1.17
  -2   6 -19    9.48    1.03
  -2  -6  19    9.60    1.16
   2  -5  19    4.13    0.94
   2   5 -19    1.96    0.61
  -2   5 -19    3.36    0.82
  -2   5 -19    3.36    0.62
  -2  -5  19    3.80    0.71
   2  -4  19   20.22    1.95
   2   4 -19   20.16    1.51
  -2  -4  19   19.31    1.33
  -2   4 -19   19.43    1.31
  -2   4 -19   21.31    1.66
   2   3 -19   11.56    1.26
   2  -3  19   15.41    1.60
  -2   3 -19   14.08    1.02
  -2  -3  19   12.25    1.15
   2   2 -19    7.27    0.42
   2   2 -19    7.49    0.95
   2  -2  19   10.13    1.25
  -2  -2  19    8.14    0.90
  -2   2 -19    6.40    0.79
  -2   2 -19    7.88    0.85
   2   1 -19    6.76    0.85
   2  -1  19    3.74    0.75
  -2   1 -19    5.99    0.74
  -2   1 -19    5.11    0.67
  -2  -1  19    5.72    0.51
  -2  -1  19    5.07    0.69
   2   0 -19    4.18    0.65
   2   0  19    3.87    0.77
  -2   0  19    5.08    0.70
  -2   0  19    5.06    0.55
  -2   0 -19    4.41    0.61
   2   1  19    6.17    0.93
   2  -1 -19    5.75    0.70
  -2   1  19    5.52    0.64
  -2  -1 -19    4.73    0.61
  -2   1  19    3.85    0.62
   2  -2 -19    7.78    0.79
   2   2  19    6.71    0.99
  -2  -2 -19    6.70    0.79
  -2   2  19    7.00    0.79
  -2   2  19    7.70    0.88
   2   3  19   14.38    1.48
   2  -3 -19   12.99    0.85
  -2   3  19   12.54    1.19
  -2   3  19   12.50    1.23
  -2  -3 -19   11.26    1.08
   2   4  19   18.75    1.81
  -2  -4 -19   20.14    1.30
  -2   4  19   18.25    1.36
  -2   4  19   19.67    1.42
   2   5  19    4.99    0.94
  -2   5  19    3.22    0.72
  -2   5  19    2.74    0.63
  -2  -5 -19    6.18    0.87
   2   6  19    8.88    1.31
  -2   6  19    8.81    1.23
  -2  -6 -19    9.48    1.13
  -2   6  19    8.99    1.25
   2   7  19    1.66    0.67
  -2   7  19    1.85    0.69
   2   8  19    1.32    0.61
  -2   8  19    1.73    0.71
   3   8 -19    2.19    0.85
  -3   8 -19    0.72    0.65
   3   7 -19    2.79    0.87
  -3   7 -19    3.14    0.93
   3  -6  19    4.29    1.02
   3   6 -19    3.79    0.91
  -3  -6  19    4.72    0.89
  -3   6 -19    4.00    0.96
   3   5 -19    4.79    0.97
   3  -5  19    5.97    1.15
  -3   5 -19    6.22    1.14
  -3  -5  19    6.57    0.95
  -3   5 -19    5.19    0.78
   3  -4  19    9.10    1.42
   3   4 -19    8.70    1.26
  -3  -4  19    9.12    1.09
  -3   4 -19    8.96    1.35
  -3   4 -19    8.76    1.00
   3  -3  19   19.49    2.04
   3   3 -19   20.91    1.61
  -3  -3  19   22.58    1.44
  -3   3 -19   21.59    1.41
   3   2 -19   24.50    1.69
   3  -2  19   24.18    1.88
  -3   2 -19   23.19    1.49
  -3   2 -19   23.47    1.39
  -3  -2  19   23.61    1.50
   3   1 -19    2.13    0.57
   3  -1  19    1.87    0.60
  -3   1 -19    1.85    0.41
  -3  -1  19    0.97    0.34
   3   0 -19   37.70    2.12
   3   0  19   37.93    2.42
  -3   0 -19   39.20    1.89
  -3   0  19   42.20    2.07
   3  -1 -19    2.36    0.51
   3   1  19    0.88    0.46
  -3   1  19    1.12    0.31
  -3   1  19    1.59    0.45
  -3  -1 -19    2.13    0.45
   3   2  19   25.40    1.83
   3  -2 -19   22.52    1.38
  -3  -2 -19   21.96    1.33
  -3   2  19   24.42    1.42
  -3   2  19   23.65    1.47
   3  -3 -19   19.92    1.20
   3   3  19   17.48    1.84
  -3  -3 -19   20.42    1.30
  -3   3  19   19.80    1.37
  -3   3  19   21.83    1.41
   3   4  19    7.52    1.19
  -3  -4 -19    8.46    1.01
  -3   4  19    9.15    1.13
  -3   4  19    7.81    1.03
   3   5  19    4.63    0.95
  -3   5  19    5.34    0.94
  -3  -5 -19    4.95    0.79
  -3   5  19    5.67    0.93
   3   6  19    5.11    1.03
  -3   6  19    4.48    0.89
  -3  -6 -19    4.87    0.82
  -3   6  19    3.72    0.85
   3   7  19    4.17    1.01
  -3  -7 -19    1.99    0.60
  -3   7  19    2.19    0.70
   3   8  19    0.67    0.53
  -3   8  19    0.79    0.60
   4   7 -19   11.30    1.77
  -4   7 -19    9.94    1.67
  -4  -7  19    9.45    1.36
   4   6 -19    2.67    0.83
   4  -6  19    1.74    0.74
  -4   6 -19    2.19    0.80
  -4  -6  19    1.29    0.54
   4   5 -19    0.20    0.44
   4  -5  19    0.46    0.47
  -4  -5  19    1.05    0.43
  -4   5 -19    0.34    0.50
   4  -4  19    5.18    1.15
   4   4 -19    4.52    0.98
  -4   4 -19    4.97    0.77
  -4  -4  19    3.89    0.74
  -4   4 -19    3.23    0.90
   4   3 -19    0.24    0.39
   4  -3  19    0.01    0.40
  -4  -3  19    0.14    0.27
  -4   3 -19    0.75    0.32
  -4   3 -19    0.64    0.35
  -4   3 -19   -0.09    0.31
   4  -2  19    2.25    0.74
   4   2 -19    0.54    0.42
  -4  -2  19    1.19    0.40
  -4   2 -19    1.59    0.39
   4  -1  19    1.44    0.62
   4   1 -19    0.99    0.48
  -4   1 -19    1.83    0.42
  -4  -1  19    2.04    0.49
   4   0  19    0.91    0.51
   4   0 -19    1.98    0.55
  -4   0 -19    1.28    0.34
  -4   0  19    1.35    0.41
   4   1  19    1.10    0.54
   4  -1 -19    1.52    0.48
  -4  -1 -19    2.05    0.43
  -4   1  19    2.05    0.49
   4  -2 -19    2.03    0.50
   4   2  19    1.43    0.63
  -4  -2 -19    1.42    0.42
  -4   2  19    1.78    0.45
   4   3  19    0.57    0.44
  -4  -3 -19    0.31    0.27
  -4   3  19   -0.15    0.20
  -4   3  19    0.48    0.32
   4   4  19    3.99    0.94
  -4   4  19    3.84    0.73
  -4  -4 -19    5.50    0.81
  -4   4  19    4.45    0.83
   4   5  19    0.81    0.50
  -4  -5 -19    0.80    0.40
  -4   5  19    0.67    0.44
  -4   5  19    0.65    0.43
   4   6  19    1.87    0.75
  -4   6  19    1.68    0.59
  -4  -6 -19    2.22    0.61
  -4   6  19    2.64    0.82
   4   7  19    9.33    1.57
  -4   7  19   10.38    1.51
  -4  -7 -19   11.26    1.40
  -4   7  19    9.10    1.37
   5  -5  19    1.76    0.81
   5   5 -19    2.24    0.86
  -5  -5  19    2.50    0.70
  -5   5 -19    3.52    1.06
   5  -4  19    2.80    0.93
   5   4 -19    2.08    0.83
  -5  -4  19    2.76    0.70
  -5   4 -19    3.09    1.02
  -5   4 -19    2.35    0.64
   5   3 -19    1.89    0.77
   5  -3  19    0.79    0.59
  -5  -3  19    1.44    0.49
  -5   3 -19    1.53    0.41
  -5   3 -19    1.07    0.69
   5   2 -19    0.91    0.55
   5  -2  19   -0.04    0.51
  -5   2 -19    0.27    0.25
  -5  -2  19    0.43    0.31
   5   1 -19    0.69    0.52
   5  -1  19    0.52    0.47
  -5  -1  19    0.91    0.41
  -5   1 -19    0.84    0.31
   5   0 -19    0.74    0.46
   5   0  19   -0.31    0.35
  -5   0 -19    0.71    0.29
  -5   0  19    0.18    0.27
   5  -1 -19    1.00    0.47
   5   1  19    1.66    0.73
  -5   1  19    1.00    0.39
  -5  -1 -19    0.70    0.31
   5   2  19    0.55    0.51
  -5   2  19    0.39    0.30
  -5  -2 -19    0.42    0.30
   5   3  19    2.10    0.81
  -5  -3 -19    1.15    0.40
  -5   3  19    1.38    0.49
   5   4  19    1.90    0.73
  -5  -4 -19    1.79    0.49
  -5   4  19    2.89    0.70
   5   5  19    1.49    0.73
  -5  -5 -19    2.70    0.70
  -5   5  19    3.24    0.79
   6   3 -19    2.25    0.84
   6  -3  19    1.07    0.73
  -6   3 -19    1.73    0.84
  -6  -3  19    0.86    0.44
  -6   3 -19    1.06    0.41
   6   2 -19    0.74    0.64
   6  -2  19    0.72    0.64
  -6   2 -19   -0.57    0.37
  -6  -2  19    0.09    0.32
  -6   2 -19    0.34    0.29
   6  -1  19    3.78    1.06
   6   1 -19    5.84    1.16
  -6  -1  19    2.80    0.66
  -6   1 -19    3.99    0.60
   6   0 -19    1.54    0.69
   6   0  19    0.05    0.47
  -6   0  19    1.55    0.48
  -6   0 -19    1.85    0.43
   6   1  19    4.31    1.16
  -6  -1 -19    2.82    0.55
  -6   1  19    5.33    0.86
   6   2  19    0.51    0.69
  -6   2  19    0.10    0.32
  -6  -2 -19    0.16    0.28
   6   3  19   -0.11    0.55
  -6  -3 -19    2.00    0.52
  -6   3  19    1.20    0.49
   0   8 -20   -0.44    0.29
   0   7 -20    2.72    0.68
   0   7 -20    3.11    0.67
   0   6 -20    0.99    0.41
   0   6 -20    0.50    0.39
   0   5 -20   -0.25    0.22
   0   5 -20   -0.22    0.19
   0  -4  20    1.54    0.47
   0   4 -20    1.52    0.47
   0   4 -20    0.81    0.33
   0  -3  20    7.49    0.90
   0  -3  20    6.89    0.79
   0   3 -20    6.09    0.78
   0  -2  20   32.98    1.69
   0  -2  20   33.72    1.83
   0   2 -20   34.04    1.79
   0   1 -20    7.16    0.80
   0  -1  20    5.32    0.68
   0  -1  20    8.37    0.91
   0   0 -20   15.04    0.96
   0   0  20   12.74    0.94
   0   0  20   12.47    0.98
   0   0 -20   13.99    0.97
   0   1  20    5.87    0.76
   0   1  20    6.20    0.73
   0  -1 -20    6.23    0.75
   0  -1 -20    6.36    0.71
   0  -2 -20   33.98    1.69
   0   2  20   33.60    1.91
   0  -2 -20   36.63    1.83
   0   3  20    8.74    1.03
   0  -3 -20    7.74    0.89
   0  -3 -20    7.73    0.77
   0   3  20    9.99    1.05
   0  -4 -20    0.39    0.28
   0   4  20    1.18    0.45
   0   4  20    1.15    0.40
   0  -4 -20    0.53    0.25
   0  -5 -20   -0.06    0.17
   0   5  20   -0.06    0.27
   0   5  20    0.42    0.33
   0   6  20    2.02    0.63
   0   7  20    2.32    0.72
   0   8  20    0.30    0.43
   0   9  20    2.63    0.89
   1   8 -20    0.75    0.54
  -1   8 -20    1.39    0.59
   1   7 -20   11.86    1.46
  -1   7 -20   10.88    1.25
  -1   7 -20    9.40    1.29
   1   6 -20    8.32    1.17
  -1   6 -20   12.63    1.29
  -1   6 -20   10.13    1.31
   1   5 -20   20.17    1.51
   1  -5  20   20.32    1.60
  -1   5 -20   20.64    1.60
  -1  -5  20   19.44    1.84
  -1   5 -20   20.80    1.40
   1  -4  20    2.08    0.57
   1   4 -20    0.70    0.27
   1   4 -20    1.09    0.43
  -1  -4  20    0.44    0.32
  -1   4 -20    1.64    0.45
  -1   4 -20    1.73    0.53
   1  -3  20   17.20    1.59
   1   3 -20   16.56    1.02
   1   3 -20   15.03    1.18
  -1  -3  20   15.85    1.01
  -1   3 -20   17.41    1.16
  -1  -3  20   17.14    1.14
   1   2 -20    0.95    0.36
   1  -2  20    1.06    0.42
  -1  -2  20    0.88    0.28
  -1   2 -20    0.98    0.34
  -1  -2  20    1.13    0.37
   1   1 -20   29.73    1.61
   1  -1  20   29.15    1.77
  -1   1 -20   28.57    1.56
  -1   1 -20   27.22    1.55
  -1  -1  20   29.62    1.50
  -1  -1  20   28.00    1.59
   1   0  20    2.65    0.47
   1   0 -20    1.89    0.42
   1   0  20    1.62    0.47
  -1   0  20    2.13    0.43
  -1   0  20    1.60    0.38
  -1   0 -20    1.89    0.41
  -1   0 -20    1.19    0.34
   1  -1 -20   27.82    1.49
   1   1  20   31.00    1.56
   1  -1 -20   27.16    1.53
   1   1  20   30.27    1.79
  -1  -1 -20   28.04    1.55
  -1   1  20   28.34    1.59
  -1   1  20   27.66    1.55
  -1  -1 -20   30.36    1.57
   1   2  20    1.36    0.42
   1  -2 -20    0.84    0.28
   1  -2 -20    0.78    0.32
   1   2  20    0.57    0.29
  -1   2  20    0.57    0.28
  -1   2  20    1.48    0.41
  -1  -2 -20    1.39    0.40
   1   3  20   17.26    1.60
   1  -3 -20   17.80    1.02
  -1   3  20   16.90    1.25
  -1   3  20   17.93    1.25
  -1  -3 -20   17.06    1.16
   1   4  20    0.79    0.39
   1  -4 -20    0.82    0.27
  -1   4  20    1.23    0.44
  -1   4  20    1.34    0.45
  -1  -4 -20    1.04    0.39
   1   5  20   21.49    1.68
  -1   5  20   21.86    1.63
  -1   5  20   20.31    1.53
  -1  -5 -20   24.05    1.51
   1   6  20   10.68    1.42
  -1   6  20   11.41    1.38
  -1   6  20   12.06    1.49
   1   7  20   11.90    1.55
  -1   7  20    9.49    1.38
  -1   7  20   12.85    1.56
   1   8  20    0.50    0.54
  -1   8  20    0.68    0.53
   2   8 -20    0.54    0.61
  -2   8 -20    1.96    0.72
   2   7 -20    0.27    0.48
  -2   7 -20    0.15    0.37
   2   6 -20    8.33    1.27
  -2   6 -20    7.38    1.19
  -2   6 -20    6.05    0.88
  -2  -6  20    6.60    1.07
   2   5 -20    2.52    0.69
   2  -5  20    2.91    0.82
  -2   5 -20    2.31    0.70
  -2   5 -20    2.78    0.60
  -2  -5  20    1.43    0.52
   2  -4  20   11.53    1.45
   2   4 -20   11.57    1.34
  -2   4 -20    8.49    0.98
  -2   4 -20    6.34    1.06
  -2  -4  20    7.65    0.94
   2   3 -20    8.36    1.08
   2  -3  20    9.81    1.27
  -2  -3  20    8.35    0.97
  -2   3 -20    8.95    0.98
   2   2 -20    2.67    0.59
   2  -2  20    3.02    0.71
  -2   2 -20    2.25    0.46
  -2  -2  20    3.69    0.61
  -2   2 -20    2.05    0.46
   2   1 -20   13.00    1.21
   2  -1  20    9.93    1.22
  -2   1 -20   10.48    0.95
  -2  -1  20    9.34    0.98
  -2   1 -20   11.02    1.05
  -2  -1  20    8.90    0.62
   2   0  20   25.95    1.86
   2   0 -20   31.05    1.68
  -2   0  20   30.65    1.46
  -2   0  20   28.65    1.64
  -2   0 -20   29.10    1.56
   2  -1 -20   10.90    1.04
   2   1  20   12.32    1.33
  -2   1  20   12.54    0.87
  -2  -1 -20   11.59    0.88
  -2   1  20   12.55    1.20
   2  -2 -20    3.73    0.56
   2   2  20    3.19    0.72
  -2  -2 -20    2.36    0.48
  -2   2  20    2.93    0.55
  -2   2  20    1.65    0.46
   2  -3 -20    8.38    0.81
   2   3  20    9.21    1.19
  -2  -3 -20    7.33    0.87
  -2   3  20    8.25    0.96
  -2   3  20    8.65    0.99
   2   4  20    5.99    1.01
  -2   4  20    8.01    1.03
  -2   4  20    9.82    1.12
  -2  -4 -20    7.92    0.97
   2   5  20    2.26    0.67
  -2   5  20    4.12    0.80
  -2  -5 -20    3.62    0.69
  -2   5  20    2.45    0.63
   2   6  20    5.58    1.06
  -2  -6 -20    7.43    1.01
  -2   6  20    5.28    0.94
  -2   6  20    6.39    1.06
   2   7  20   -0.35    0.33
  -2   7  20    0.19    0.41
  -2   7  20    0.14    0.38
   2   8  20    2.61    0.89
  -2   8  20    1.35    0.64
  -2   8  20    1.75    0.74
   3   7 -20    2.82    0.85
  -3   7 -20    1.12    0.58
   3   6 -20    4.90    1.02
   3  -6  20    6.95    1.32
  -3   6 -20    5.82    1.18
  -3  -6  20    6.58    1.00
   3   5 -20    8.07    1.26
   3  -5  20    7.85    1.33
  -3   5 -20    5.53    1.10
  -3   5 -20    7.45    0.97
  -3  -5  20    9.05    1.15
   3  -4  20    1.60    0.70
   3   4 -20    2.18    0.66
  -3   4 -20    1.62    0.67
  -3   4 -20    1.69    0.47
  -3  -4  20    2.18    0.61
   3  -3  20    6.14    1.10
   3   3 -20    3.75    0.82
  -3  -3  20    6.10    0.85
  -3   3 -20    4.46    0.73
   3  -2  20   12.48    1.56
   3   2 -20   13.41    1.42
  -3  -2  20   11.07    1.15
  -3   2 -20   14.00    1.30
  -3   2 -20   14.95    1.03
   3   1 -20   26.05    1.69
  -3   1 -20   23.98    1.39
  -3  -1  20   24.10    1.51
   3   0  20    0.77    0.48
   3   0 -20    1.12    0.41
  -3   0  20   -0.01    0.20
  -3   0 -20    0.16    0.21
   3   1  20   19.15    1.92
   3  -1 -20   20.64    1.41
  -3   1  20   24.28    1.46
  -3  -1 -20   22.78    1.31
  -3   1  20   23.04    1.26
   3  -2 -20   14.82    1.06
   3   2  20   13.35    1.57
  -3   2  20   13.91    1.03
  -3   2  20   13.78    1.30
  -3  -2 -20   14.37    1.02
   3  -3 -20    4.55    0.73
   3   3  20    5.45    1.01
  -3   3  20    4.16    0.75
  -3  -3 -20    5.50    0.76
  -3   3  20    3.79    0.68
   3   4  20    0.39    0.41
  -3   4  20    1.78    0.55
  -3   4  20    1.25    0.50
  -3  -4 -20    0.91    0.38
   3   5  20    7.29    1.23
  -3  -5 -20    8.39    1.09
  -3   5  20    7.21    1.04
  -3   5  20    8.56    1.17
   3   6  20    5.95    1.15
  -3  -6 -20    4.52    0.84
  -3   6  20    5.40    0.98
  -3   6  20    8.16    1.22
   3   7  20    0.97    0.59
  -3   7  20    4.50    1.02
  -3  -7 -20    2.19    0.66
  -3   7  20    2.59    0.82
  -4   7 -20    0.46    0.56
   4   6 -20    0.28    0.46
   4  -6  20    0.74    0.61
  -4  -6  20   -0.12    0.37
  -4   6 -20    0.01    0.40
   4   5 -20    1.31    0.68
   4  -5  20    1.26    0.71
  -4   5 -20    1.17    0.64
  -4  -5  20    2.57    0.64
   4   4 -20    1.13    0.58
   4  -4  20    2.49    0.83
  -4   4 -20    1.44    0.44
  -4   4 -20    2.34    0.79
  -4  -4  20    1.07    0.45
   4  -3  20    3.14    0.92
   4   3 -20    2.38    0.76
  -4   3 -20    1.66    0.42
  -4  -3  20    2.09    0.56
  -4   3 -20    1.67    0.49
  -4   3 -20    1.02    0.55
   4  -2  20    7.46    1.30
   4   2 -20    8.87    1.27
  -4  -2  20    8.02    1.00
  -4   2 -20    8.98    0.93
   4   1 -20   14.63    1.58
   4  -1  20   15.95    1.91
  -4   1 -20   15.76    1.07
  -4  -1  20   16.96    1.23
   4   0  20    0.24    0.38
   4   0 -20   -0.26    0.26
  -4   0  20    0.19    0.25
  -4   0 -20   -0.11    0.16
   4   1  20   21.43    2.14
   4  -1 -20   16.78    1.57
  -4   1  20   15.15    1.40
  -4  -1 -20   18.18    1.16
   4  -2 -20    8.24    1.02
   4   2  20   12.42    1.64
  -4  -2 -20   10.29    1.02
  -4   2  20    7.95    0.98
   4   3  20    3.12    0.83
  -4  -3 -20    2.24    0.52
  -4   3  20    1.91    0.53
  -4   3  20    2.61    0.57
   4   4  20    1.56    0.63
  -4   4  20    0.30    0.37
  -4   4  20    1.17    0.49
  -4  -4 -20    1.16    0.43
   4   5  20    2.00    0.72
  -4   5  20    2.40    0.69
  -4   5  20    0.62    0.49
  -4  -5 -20    1.43    0.49
   4   6  20    1.35    0.66
  -4   6  20   -0.14    0.33
  -4   6  20    0.31    0.42
  -4  -6 -20    0.14    0.33
  -4  -7 -20    0.25    0.39
   5   5 -20    1.24    0.77
   5  -5  20    0.35    0.58
  -5   5 -20    3.44    1.08
  -5  -5  20    1.34    0.57
   5  -4  20    0.11    0.48
   5   4 -20    0.10    0.52
  -5   4 -20    1.16    0.51
  -5   4 -20    1.98    0.79
  -5  -4  20    1.10    0.50
   5  -3  20    0.84    0.55
   5   3 -20    0.92    0.57
  -5   3 -20    0.91    0.59
  -5   3 -20    1.14    0.39
  -5  -3  20    1.42    0.51
   5  -2  20    2.97    0.99
   5   2 -20    2.46    0.80
  -5  -2  20    1.89    0.51
  -5   2 -20    3.16    0.56
   5  -1  20    1.30    0.70
   5   1 -20    3.80    0.92
  -5   1 -20    2.72    0.51
  -5  -1  20    1.78    0.53
   5   0 -20   11.13    1.42
   5   0  20    9.48    1.53
  -5   0  20   10.97    1.17
  -5   0 -20    9.21    0.92
   5   1  20    1.55    0.72
   5  -1 -20    2.72    0.72
  -5  -1 -20    1.48    0.40
  -5   1  20    2.60    0.63
   5   2  20    2.12    0.84
  -5   2  20    1.63    0.52
  -5  -2 -20    2.75    0.53
   5   3  20    0.14    0.52
  -5   3  20    1.11    0.45
  -5  -3 -20    1.51    0.45
   5   4  20    1.41    0.67
  -5  -4 -20    0.41    0.35
  -5   4  20    0.06    0.29
   5   5  20    0.84    0.61
  -5   5  20    0.64    0.51
  -5  -5 -20    0.38    0.36
   6  -2  20    0.41    0.54
   6   2 -20   -0.53    0.45
  -6  -2  20    0.43    0.40
  -6   2 -20    0.13    0.47
  -6   2 -20    0.32    0.31
   6   1 -20    2.12    0.79
   6  -1  20    2.55    0.92
  -6  -1  20    2.07    0.56
  -6   1 -20    1.62    0.43
   6   0  20    0.90    0.64
   6   0 -20   -0.46    0.42
  -6   0 -20    0.92    0.34
  -6   0  20    1.03    0.45
   6   1  20    2.84    0.96
  -6  -1 -20    1.38    0.43
  -6   1  20    2.20    0.62
   6   2  20    0.10    0.49
  -6   2  20    0.17    0.28
  -6  -2 -20    0.50    0.32
   0   8 -21    0.26    0.41
   0   7 -21    5.02    0.92
   0   6 -21    1.38    0.48
   0   6 -21    1.03    0.45
   0   5 -21    0.71    0.36
   0   5 -21    0.95    0.38
   0   4 -21   15.50    1.20
   0   4 -21   17.46    1.26
   0  -4  21   17.50    1.27
   0  -3  21    0.35    0.24
   0  -3  21    0.39    0.28
   0   3 -21    0.45    0.31
   0   2 -21   -0.10    0.19
   0  -2  21   -0.09    0.19
   0  -2  21    0.29    0.20
   0  -1  21    2.88    0.56
   0   1 -21    3.12    0.56
   0  -1  21    2.12    0.45
   0   0  21    0.53    0.24
   0   0 -21    0.63    0.29
   0   0 -21    0.25    0.22
   0   0  21    0.55    0.28
   0  -1 -21    2.75    0.51
   0   1  21    1.90    0.48
   0   1  21    1.78    0.41
   0  -1 -21    3.40    0.53
   0  -2 -21    0.07    0.20
   0   2  21    0.24    0.22
   0  -2 -21    0.15    0.22
   0   2  21    0.22    0.23
   0  -3 -21    0.34    0.23
   0   3  21    0.83    0.37
   0  -3 -21    0.30    0.21
   0   3  21    0.68    0.33
   0   4  21   17.92    1.63
   0  -4 -21   14.50    1.34
   0   4  21   17.09    1.27
   0  -4 -21   16.42    1.02
   0   5  21    0.32    0.32
   0  -5 -21    0.35    0.22
   0   5  21    0.36    0.29
   0   6  21    0.75    0.47
   0   7  21    5.05    1.01
   0   8  21    0.43    0.46
   1   8 -21    0.03    0.39
  -1   8 -21    0.38    0.41
   1   7 -21    9.64    1.33
  -1   7 -21   12.21    1.50
  -1   7 -21    8.84    1.17
   1   6 -21    7.34    1.10
  -1   6 -21    7.01    1.08
  -1   6 -21    6.59    0.95
   1  -5  21    3.25    0.73
   1   5 -21    2.57    0.64
  -1   5 -21    2.46    0.56
  -1   5 -21    3.17    0.74
   1  -4  21    1.50    0.51
   1   4 -21    1.66    0.38
   1   4 -21    1.55    0.50
  -1   4 -21    1.61    0.52
  -1   4 -21    1.60    0.47
  -1  -4  21    2.02    0.49
   1   3 -21    1.23    0.43
   1   3 -21    1.08    0.30
   1  -3  21    0.61    0.41
  -1   3 -21    1.68    0.48
  -1  -3  21    1.28    0.37
  -1  -3  21    1.38    0.35
   1  -2  21    1.22    0.43
   1   2 -21    0.98    0.35
  -1  -2  21    0.52    0.25
  -1   2 -21    0.72    0.31
  -1  -2  21    0.53    0.31
   1  -1  21   22.57    1.54
   1   1 -21   24.13    1.41
  -1  -1  21   22.46    1.38
  -1   1 -21   21.18    1.33
  -1  -1  21   22.41    1.28
  -1   1 -21   21.78    1.34
   1   0  21    5.45    0.84
   1   0 -21    5.16    0.69
   1   0  21    5.02    0.63
  -1   0  21    6.25    0.80
  -1   0 -21    5.30    0.70
  -1   0 -21    4.86    0.69
  -1   0  21    4.95    0.64
   1   1  21   19.19    1.21
   1   1  21   23.32    1.54
   1  -1 -21   20.25    1.28
   1  -1 -21   21.30    1.24
  -1  -1 -21   21.77    1.30
  -1   1  21   18.93    1.30
  -1   1  21   21.26    1.29
  -1  -1 -21   23.33    1.32
   1   2  21    0.28    0.24
   1  -2 -21    0.60    0.26
   1  -2 -21    0.14    0.25
   1   2  21    0.44    0.30
  -1   2  21    1.02    0.36
  -1  -2 -21    0.58    0.30
  -1   2  21    0.80    0.33
   1  -3 -21    1.30    0.33
   1   3  21    1.23    0.45
  -1  -3 -21    1.92    0.47
  -1   3  21    1.62    0.45
  -1   3  21    1.11    0.40
   1   4  21    1.81    0.53
   1  -4 -21    1.37    0.33
  -1   4  21    1.14    0.46
  -1  -4 -21    1.39    0.41
  -1   4  21    1.07    0.41
   1   5  21    3.94    0.79
  -1   5  21    3.59    0.75
  -1   5  21    2.75    0.65
  -1  -5 -21    2.08    0.57
   1   6  21    5.35    1.00
  -1   6  21    7.05    1.12
  -1   6  21    5.31    0.95
   1   7  21    7.07    1.24
  -1   7  21   11.10    1.48
  -1   7  21   10.76    1.44
   1   8  21    0.74    0.54
  -1   8  21    0.82    0.59
   2   8 -21    0.87    0.64
  -2   8 -21    1.15    0.58
   2   7 -21    3.75    0.94
  -2   7 -21    4.67    1.06
   2   6 -21    1.95    0.64
   2  -6  21    1.59    0.66
  -2   6 -21    1.64    0.61
  -2   6 -21    1.95    0.53
   2  -5  21   28.99    2.49
   2   5 -21   19.94    1.96
  -2   5 -21   21.19    1.44
  -2  -5  21   19.14    1.45
  -2   5 -21   21.55    2.02
   2  -4  21   12.71    1.56
   2   4 -21   10.16    1.29
  -2   4 -21   12.87    1.22
  -2  -4  21   13.48    1.29
  -2   4 -21   11.34    1.43
   2  -3  21   12.48    1.48
   2   3 -21   11.37    1.27
  -2   3 -21   10.03    1.07
  -2  -3  21   12.80    1.22
   2   2 -21   10.36    1.15
   2  -2  21   11.71    1.40
  -2   2 -21    7.48    0.91
  -2   2 -21   12.68    1.13
  -2  -2  21   13.62    1.22
   2  -1  21    0.72    0.41
   2   1 -21    0.68    0.34
  -2   1 -21    0.51    0.28
  -2  -1  21    0.57    0.20
  -2  -1  21    0.52    0.27
  -2   1 -21    0.75    0.33
   2   0  21   26.77    1.87
   2   0 -21   25.43    1.55
  -2   0 -21   26.85    1.49
  -2   0  21   24.47    1.52
  -2   0  21   27.74    1.38
   2   1  21    0.74    0.40
   2  -1 -21    0.57    0.30
  -2   1  21    0.65    0.30
  -2  -1 -21    0.72    0.30
  -2   1  21    0.63    0.27
   2  -2 -21   10.63    1.01
   2   2  21   13.75    1.48
  -2   2  21   11.01    1.14
  -2  -2 -21   12.56    0.94
  -2   2  21   12.47    1.13
   2  -3 -21   10.23    0.80
   2   3  21   12.09    1.44
  -2   3  21   11.16    1.18
  -2  -3 -21   11.21    1.14
  -2   3  21   11.28    1.17
   2   4  21   10.86    1.40
  -2   4  21   13.47    1.38
  -2   4  21   12.16    1.31
  -2  -4 -21   11.84    1.19
   2   5  21   20.15    2.00
  -2   5  21   16.44    1.67
  -2   5  21   17.36    1.69
  -2  -5 -21   21.19    1.45
   2   6  21    1.43    0.62
  -2   6  21    2.23    0.65
  -2  -6 -21    3.25    0.71
  -2   6  21    2.73    0.72
   2   7  21    3.86    0.94
  -2   7  21    4.84    1.03
  -2   7  21    3.35    0.85
   2   8  21    0.23    0.45
  -2   8  21    0.70    0.52
  -2   8  21    0.98    0.62
   3   7 -21   -0.18    0.46
  -3   7 -21   -0.31    0.39
   3   6 -21    1.51    0.63
   3  -6  21    2.10    0.85
  -3   6 -21    2.13    0.79
  -3  -6  21    2.45    0.66
   3  -5  21    0.89    0.55
   3   5 -21    0.45    0.44
  -3  -5  21    0.71    0.38
  -3   5 -21    0.76    0.51
  -3   5 -21    0.79    0.40
   3  -4  21    2.83    0.85
   3   4 -21    2.46    0.71
  -3   4 -21    3.20    0.64
  -3   4 -21    2.91    0.83
  -3  -4  21    3.09    0.65
   3   3 -21    8.25    1.21
   3  -3  21    4.87    1.07
  -3  -3  21    4.19    0.71
  -3   3 -21    4.46    0.74
   3  -2  21    5.97    1.10
   3   2 -21    5.09    0.93
  -3   2 -21    4.95    0.71
  -3  -2  21    6.05    0.86
  -3   2 -21    4.87    0.77
   3  -1  21    1.24    0.54
   3   1 -21    2.40    0.61
  -3   1 -21    1.73    0.42
  -3  -1  21    2.56    0.57
   3   0 -21    4.18    0.74
   3   0  21    4.21    0.89
  -3   0  21    4.33    0.70
  -3   0 -21    4.05    0.60
   3   1  21    2.55    0.71
   3  -1 -21    1.33    0.42
  -3  -1 -21    1.65    0.42
  -3   1  21    2.12    0.51
  -3   1  21    2.44    0.44
   3   2  21    6.26    1.09
   3  -2 -21    7.17    0.85
  -3  -2 -21    4.89    0.71
  -3   2  21    7.31    0.86
  -3   2  21    6.34    0.90
   3   3  21    5.68    1.03
  -3   3  21    5.59    0.85
  -3   3  21    5.27    0.79
  -3  -3 -21    5.37    0.75
   3   4  21    2.77    0.76
  -3   4  21    1.26    0.47
  -3  -4 -21    2.22    0.52
  -3   4  21    2.59    0.65
   3   5  21   -0.29    0.34
  -3   5  21    0.17    0.33
  -3   5  21    0.23    0.38
  -3  -5 -21    0.65    0.39
   3   6  21    3.10    0.89
  -3   6  21    1.85    0.68
  -3   6  21    1.61    0.59
  -3  -6 -21    2.35    0.67
   3   7  21    0.00    0.46
  -3  -7 -21   -0.18    0.34
  -3   7  21    0.37    0.47
  -3   7  21   -0.27    0.35
   4  -6  21    9.51    1.65
   4   6 -21    7.72    1.42
  -4  -6  21    6.45    1.07
  -4   6 -21    7.13    1.39
   4   5 -21    1.22    0.68
   4  -5  21    0.98    0.69
  -4  -5  21    2.69    0.67
  -4   5 -21    2.92    0.85
  -4   5 -21    2.17    0.69
   4  -4  21    0.42    0.53
   4   4 -21   -0.03    0.44
  -4   4 -21   -0.07    0.41
  -4   4 -21    0.15    0.33
  -4  -4  21    0.23    0.35
   4  -3  21    1.05    0.60
   4   3 -21    1.69    0.63
  -4   3 -21    0.93    0.36
  -4   3 -21    1.50    0.52
  -4  -3  21    1.56    0.49
  -4   3 -21    0.81    0.57
   4  -2  21    1.06    0.57
   4   2 -21    0.67    0.45
  -4   2 -21    1.12    0.38
  -4  -2  21    0.91    0.40
   4   1 -21    0.20    0.38
   4  -1  21    2.03    0.70
  -4  -1  21    0.76    0.35
  -4   1 -21    1.32    0.38
   4   0  21    0.97    0.52
   4   0 -21    0.33    0.38
  -4   0  21    0.30    0.30
  -4   0 -21    0.03    0.19
   4  -1 -21    0.98    0.46
   4   1  21    1.23    0.60
  -4  -1 -21    1.16    0.37
  -4   1  21    1.54    0.45
   4   2  21    1.52    0.70
   4  -2 -21    1.11    0.44
  -4   2  21    1.07    0.39
  -4  -2 -21    1.04    0.38
   4   3  21    2.02    0.73
  -4  -3 -21    0.41    0.32
  -4   3  21    2.01    0.55
   4   4  21    0.33    0.42
  -4  -4 -21    0.59    0.36
  -4   4  21    0.48    0.36
  -4   4  21    0.79    0.46
   4   5  21    0.74    0.55
  -4   5  21    1.36    0.55
  -4  -5 -21    2.35    0.61
  -4   5  21    2.88    0.74
   4   6  21    9.44    1.59
  -4   6  21    8.67    1.32
  -4   6  21    9.28    1.34
  -4  -6 -21    9.88    1.27
   5   5 -21    0.32    0.56
   5  -5  21   -0.39    0.50
  -5   5 -21    0.50    0.53
  -5  -5  21    0.40    0.41
   5  -4  21    4.10    1.10
   5   4 -21    1.90    0.80
  -5   4 -21    2.45    0.66
  -5  -4  21    1.67    0.57
  -5   4 -21    1.36    0.78
   5  -3  21    1.00    0.68
   5   3 -21    0.66    0.53
  -5   3 -21    0.46    0.42
  -5   3 -21    0.75    0.35
  -5   3 -21    0.96    0.57
  -5  -3  21    1.27    0.46
   5  -2  21    7.84    1.46
   5   2 -21    4.93    1.06
  -5  -2  21    6.41    0.94
  -5   2 -21    6.32    0.82
   5  -1  21    0.59    0.52
   5   1 -21   -0.28    0.38
  -5   1 -21    0.32    0.26
  -5  -1  21   -0.01    0.24
   5   0  21    5.99    1.22
   5   0 -21    6.51    1.12
  -5   0 -21    6.32    0.79
  -5   0  21    5.92    0.90
   5   1  21    0.49    0.52
   5  -1 -21    0.55    0.46
  -5  -1 -21    0.00    0.23
  -5   1  21   -0.09    0.26
   5   2  21    8.39    1.42
  -5   2  21    6.75    0.99
  -5  -2 -21    7.07    0.88
   5   3  21    1.09    0.67
  -5  -3 -21    0.74    0.38
  -5   3  21    0.65    0.39
   5   4  21    3.16    0.98
  -5  -4 -21    3.04    0.65
  -5   4  21    3.38    0.75
   5   5  21   -0.28    0.44
  -5   5  21    0.12    0.40
  -5  -5 -21   -0.04    0.29
   6  -2  21    0.75    0.70
   6   2 -21    0.87    0.66
  -6   2 -21    0.79    0.37
  -6   2 -21    1.44    0.81
  -6  -2  21    1.16    0.50
   6  -1  21    0.07    0.55
   6   1 -21    0.28    0.51
  -6  -1  21   -0.04    0.28
  -6   1 -21    0.47    0.28
   6   0  21    9.43    1.68
   6   0 -21    8.03    1.37
  -6   0 -21    9.14    1.00
  -6   0  21   10.70    1.25
   6   1  21    0.85    0.60
  -6   1  21   -0.11    0.29
  -6  -1 -21    0.50    0.32
   6   2  21    1.34    0.79
  -6   2  21    1.79    0.57
  -6  -2 -21    1.11    0.42
   0   8 -22    2.66    0.76
   0   7 -22    0.40    0.39
   0   6 -22    9.34    1.14
   0   6 -22    8.92    1.17
   0  -5  22    4.16    0.77
   0   5 -22    2.04    0.53
   0   5 -22    1.80    0.55
   0   4 -22    7.72    0.97
   0   4 -22    8.27    0.98
   0  -4  22    5.63    0.85
   0  -3  22    0.05    0.20
   0  -3  22   -0.29    0.20
   0   3 -22    0.05    0.24
   0  -2  22    3.59    0.64
   0  -2  22    4.01    0.62
   0   2 -22    2.63    0.54
   0   1 -22   19.92    1.28
   0  -1  22   19.75    1.26
   0  -1  22   20.67    1.37
   0   0  22   28.33    1.62
   0   0 -22   25.80    1.53
   0   0 -22   25.31    1.48
   0   0  22   26.57    1.52
   0  -1 -22   18.70    1.24
   0   1  22   19.70    1.25
   0   1  22   19.62    1.33
   0  -1 -22   18.72    1.18
   0  -2 -22    2.33    0.46
   0   2  22    3.29    0.57
   0   2  22    4.60    0.73
   0  -2 -22    4.51    0.70
   0  -3 -22    0.36    0.24
   0   3  22   -0.19    0.18
   0  -3 -22    0.25    0.21
   0   3  22    0.11    0.23
   0  -4 -22    6.94    0.73
   0  -4 -22    5.82    0.85
   0   4  22    6.63    0.94
   0   4  22    6.82    1.01
   0   5  22    3.74    0.84
   0   5  22    3.40    0.78
   0  -5 -22    4.52    0.60
   0   6  22    7.50    1.16
   0   7  22    0.38    0.42
   0   8  22    3.55    0.98
   1   8 -22    2.13    0.75
  -1   8 -22    2.17    0.70
   1   7 -22    0.23    0.44
  -1   7 -22    0.20    0.37
  -1   7 -22    0.97    0.47
   1   6 -22    4.13    0.83
  -1   6 -22    2.85    0.64
  -1   6 -22    4.22    0.87
   1   5 -22    6.37    1.00
   1  -5  22    7.62    1.13
  -1   5 -22    4.22    0.85
  -1   5 -22    5.57    0.84
   1  -4  22   15.72    1.62
   1   4 -22   13.95    1.40
   1   4 -22   12.06    0.93
  -1   4 -22   14.11    1.32
  -1   4 -22   16.65    1.61
  -1  -4  22   16.78    1.69
  -1  -4  22   16.55    1.18
   1   3 -22   12.97    0.91
   1   3 -22   11.39    1.22
   1  -3  22   13.67    1.43
  -1   3 -22   15.49    1.12
  -1  -3  22   13.67    0.95
  -1  -3  22   10.54    1.08
   1   2 -22    7.72    0.93
   1  -2  22    8.74    1.11
  -1  -2  22    9.52    1.03
  -1   2 -22    9.41    0.99
  -1  -2  22    9.61    0.89
   1   1 -22    0.79    0.33
   1  -1  22    0.62    0.36
  -1   1 -22    0.60    0.31
  -1  -1  22    0.60    0.26
  -1   1 -22    1.00    0.34
  -1  -1  22    0.26    0.24
   1   0 -22    0.96    0.33
   1   0  22    0.79    0.37
  -1   0 -22    0.43    0.24
  -1   0  22    0.35    0.23
  -1   0 -22    0.84    0.30
  -1   0  22    1.56    0.40
   1  -1 -22    0.95    0.35
   1  -1 -22    1.73    0.40
   1   1  22    0.61    0.34
  -1  -1 -22    0.89    0.33
  -1   1  22    0.27    0.25
  -1  -1 -22    1.20    0.38
  -1   1  22    1.38    0.40
   1  -2 -22    9.13    1.06
   1   2  22    9.32    1.15
   1  -2 -22    9.07    0.89
  -1  -2 -22    9.25    0.93
  -1  -2 -22    8.70    0.96
  -1   2  22    8.23    0.97
  -1   2  22    8.23    0.95
   1   3  22   14.56    1.48
   1  -3 -22   13.68    0.92
  -1  -3 -22   13.29    1.25
  -1   3  22   15.36    1.19
  -1   3  22   13.44    1.33
   1   4  22   13.10    1.48
   1  -4 -22   16.45    0.97
  -1   4  22   13.20    1.41
  -1   4  22   12.10    1.30
  -1  -4 -22   15.52    1.40
   1   5  22    5.95    1.01
  -1   5  22    5.25    0.89
  -1   5  22    5.22    0.95
  -1  -5 -22    4.65    0.78
   1   6  22    3.54    0.85
  -1   6  22    3.35    0.80
  -1   6  22    3.75    0.79
   1   7  22    0.11    0.36
  -1   7  22    0.81    0.52
   1   8  22    1.69    0.76
  -1   8  22    1.98    0.76
   2   8 -22    1.25    0.64
  -2   8 -22    2.87    0.86
   2   7 -22    1.52    0.61
  -2   7 -22    1.10    0.61
   2  -6  22    2.84    0.85
   2   6 -22    3.46    0.88
  -2   6 -22    3.39    0.86
  -2   6 -22    2.63    0.62
   2   5 -22    7.54    1.16
   2  -5  22    5.24    1.07
  -2   5 -22    7.24    0.95
  -2  -5  22    7.46    1.00
  -2   5 -22    6.14    1.06
   2  -4  22    1.45    0.60
   2   4 -22    1.17    0.51
  -2  -4  22    1.46    0.43
  -2   4 -22    1.48    0.56
  -2   4 -22    1.21    0.43
   2   3 -22    6.43    0.97
   2  -3  22    5.76    1.02
  -2  -3  22    7.07    0.90
  -2   3 -22    8.16    0.96
   2  -2  22    7.17    1.07
   2   2 -22    5.25    0.83
  -2   2 -22    6.79    0.86
  -2  -2  22    5.18    0.77
  -2   2 -22    5.58    0.75
   2   1 -22    9.12    1.02
   2  -1  22    9.73    1.26
  -2  -1  22    8.00    0.93
  -2   1 -22    8.99    0.95
  -2  -1  22    8.59    0.63
  -2   1 -22    7.04    0.90
   2   0  22    7.71    1.12
   2   0 -22    9.14    1.02
  -2   0 -22    8.38    0.96
  -2   0  22    9.72    1.05
  -2   0 -22    8.78    0.92
  -2   0  22    9.78    0.73
   2  -1 -22    9.52    0.98
   2   1  22    7.16    1.06
  -2   1  22   10.47    0.94
  -2  -1 -22    8.37    0.90
  -2   1  22    8.55    0.99
   2  -2 -22    6.66    0.77
   2   2  22    6.14    0.99
  -2  -2 -22    7.43    0.89
  -2   2  22    4.90    0.76
  -2   2  22    6.74    0.83
   2   3  22    7.36    1.12
   2  -3 -22    7.97    0.81
  -2   3  22    6.79    0.92
  -2  -3 -22    7.70    0.91
  -2   3  22    8.11    1.02
   2   4  22    0.97    0.49
  -2   4  22    2.32    0.59
  -2   4  22    1.57    0.51
  -2  -4 -22    1.37    0.43
   2   5  22    5.32    1.03
  -2  -5 -22    6.69    0.94
  -2   5  22    6.22    0.97
  -2   5  22    7.59    1.12
   2   6  22    2.84    0.81
  -2  -6 -22    4.64    0.87
  -2   6  22    2.85    0.73
  -2   6  22    3.36    0.81
   2   7  22    1.67    0.74
  -2   7  22    1.55    0.63
  -2   7  22    0.84    0.54
   2   8  22    1.60    0.76
  -2   8  22    1.43    0.71
  -2   8  22    2.09    0.74
   3   7 -22    2.83    0.88
  -3   7 -22    2.34    0.83
   3  -6  22    5.49    1.20
   3   6 -22    3.62    0.93
  -3  -6  22    4.11    0.84
  -3   6 -22    1.60    0.70
   3   5 -22    0.98    0.58
   3  -5  22   -0.01    0.37
  -3   5 -22    0.59    0.50
  -3   5 -22    0.77    0.42
  -3  -5  22    1.30    0.49
   3   4 -22    3.12    0.80
   3  -4  22    3.60    0.91
  -3  -4  22    3.25    0.67
  -3   4 -22    3.87    0.90
  -3   4 -22    2.40    0.60
   3  -3  22    9.79    1.43
   3   3 -22    7.16    1.13
  -3   3 -22    8.43    1.03
  -3  -3  22    7.53    0.99
   3   2 -22   26.04    1.85
   3  -2  22   27.38    2.09
  -3   2 -22   25.91    1.59
  -3  -2  22   28.53    1.72
  -3   2 -22   27.89    1.71
   3   1 -22   13.70    1.43
   3  -1  22    7.97    1.23
  -3  -1  22   11.87    1.20
  -3   1 -22   10.69    1.06
   3   0  22    8.60    1.30
   3   0 -22    8.84    1.13
  -3   0  22   10.28    1.11
  -3   0 -22   10.27    1.02
   3  -1 -22   13.09    1.25
   3   1  22    9.01    1.29
  -3   1  22   10.16    0.97
  -3  -1 -22   10.26    1.05
  -3   1  22   12.08    1.21
   3   2  22   26.06    2.00
   3  -2 -22   26.16    1.58
  -3  -2 -22   25.48    1.56
  -3   2  22   26.35    1.67
  -3   2  22   28.44    1.60
   3   3  22    6.74    1.17
  -3  -3 -22    8.69    1.01
  -3   3  22    9.18    1.05
  -3   3  22    8.70    1.08
   3   4  22    3.79    0.88
  -3   4  22    4.12    0.79
  -3   4  22    3.68    0.72
  -3  -4 -22    3.07    0.67
   3   5  22    0.59    0.50
  -3   5  22    0.47    0.43
  -3   5  22    0.99    0.46
  -3  -5 -22    0.08    0.28
   3   6  22    5.54    1.16
  -3   6  22    4.28    0.90
  -3  -6 -22    4.36    0.85
  -3   6  22    3.82    0.86
   3   7  22    2.12    0.80
  -3  -7 -22    4.16    0.85
  -3   7  22    2.90    0.78
  -3   7  22    1.81    0.73
   4   6 -22    2.51    0.88
   4  -6  22    3.83    1.19
  -4   6 -22    2.07    0.82
  -4  -6  22    2.87    0.76
   4  -5  22    0.93    0.66
   4   5 -22    0.91    0.61
  -4  -5  22    1.81    0.59
  -4   5 -22    1.15    0.64
  -4   5 -22    2.11    0.59
   4  -4  22    0.38    0.46
   4   4 -22   -0.20    0.33
  -4   4 -22    0.57    0.57
  -4   4 -22    0.25    0.35
  -4  -4  22   -0.03    0.26
   4  -3  22    4.59    1.11
   4   3 -22    3.13    0.86
  -4   3 -22    3.83    0.68
  -4   3 -22    4.93    0.86
  -4  -3  22    3.84    0.72
  -4   3 -22    4.04    0.97
   4  -2  22    1.77    0.72
   4   2 -22    2.48    0.76
  -4   2 -22    2.21    0.52
  -4  -2  22    1.87    0.55
   4   1 -22    3.87    0.81
   4  -1  22    4.57    1.03
  -4  -1  22    5.02    0.83
  -4   1 -22    4.41    0.69
   4   0  22    8.00    1.34
   4   0 -22    7.71    1.10
  -4   0  22    6.50    0.90
  -4   0 -22    5.59    0.76
   4  -1 -22    4.65    0.83
   4   1  22    4.00    0.99
  -4   1  22    5.38    0.83
  -4  -1 -22    4.25    0.65
   4  -2 -22    2.58    0.59
   4   2  22    1.63    0.65
  -4   2  22    1.77    0.53
  -4  -2 -22    1.03    0.40
   4   3  22    4.81    1.06
  -4   3  22    5.58    0.92
  -4  -3 -22    3.87    0.67
   4   4  22   -0.20    0.34
  -4   4  22    0.10    0.29
  -4  -4 -22    0.18    0.31
  -4   4  22    0.06    0.29
   4   5  22    0.99    0.62
  -4   5  22    1.98    0.66
  -4   5  22    1.08    0.48
  -4  -5 -22    1.06    0.48
   4   6  22    2.83    0.98
  -4  -6 -22    3.25    0.79
  -4   6  22    2.50    0.79
  -4   6  22    4.05    0.89
   5   5 -22   -0.74    0.44
   5  -5  22   -0.11    0.56
  -5   5 -22   -0.05    0.49
  -5  -5  22    0.71    0.44
   5  -4  22    4.49    1.17
   5   4 -22    3.74    1.05
  -5   4 -22    4.41    1.16
  -5  -4  22    5.02    0.94
  -5   4 -22    2.24    0.63
   5  -3  22    2.75    0.95
   5   3 -22    2.52    0.80
  -5   3 -22    2.34    0.54
  -5   3 -22    1.24    0.73
  -5  -3  22    2.77    0.69
  -5   3 -22    3.81    0.79
   5   2 -22    0.57    0.53
   5  -2  22    0.02    0.45
  -5   2 -22    0.67    0.37
  -5  -2  22    0.90    0.43
   5  -1  22    1.32    0.73
   5   1 -22    3.20    0.87
  -5  -1  22    1.83    0.56
  -5   1 -22    1.47    0.46
   5   0  22   -0.06    0.46
   5   0 -22    0.61    0.48
  -5   0 -22   -0.15    0.21
  -5   0  22   -0.22    0.26
   5   1  22    0.18    0.46
   5  -1 -22    1.20    0.56
  -5   1  22    1.37    0.48
  -5  -1 -22    0.76    0.33
   5   2  22    1.42    0.72
  -5   2  22    0.56    0.39
  -5  -2 -22    0.54    0.31
   5   3  22    2.41    0.88
  -5  -3 -22    2.23    0.54
  -5   3  22    4.14    0.81
   5   4  22    4.73    1.16
  -5  -4 -22    2.67    0.64
  -5   4  22    5.96    1.00
   5   5  22   -0.29    0.47
  -5   5  22    1.05    0.51
  -5  -5 -22    0.52    0.45
   6   1 -22   -0.61    0.39
   6  -1  22    0.42    0.68
  -6   1 -22    0.25    0.31
  -6  -1  22    0.85    0.44
   6   0 -22    1.27    0.66
   6   0  22    1.17    0.75
  -6   0  22    1.97    0.59
  -6   0 -22    1.42    0.44
   6   1  22    0.11    0.67
  -6  -1 -22   -0.10    0.25
  -6   1  22    0.44    0.41
   0   8 -23    2.19    0.71
   0   7 -23    0.73    0.49
   0   6 -23    1.83    0.54
   0   6 -23    1.61    0.57
   0  -5  23    4.73    0.81
   0   5 -23    5.61    0.88
   0   5 -23    3.91    0.71
   0   4 -23    0.44    0.32
   0   4 -23    0.07    0.26
   0  -4  23    0.51    0.34
   0   3 -23   17.73    1.30
   0  -3  23   16.78    1.28
   0  -2  23   11.13    1.17
   0  -2  23   12.65    0.95
   0   2 -23   13.10    1.20
   0  -1  23   22.79    1.40
   0  -1  23   27.03    1.60
   0   1 -23   23.53    1.46
   0   0  23    0.77    0.28
   0   0 -23    0.95    0.34
   0   0  23    1.26    0.39
   0   0 -23    0.80    0.32
   0   1  23   23.83    1.44
   0  -1 -23   23.19    1.37
   0   1  23   24.33    1.55
   0  -1 -23   22.63    1.43
   0  -2 -23   11.05    0.87
   0   2  23   13.43    1.26
   0   2  23   11.44    1.21
   0  -2 -23   12.54    1.22
   0   3  23   17.37    1.33
   0  -3 -23   15.51    1.03
   0  -3 -23   16.45    1.17
   0   3  23   12.53    1.27
   0   4  23    0.08    0.29
   0  -4 -23    0.34    0.23
   0   4  23    0.07    0.27
   0   5  23    4.41    0.90
   0  -5 -23    5.08    0.64
   0   6  23    1.66    0.63
   0   7  23    0.69    0.52
   0   8  23    3.32    0.91
   1   8 -23   -0.10    0.42
  -1   8 -23   -0.19    0.32
   1   7 -23    3.38    0.82
  -1   7 -23    4.58    0.96
  -1   7 -23    3.95    0.81
   1   6 -23    5.83    1.02
  -1   6 -23    4.61    0.82
  -1   6 -23    5.22    0.98
   1   5 -23    3.88    0.82
   1  -5  23    4.30    0.93
  -1   5 -23    4.46    0.80
  -1   5 -23    5.70    1.00
   1  -4  23   13.64    1.47
   1   4 -23   10.96    1.25
  -1  -4  23   13.58    1.28
  -1   4 -23   11.93    1.37
  -1   4 -23   11.54    1.17
   1   3 -23   11.38    1.22
   1   3 -23   10.68    0.84
   1  -3  23   11.10    1.31
  -1  -3  23   10.38    0.97
  -1   3 -23   10.44    1.10
  -1  -3  23   10.67    1.14
   1  -2  23    4.12    0.78
   1   2 -23    2.83    0.61
  -1  -2  23    3.80    0.57
  -1  -2  23    4.83    0.73
  -1   2 -23    4.75    0.73
   1   1 -23    3.75    0.66
   1  -1  23    4.41    0.79
  -1  -1  23    3.78    0.59
  -1   1 -23    4.41    0.69
  -1   1 -23    4.14    0.66
  -1  -1  23    4.57    0.67
   1   0  23   13.55    1.42
   1   0 -23   15.75    1.12
  -1   0 -23   17.43    1.20
  -1   0  23   14.57    1.11
  -1   0  23   16.26    1.11
  -1   0 -23   19.25    1.21
   1  -1 -23    4.01    0.62
   1  -1 -23    4.71    0.72
   1   1  23    4.35    0.77
  -1  -1 -23    4.80    0.72
  -1  -1 -23    4.73    0.67
  -1   1  23    5.56    0.79
  -1   1  23    3.50    0.61
   1   2  23    4.80    0.82
   1  -2 -23    3.84    0.59
  -1   2  23    3.42    0.66
  -1  -2 -23    4.50    0.65
  -1   2  23    3.42    0.62
  -1  -2 -23    3.98    0.65
   1  -3 -23   11.46    0.84
   1   3  23   11.90    1.34
  -1   3  23   10.10    1.13
  -1  -3 -23   10.44    1.13
  -1   3  23   10.82    1.19
   1  -4 -23   13.04    0.89
   1   4  23   11.08    1.38
  -1   4  23   12.73    1.37
  -1  -4 -23   13.36    1.32
  -1   4  23   12.36    1.32
   1   5  23    3.69    0.83
  -1  -5 -23    5.31    0.82
  -1   5  23    4.62    0.89
  -1   5  23    4.59    0.84
   1   6  23    3.75    0.86
  -1   6  23    4.31    0.87
  -1   6  23    5.02    0.97
   1   7  23    4.09    0.96
  -1   7  23    2.41    0.76
   1   8  23    0.73    0.60
  -1   8  23   -0.30    0.35
   2   8 -23    0.22    0.49
  -2   8 -23    0.11    0.52
   2   7 -23    2.72    0.80
  -2   7 -23    2.87    0.81
   2   6 -23    1.54    0.64
   2  -6  23    2.60    0.85
  -2   6 -23    3.32    0.89
  -2   6 -23    2.27    0.60
   2   5 -23    0.27    0.37
   2  -5  23    1.34    0.62
  -2   5 -23    0.92    0.44
  -2  -5  23    0.48    0.34
  -2   5 -23    0.76    0.52
   2  -4  23    3.31    0.81
   2   4 -23    1.74    0.59
  -2   4 -23    1.57    0.60
  -2   4 -23    2.78    0.59
  -2  -4  23    2.21    0.55
   2  -3  23    0.58    0.44
   2   3 -23    0.04    0.29
  -2   3 -23    0.04    0.29
  -2  -3  23    0.00    0.21
   2  -2  23    3.65    0.83
   2   2 -23    3.73    0.71
  -2   2 -23    2.62    0.56
  -2  -2  23    3.61    0.63
  -2   2 -23    3.94    0.67
   2   1 -23    4.08    0.74
   2  -1  23    3.22    0.74
  -2  -1  23    3.40    0.64
  -2   1 -23    2.44    0.58
  -2  -1  23    3.64    0.60
  -2   1 -23    3.67    0.61
   2   0 -23    7.99    0.96
   2   0  23    7.46    1.16
  -2   0  23    7.51    0.95
  -2   0 -23    7.27    0.89
  -2   0 -23    6.33    0.83
  -2   0  23    5.75    0.68
   2   1  23    3.69    0.80
   2  -1 -23    3.60    0.60
  -2   1  23    2.77    0.51
  -2   1  23    3.27    0.63
  -2  -1 -23    4.96    0.71
   2   2  23    3.11    0.74
   2  -2 -23    2.91    0.53
  -2  -2 -23    3.56    0.64
  -2   2  23    3.03    0.65
  -2   2  23    3.74    0.63
   2  -3 -23    0.48    0.25
   2   3  23    0.28    0.36
  -2  -3 -23    0.42    0.29
  -2   3  23    0.37    0.33
  -2   3  23    0.73    0.38
   2   4  23    3.81    0.85
  -2  -4 -23    2.23    0.56
  -2   4  23    2.69    0.64
  -2   4  23    2.13    0.61
   2   5  23    0.01    0.34
  -2   5  23    0.42    0.39
  -2   5  23    1.13    0.50
  -2  -5 -23    0.89    0.41
   2   6  23    3.90    0.98
  -2   6  23    1.80    0.66
  -2  -6 -23    1.56    0.53
  -2   6  23    2.48    0.70
   2   7  23    2.66    0.85
  -2   7  23    4.16    0.97
  -2   7  23    1.89    0.73
   2   8  23   -0.16    0.50
  -2   8  23   -0.58    0.44
  -2   8  23    0.07    0.44
   3   7 -23    6.54    1.31
  -3   7 -23    4.71    1.12
   3  -6  23    1.54    0.70
   3   6 -23    1.70    0.77
  -3   6 -23    1.52    0.68
  -3  -6  23    0.98    0.54
   3  -5  23    2.13    0.76
   3   5 -23    2.05    0.72
  -3  -5  23    2.51    0.65
  -3   5 -23    1.38    0.63
  -3   5 -23    1.74    0.55
   3   4 -23    3.34    0.85
   3  -4  23    2.36    0.76
  -3  -4  23    2.20    0.57
  -3   4 -23    3.07    0.82
  -3   4 -23    2.95    0.66
   3   3 -23   -0.05    0.32
   3  -3  23    0.47    0.46
  -3   3 -23    0.95    0.42
  -3  -3  23    0.92    0.40
   3   2 -23   13.05    1.48
   3  -2  23   12.23    1.62
  -3   2 -23   12.85    1.31
  -3  -2  23   12.33    1.27
  -3   2 -23   14.59    1.32
   3   1 -23   11.98    1.37
   3  -1  23   11.87    1.54
  -3  -1  23   10.33    1.17
  -3   1 -23   15.63    1.11
   3   0 -23   81.53    3.85
   3   0  23   86.36    4.32
  -3   0  23   86.36    3.79
  -3   0 -23   81.41    3.62
   3  -1 -23   13.96    1.35
   3   1  23   12.51    1.60
  -3  -1 -23   13.93    1.06
  -3   1  23   13.46    1.32
   3   2  23   11.42    1.53
  -3   2  23   13.98    1.38
  -3  -2 -23   14.77    1.31
  -3   2  23   12.21    1.17
   3   3  23    0.76    0.48
  -3  -3 -23    0.77    0.32
  -3   3  23    0.55    0.33
  -3   3  23    0.23    0.32
   3   4  23    2.77    0.80
  -3   4  23    3.23    0.71
  -3   4  23    2.45    0.63
  -3  -4 -23    2.03    0.56
   3   5  23    1.07    0.57
  -3   5  23    1.85    0.61
  -3  -5 -23    0.94    0.44
  -3   5  23    2.51    0.64
   3   6  23    0.68    0.50
  -3  -6 -23    0.99    0.48
  -3   6  23    1.18    0.56
  -3   6  23    0.92    0.54
   3   7  23    5.46    1.18
  -3   7  23    5.66    1.09
  -3   7  23    7.22    1.23
  -3  -7 -23    3.31    0.84
   4  -6  23    0.99    0.75
   4   6 -23    1.04    0.68
  -4   6 -23    1.51    0.72
  -4  -6  23    0.84    0.52
   4  -5  23    4.10    1.13
   4   5 -23    3.85    1.04
  -4   5 -23    5.13    1.17
  -4  -5  23    6.95    1.12
  -4   5 -23    4.31    0.81
   4   4 -23    1.13    0.59
   4  -4  23    1.43    0.66
  -4   4 -23    0.88    0.47
  -4  -4  23    1.35    0.51
  -4   4 -23    0.29    0.55
   4   3 -23    4.93    0.98
   4  -3  23    5.41    1.18
  -4   3 -23    4.96    0.80
  -4  -3  23    5.17    0.91
  -4   3 -23    3.84    0.75
   4  -2  23    0.18    0.40
   4   2 -23    0.25    0.43
  -4   2 -23    0.24    0.32
  -4  -2  23    0.55    0.35
  -4   2 -23    0.43    0.35
   4  -1  23    1.05    0.61
   4   1 -23    1.31    0.53
  -4  -1  23    1.21    0.45
  -4   1 -23    1.31    0.42
   4   0  23    0.13    0.38
   4   0 -23    0.50    0.41
  -4   0  23    0.50    0.33
  -4   0 -23    0.31    0.27
   4  -1 -23    0.74    0.41
   4   1  23    1.44    0.68
  -4  -1 -23    1.88    0.49
  -4   1  23    0.69    0.40
   4  -2 -23    0.87    0.42
   4   2  23   -0.26    0.32
  -4   2  23    0.18    0.33
  -4  -2 -23    0.51    0.33
   4   3  23    4.52    1.07
  -4   3  23    2.84    0.69
  -4  -3 -23    3.72    0.68
   4   4  23    1.14    0.60
  -4   4  23    1.26    0.52
  -4   4  23    1.98    0.64
  -4  -4 -23    1.14    0.44
   4   5  23    2.90    0.93
  -4   5  23    3.99    0.88
  -4   5  23    5.29    0.97
  -4  -5 -23    4.32    0.82
   4   6  23    0.55    0.63
  -4   6  23    0.53    0.50
  -4  -6 -23    0.17    0.33
  -4   6  23    0.86    0.52
   5   4 -23    2.83    0.93
   5  -4  23    4.54    1.20
  -5   4 -23    3.79    1.11
  -5  -4  23    5.35    0.98
  -5   4 -23    4.95    0.87
   5   3 -23    2.83    0.87
   5  -3  23    4.47    1.20
  -5   3 -23    1.73    0.77
  -5   3 -23    3.23    0.76
  -5  -3  23    3.02    0.74
  -5   3 -23    2.88    0.64
   5   2 -23    1.94    0.79
   5  -2  23    1.61    0.84
  -5  -2  23    1.82    0.55
  -5   2 -23    2.26    0.55
   5  -1  23    2.58    0.97
   5   1 -23    4.55    0.99
  -5   1 -23    4.20    0.71
  -5  -1  23    5.15    0.89
   5   0  23   -0.01    0.49
   5   0 -23    0.04    0.38
  -5   0 -23    0.15    0.23
  -5   0  23   -0.09    0.27
   5  -1 -23    4.92    0.95
   5   1  23    5.69    1.23
  -5  -1 -23    3.64    0.67
  -5   1  23    4.11    0.80
   5   2  23    1.39    0.67
  -5  -2 -23    1.10    0.42
  -5   2  23    1.67    0.53
   5   3  23    1.57    0.72
  -5   3  23    2.91    0.72
  -5  -3 -23    3.77    0.72
   5   4  23    4.55    1.10
  -5  -4 -23    2.21    0.59
  -5   4  23    3.04    0.77
  -6   1 -23    2.09    0.55
  -6  -1  23    3.00    0.71
   6   0 -23    0.51    0.57
   6   0  23    0.77    0.65
  -6   0  23    0.01    0.30
  -6   0 -23    0.16    0.28
  -6  -1 -23    2.77    0.59
  -6   1  23    1.67    0.58
   0   8 -24    2.53    0.77
   0   7 -24    6.45    1.05
   0   6 -24    2.93    0.71
   0  -5  24    0.02    0.31
   0   5 -24    0.12    0.28
   0   5 -24    0.33    0.32
   0   4 -24    0.82    0.39
   0   4 -24    0.47    0.34
   0  -4  24    0.87    0.40
   0  -3  24    2.32    0.56
   0   3 -24    1.89    0.51
   0  -2  24   19.16    1.33
   0   2 -24   17.24    1.25
   0  -2  24   17.59    1.18
   0  -1  24   20.99    1.34
   0  -1  24   24.08    1.54
   0   1 -24   22.64    1.45
   0   0 -24    1.18    0.37
   0   0 -24    1.15    0.36
   0   0  24    1.88    0.47
   0   0  24    0.83    0.30
   0  -1 -24   23.29    1.43
   0   1  24   21.12    1.39
   0   1  24   23.03    1.52
   0  -1 -24   20.44    1.31
   0  -2 -24   16.14    1.13
   0   2  24   18.32    1.28
   0  -2 -24   21.32    1.35
   0   2  24   18.74    1.39
   0   3  24    0.80    0.42
   0  -3 -24    1.27    0.38
   0   3  24    1.31    0.46
   0  -3 -24    1.32    0.41
   0  -4 -24    0.61    0.28
   0   4  24    0.34    0.35
   0   4  24    0.25    0.28
   0   5  24    0.11    0.29
   0  -5 -24    0.07    0.20
   0   6  24    2.49    0.72
   0   7  24    7.24    1.26
   0   8  24    0.92    0.61
   1   8 -24    0.11    0.51
   1   7 -24    3.58    0.89
  -1   7 -24    2.79    0.70
  -1   7 -24    5.31    1.02
   1   6 -24    1.20    0.53
  -1   6 -24    2.06    0.54
  -1   6 -24    3.52    0.84
   1  -5  24   19.13    1.92
   1   5 -24   22.02    1.67
  -1   5 -24   18.45    1.79
  -1   5 -24   20.26    1.48
   1   4 -24    5.38    0.88
   1  -4  24    7.24    1.09
  -1   4 -24    5.18    0.81
  -1  -4  24    6.77    1.02
  -1   4 -24    5.27    0.92
   1   3 -24   11.65    1.25
   1  -3  24   11.91    1.39
   1   3 -24   10.90    1.01
  -1  -3  24   11.10    1.17
  -1   3 -24   12.95    1.25
  -1  -3  24   12.75    0.94
   1   2 -24    2.05    0.52
   1  -2  24    0.93    0.42
  -1  -2  24    1.65    0.41
  -1  -2  24    1.60    0.45
  -1   2 -24    1.85    0.49
   1  -1  24    5.40    0.87
   1   1 -24    5.42    0.79
  -1  -1  24    4.80    0.73
  -1  -1  24    6.30    0.78
  -1   1 -24    5.70    0.79
  -1   1 -24    4.08    0.68
   1   0 -24    0.18    0.23
   1   0  24    0.35    0.27
  -1   0 -24    0.00    0.20
  -1   0 -24   -0.03    0.22
  -1   0  24    0.58    0.29
  -1   0  24   -0.25    0.14
   1  -1 -24    4.13    0.63
   1  -1 -24    5.66    0.82
   1   1  24    5.56    0.90
  -1   1  24    7.16    0.88
  -1   1  24    5.83    0.79
  -1  -1 -24    6.75    0.86
  -1  -1 -24    5.44    0.76
   1  -2 -24    1.46    0.40
   1   2  24    1.47    0.51
  -1   2  24    2.63    0.57
  -1  -2 -24    1.62    0.45
  -1  -2 -24    1.47    0.46
  -1   2  24    2.18    0.52
   1  -3 -24   13.38    0.92
   1   3  24   11.75    1.35
  -1  -3 -24   12.56    1.26
  -1   3  24   11.50    1.25
  -1   3  24   11.41    1.23
  -1  -3 -24   11.58    1.15
   1  -4 -24    6.23    0.72
   1   4  24    6.13    1.02
  -1   4  24    5.66    0.94
  -1   4  24    6.65    0.98
  -1  -4 -24    6.85    0.93
   1   5  24   21.21    2.02
  -1   5  24   19.45    1.85
  -1  -5 -24   20.21    1.44
  -1   5  24   14.41    1.57
   1   6  24    2.49    0.78
  -1   6  24    2.38    0.70
  -1   6  24    2.85    0.78
   1   7  24    4.34    0.99
  -1   7  24    3.82    0.92
   1   8  24    0.65    0.58
  -1   8  24    0.06    0.41
   2   7 -24    7.44    1.31
  -2   7 -24   10.16    1.50
   2  -6  24    2.07    0.77
   2   6 -24    2.75    0.81
  -2   6 -24    1.52    0.54
  -2   6 -24    1.01    0.54
   2   5 -24    9.09    1.31
   2  -5  24    7.66    1.31
  -2   5 -24    6.16    0.90
  -2   5 -24    6.61    1.18
  -2  -5  24    7.42    1.02
   2   4 -24   28.87    1.97
   2  -4  24   25.38    2.01
  -2   4 -24   25.97    1.69
  -2   4 -24   28.25    2.07
  -2  -4  24   27.51    1.74
   2  -3  24    9.58    1.38
   2   3 -24    8.37    1.15
  -2   3 -24   10.78    1.17
  -2  -3  24    9.46    1.08
   2  -2  24    1.00    0.50
   2   2 -24    1.92    0.56
  -2   2 -24    0.90    0.37
  -2  -2  24    2.05    0.52
  -2   2 -24    1.70    0.49
   2  -1  24    5.83    1.00
   2   1 -24    5.91    0.87
  -2  -1  24    6.36    0.90
  -2   1 -24    6.71    0.87
  -2   1 -24    5.40    0.81
   2   0  24    0.52    0.40
   2   0 -24    1.37    0.47
  -2   0 -24    0.95    0.37
  -2   0 -24    1.36    0.44
  -2   0  24    1.36    0.44
  -2   0  24    0.98    0.34
   2  -1 -24    6.43    0.83
   2   1  24    6.25    1.05
  -2  -1 -24    5.70    0.81
  -2   1  24    8.03    0.99
  -2   1  24    6.97    0.81
   2  -2 -24    1.57    0.41
   2   2  24    0.80    0.47
  -2   2  24    0.97    0.40
  -2   2  24    0.87    0.38
  -2  -2 -24    0.56    0.33
   2   3  24   10.11    1.36
   2  -3 -24   11.22    1.05
  -2   3  24   11.23    1.27
  -2  -3 -24   12.57    1.28
  -2   3  24   11.10    1.20
   2   4  24   23.77    2.25
  -2   4  24   29.34    1.89
  -2   4  24   25.10    1.77
  -2  -4 -24   28.60    1.75
   2   5  24    4.49    0.97
  -2   5  24    7.43    1.10
  -2  -5 -24    9.19    1.17
  -2   5  24    6.37    1.04
   2   6  24    2.17    0.76
  -2   6  24    2.53    0.72
  -2   6  24    2.02    0.70
  -2  -6 -24    1.33    0.51
   2   7  24    7.16    1.35
  -2   7  24    7.46    1.30
  -2   7  24    7.37    1.21
   3   7 -24   -0.34    0.38
  -3   7 -24    0.29    0.51
   3  -6  24    0.73    0.58
   3   6 -24    0.34    0.44
  -3   6 -24    0.87    0.55
  -3  -6  24    0.18    0.46
   3   5 -24    0.50    0.47
   3  -5  24    0.50    0.54
  -3  -5  24   -0.11    0.28
  -3   5 -24    0.48    0.44
  -3   5 -24    0.69    0.40
   3  -4  24    2.22    0.78
   3   4 -24    1.50    0.63
  -3   4 -24    1.47    0.51
  -3   4 -24    0.48    0.50
  -3  -4  24    0.99    0.44
   3   3 -24    5.50    1.01
   3  -3  24    7.38    1.27
  -3   3 -24    4.97    0.84
  -3  -3  24    4.72    0.83
   3   2 -24    0.09    0.35
   3  -2  24    0.71    0.49
  -3  -2  24    0.91    0.41
  -3   2 -24   -0.08    0.24
  -3   2 -24    0.00    0.28
   3  -1  24    0.14    0.38
   3   1 -24    0.52    0.40
  -3  -1  24    0.04    0.27
  -3   1 -24    0.47    0.31
  -3   1 -24    0.80    0.40
   3   0  24    7.54    1.21
   3   0 -24    6.29    0.93
  -3   0 -24    5.49    0.75
  -3   0  24    4.56    0.76
   3  -1 -24   -0.04    0.26
   3   1  24    0.85    0.49
  -3  -1 -24    0.68    0.33
  -3   1  24    0.07    0.26
   3   2  24   -0.03    0.27
   3  -2 -24    0.34    0.30
  -3   2  24   -0.07    0.24
  -3  -2 -24    0.35    0.27
  -3   2  24   -0.11    0.20
   3   3  24    6.02    1.11
  -3   3  24    5.32    0.88
  -3   3  24    5.36    0.83
  -3  -3 -24    5.84    0.87
   3   4  24    2.60    0.80
  -3  -4 -24    1.62    0.50
  -3   4  24    1.89    0.61
  -3   4  24    2.25    0.62
   3   5  24   -0.03    0.45
  -3   5  24    0.94    0.46
  -3   5  24    1.81    0.64
  -3  -5 -24    0.87    0.44
   3   6  24    0.27    0.51
  -3  -6 -24   -0.16    0.32
  -3   6  24    0.61    0.47
  -3   6  24    0.47    0.49
   3   7  24    1.10    0.66
  -3   7  24    0.83    0.50
  -3   7  24    0.67    0.52
  -3  -7 -24    0.12    0.43
   4  -6  24    0.86    0.72
   4   6 -24    0.08    0.45
  -4   6 -24   -0.21    0.46
  -4  -6  24    1.22    0.62
   4  -5  24    1.13    0.69
   4   5 -24    1.46    0.67
  -4  -5  24    0.41    0.41
  -4   5 -24    1.24    0.49
  -4   5 -24    1.12    0.67
   4  -4  24    4.96    1.20
   4   4 -24    4.28    1.01
  -4   4 -24    4.69    1.12
  -4  -4  24    5.96    1.00
  -4   4 -24    4.49    0.82
   4   3 -24    0.38    0.44
   4  -3  24    2.48    0.85
  -4  -3  24    1.75    0.54
  -4   3 -24    1.64    0.52
  -4   3 -24    0.42    0.38
   4   2 -24    3.20    0.83
   4  -2  24    1.74    0.75
  -4  -2  24    2.76    0.70
  -4   2 -24    2.52    0.60
  -4   2 -24    1.38    0.46
   4   1 -24    2.47    0.69
   4  -1  24    2.27    0.83
  -4   1 -24    1.47    0.47
  -4  -1  24    2.94    0.68
   4   0 -24    0.17    0.36
   4   0  24    0.64    0.49
  -4   0 -24    0.92    0.36
  -4   0  24    0.25    0.33
   4  -1 -24    2.25    0.63
   4   1  24    2.12    0.79
  -4  -1 -24    1.26    0.42
  -4   1  24    2.46    0.64
   4   2  24    3.44    0.97
  -4   2  24    3.16    0.74
  -4  -2 -24    2.71    0.56
   4   3  24    1.17    0.60
  -4  -3 -24    2.45    0.62
  -4   3  24    1.70    0.55
   4   4  24    5.04    1.16
  -4  -4 -24    4.05    0.80
  -4   4  24    3.49    0.79
   4   5  24    0.16    0.58
  -4   5  24    1.29    0.56
  -4  -5 -24    1.01    0.47
  -4   5  24    2.24    0.71
   4   6  24    0.31    0.55
  -4  -6 -24    0.36    0.41
  -4   6  24    0.21    0.44
  -4   6  24    0.08    0.43
   5  -4  24    2.09    0.91
   5   4 -24    3.21    1.01
  -5   4 -24    1.71    0.82
  -5   4 -24    1.11    0.49
  -5  -4  24    1.52    0.60
   5  -3  24    4.11    1.11
   5   3 -24    5.39    1.16
  -5   3 -24    3.89    1.07
  -5  -3  24    2.96    0.69
  -5   3 -24    3.82    0.72
  -5   3 -24    3.38    0.79
   5   2 -24    1.93    0.70
   5  -2  24    2.22    0.89
  -5  -2  24    1.69    0.54
  -5   2 -24    2.40    0.58
   5  -1  24    2.54    1.00
   5   1 -24    1.21    0.60
  -5  -1  24    0.56    0.41
  -5   1 -24    1.46    0.46
   5   0  24    4.30    1.08
   5   0 -24    2.49    0.74
  -5   0 -24    2.05    0.50
  -5   0  24    1.86    0.56
   5  -1 -24    1.25    0.56
   5   1  24    0.75    0.62
  -5  -1 -24    1.28    0.41
  -5   1  24    1.37    0.52
   5   2  24    3.33    1.04
  -5   2  24    1.32    0.50
  -5  -2 -24    0.89    0.38
   5   3  24    5.27    1.23
  -5   3  24    3.31    0.80
  -5  -3 -24    4.05    0.76
   5   4  24    1.40    0.77
  -5   4  24    1.04    0.48
  -5  -4 -24    1.00    0.47
   0   8 -25    0.86    0.58
   0   7 -25    2.72    0.73
   0   6 -25    7.78    1.15
   0  -5  25    0.90    0.43
   0   5 -25    0.39    0.34
   0   5 -25    0.25    0.31
   0   4 -25    5.65    0.88
   0   4 -25    5.65    0.87
   0  -4  25    3.62    0.73
   0  -3  25    0.31    0.32
   0   3 -25    0.23    0.31
   0  -2  25    1.85    0.51
   0   2 -25    2.65    0.60
   0  -1  25    0.36    0.31
   0   1 -25    0.40    0.27
   0  -1  25    0.15    0.21
   0   0 -25    1.56    0.45
   0   0  25    0.72    0.30
   0   0 -25    0.71    0.33
   0  -1 -25    0.47    0.30
   0   1  25    0.58    0.30
   0   1  25    0.07    0.24
   0  -1 -25    0.37    0.27
   0   2  25    1.97    0.57
   0  -2 -25    1.05    0.36
   0  -2 -25    1.90    0.48
   0   2  25    1.22    0.41
   0   3  25   -0.02    0.24
   0  -3 -25   -0.04    0.19
   0  -3 -25    0.32    0.33
   0   3  25   -0.14    0.20
   0  -4 -25    5.06    0.69
   0   4  25    7.12    1.09
   0  -5 -25    0.63    0.30
   0   5  25    0.79    0.44
   0   6  25    8.84    1.32
   0   7  25    4.21    1.00
   0   8  25    0.37    0.47
   1   8 -25    4.12    1.00
   1   7 -25    3.51    0.89
  -1   7 -25    5.11    0.99
  -1   7 -25    3.36    0.76
   1   6 -25    0.82    0.48
  -1   6 -25    0.93    0.49
  -1   6 -25    1.02    0.48
   1  -5  25    0.47    0.41
   1   5 -25    0.66    0.44
  -1   5 -25    0.26    0.33
  -1   5 -25    0.12    0.29
   1   4 -25    5.04    0.88
   1  -4  25    5.41    0.97
  -1   4 -25    4.84    0.80
  -1   4 -25    5.41    0.95
   1  -3  25   15.57    1.62
   1   3 -25   14.77    1.49
   1   3 -25   14.22    1.03
  -1   3 -25   13.06    1.33
  -1  -3  25   16.16    1.19
   1   2 -25    3.45    0.66
   1  -2  25    3.08    0.69
  -1   2 -25    3.12    0.64
  -1  -2  25    2.80    0.58
  -1  -2  25    2.17    0.47
   1  -1  25    7.83    1.08
   1   1 -25    9.13    1.04
  -1  -1  25    7.75    0.95
  -1   1 -25    9.12    1.05
  -1  -1  25    9.15    0.98
  -1   1 -25    9.96    1.08
   1   0  25    9.74    1.21
   1   0 -25   10.76    1.13
  -1   0  25   10.27    1.12
  -1   0  25   11.65    1.11
  -1   0 -25   10.94    1.12
  -1   0 -25   10.44    1.08
   1   1  25    9.08    1.19
   1  -1 -25    9.86    1.02
  -1   1  25    7.50    0.92
  -1   1  25    8.53    1.00
  -1  -1 -25   10.95    1.15
  -1  -1 -25    8.09    0.95
   1   2  25    2.28    0.62
   1  -2 -25    2.76    0.53
  -1  -2 -25    2.35    0.53
  -1   2  25    3.84    0.69
  -1   2  25    2.68    0.61
  -1  -2 -25    2.25    0.52
   1   3  25   10.79    1.38
   1  -3 -25   14.35    1.00
  -1  -3 -25   13.61    1.07
  -1   3  25   15.70    1.51
  -1   3  25   16.29    1.51
  -1  -3 -25   14.09    1.37
   1   4  25    6.06    1.06
   1  -4 -25    5.53    0.69
  -1  -4 -25    4.31    0.78
  -1   4  25    5.27    0.90
  -1   4  25    5.02    0.86
  -1  -4 -25    5.38    0.78
   1   5  25    0.13    0.41
  -1   5  25    0.13    0.33
  -1  -5 -25    1.03    0.53
  -1   5  25    0.42    0.32
   1   6  25    0.36    0.43
  -1   6  25    0.29    0.41
  -1   6  25    0.42    0.43
   1   7  25    4.43    1.06
  -1   7  25    4.58    1.08
   1   8  25    4.39    1.08
  -1   8  25    2.96    0.89
   2   7 -25    2.42    0.77
  -2   7 -25    4.21    0.99
   2   6 -25    2.97    0.85
   2  -6  25    1.74    0.79
  -2   6 -25    1.37    0.62
  -2   6 -25    1.82    0.58
   2   5 -25    7.88    1.22
   2  -5  25    9.44    1.42
  -2   5 -25   11.04    1.48
  -2   5 -25    8.58    1.12
   2   4 -25   10.06    1.29
   2  -4  25    8.40    1.32
  -2   4 -25   10.54    1.42
  -2   4 -25    9.42    1.11
  -2  -4  25    9.37    1.15
   2   3 -25   -0.02    0.28
   2  -3  25    0.47    0.45
  -2  -3  25   -0.18    0.22
  -2   3 -25   -0.02    0.25
   2   2 -25   11.78    1.32
   2  -2  25   12.92    1.55
  -2   2 -25   10.71    1.15
  -2  -2  25    8.03    1.02
  -2   2 -25   11.72    1.24
   2  -1  25    1.56    0.58
   2   1 -25    2.17    0.57
  -2  -1  25    1.22    0.45
  -2   1 -25    2.21    0.54
  -2   1 -25    1.72    0.47
   2   0  25    0.72    0.47
   2   0 -25    0.38    0.32
  -2   0  25    0.93    0.40
  -2   0  25    0.17    0.22
  -2   0 -25    0.59    0.35
  -2   0 -25    1.09    0.42
   2   1  25    1.72    0.58
   2  -1 -25    1.51    0.46
  -2  -1 -25    1.18    0.38
  -2   1  25    2.18    0.47
  -2  -1 -25    0.94    0.41
  -2   1  25    0.94    0.41
   2   2  25   13.19    1.57
   2  -2 -25   13.11    1.01
  -2  -2 -25   15.08    1.39
  -2   2  25   12.49    1.33
  -2   2  25    9.51    1.08
   2  -3 -25    0.46    0.26
   2   3  25    0.54    0.43
  -2   3  25    0.02    0.24
  -2  -3 -25    0.34    0.30
  -2   3  25    0.24    0.32
   2   4  25    9.21    1.34
  -2  -4 -25    8.38    1.06
  -2   4  25    9.43    1.17
  -2   4  25    7.84    1.11
   2   5  25    8.79    1.37
  -2   5  25    9.33    1.28
  -2  -5 -25    9.24    1.18
  -2   5  25    9.46    1.27
   2   6  25    2.20    0.73
  -2   6  25    1.52    0.63
  -2   6  25    2.53    0.75
  -2  -6 -25    3.37    0.79
   2   7  25    4.03    1.04
  -2   7  25    4.61    1.01
  -2   7  25    3.91    0.99
   3   7 -25   -0.22    0.41
  -3   7 -25    0.29    0.53
   3  -6  25    4.23    1.10
   3   6 -25    3.01    0.88
  -3   6 -25    1.12    0.63
  -3   6 -25    1.60    0.64
   3   5 -25    1.71    0.74
   3  -5  25    1.67    0.73
  -3  -5  25    1.01    0.46
  -3   5 -25    1.75    0.55
  -3   5 -25    0.97    0.61
   3  -4  25    2.93    0.90
   3   4 -25    4.42    0.95
  -3   4 -25    3.54    0.71
  -3   4 -25    4.65    1.03
  -3  -4  25    3.52    0.79
   3  -3  25    5.65    1.14
   3   3 -25    5.02    0.96
  -3   3 -25    4.94    0.81
  -3  -3  25    3.67    0.72
   3   2 -25    6.07    1.07
   3  -2  25    5.50    1.12
  -3  -2  25    4.95    0.83
  -3   2 -25    5.39    0.83
  -3   2 -25    5.97    0.91
   3  -1  25    2.01    0.72
   3   1 -25    0.67    0.41
  -3   1 -25    1.33    0.47
  -3   1 -25    0.58    0.37
  -3  -1  25    0.82    0.43
   3   0  25    8.77    1.37
   3   0 -25    9.96    1.17
  -3   0  25    6.49    0.94
  -3   0 -25    7.61    0.94
   3  -1 -25    1.73    0.52
   3   1  25    1.51    0.64
  -3   1  25    2.22    0.59
  -3  -1 -25    0.81    0.36
   3  -2 -25    7.11    0.94
   3   2  25    4.60    0.97
  -3   2  25    6.06    0.92
  -3  -2 -25    4.40    0.76
  -3   2  25    4.24    0.74
   3   3  25    4.70    1.02
  -3   3  25    4.47    0.86
  -3   3  25    4.76    0.78
  -3  -3 -25    5.01    0.82
   3   4  25    4.15    1.03
  -3   4  25    4.25    0.81
  -3   4  25    2.72    0.69
  -3  -4 -25    4.71    0.81
   3   5  25    1.54    0.64
  -3   5  25    1.29    0.53
  -3   5  25    0.69    0.52
  -3  -5 -25    1.45    0.57
   3   6  25    1.96    0.75
  -3   6  25    2.44    0.76
  -3  -6 -25    3.14    0.77
  -3   6  25    1.92    0.67
   3   7  25    0.56    0.53
  -3   7  25    0.38    0.49
  -3   7  25    0.43    0.57
  -4  -6  25    2.65    0.84
  -4   6 -25    1.44    0.81
   4   5 -25    0.57    0.57
   4  -5  25    2.37    0.89
  -4   5 -25    0.17    0.38
  -4  -5  25    0.54    0.45
  -4   5 -25    0.60    0.54
   4  -4  25    2.64    0.93
   4   4 -25    1.73    0.75
  -4  -4  25    2.27    0.64
  -4   4 -25    2.78    0.71
  -4   4 -25    3.73    1.00
   4  -3  25    2.34    0.82
   4   3 -25    2.04    0.69
  -4  -3  25    2.64    0.68
  -4   3 -25    1.75    0.55
  -4   3 -25    2.23    0.60
   4  -2  25    2.84    0.91
   4   2 -25    3.86    0.88
  -4   2 -25    2.90    0.71
  -4   2 -25    2.70    0.63
  -4  -2  25    3.29    0.71
   4  -1  25   12.64    1.70
   4   1 -25   10.53    1.37
  -4   1 -25   10.38    1.13
  -4  -1  25   11.68    1.34
   4   0 -25    1.53    0.54
   4   0  25    1.10    0.66
  -4   0  25    0.76    0.38
  -4   0 -25    0.33    0.32
   4  -1 -25   13.68    1.49
   4   1  25   12.20    1.72
  -4   1  25   12.53    1.36
  -4  -1 -25   12.29    1.23
   4   2  25    2.04    0.72
  -4   2  25    2.19    0.60
  -4  -2 -25    1.43    0.43
   4   3  25    2.02    0.76
  -4   3  25    1.74    0.58
  -4  -3 -25    2.07    0.60
   4   4  25    1.78    0.82
  -4   4  25    2.90    0.74
  -4  -4 -25    2.11    0.59
   4   5  25    1.05    0.61
  -4   5  25    1.39    0.63
  -4  -5 -25    0.61    0.43
  -4   5  25    1.59    0.77
  -4   6  25    2.30    0.76
  -4  -6 -25    3.08    0.74
  -4   6  25    1.95    0.65
   5  -4  25   -0.72    0.42
   5   4 -25    0.12    0.52
  -5   4 -25    0.01    0.35
  -5  -4  25    0.10    0.39
  -5   4 -25    0.01    0.45
   5   3 -25    2.39    0.80
   5  -3  25    1.95    0.88
  -5  -3  25    2.45    0.66
  -5   3 -25    2.32    0.70
  -5   3 -25    2.03    0.59
  -5   3 -25    1.75    0.87
   5   2 -25    3.04    0.91
   5  -2  25    2.31    0.91
  -5   2 -25    1.01    0.51
  -5   2 -25    2.21    0.58
  -5  -2  25    1.62    0.59
   5   1 -25    2.08    0.76
   5  -1  25   -0.13    0.45
  -5   1 -25    0.90    0.38
  -5  -1  25    0.64    0.43
   5   0  25    0.78    0.58
   5   0 -25    0.97    0.55
  -5   0 -25    1.18    0.44
  -5   0  25    0.69    0.43
   5   1  25    1.49    0.76
   5  -1 -25    0.66    0.54
  -5   1  25    0.77    0.45
  -5  -1 -25    1.54    0.49
   5   2  25    2.87    0.93
  -5  -2 -25    1.07    0.44
  -5   2  25    1.96    0.58
   5   3  25    1.87    0.85
  -5  -3 -25    2.43    0.67
  -5   3  25    1.98    0.63
   5   4  25    0.47    0.58
  -5   4  25    0.12    0.35
  -5  -4 -25    0.17    0.32
   0   8 -26    0.28    0.50
   0   7 -26    0.59    0.50
   0   6 -26   -0.13    0.28
   0  -5  26   14.04    1.47
   0   5 -26   12.73    1.37
   0   5 -26   14.77    1.53
   0  -4  26   -0.07    0.24
   0   4 -26   -0.29    0.27
   0   4 -26   -0.12    0.22
   0  -3  26    0.80    0.43
   0   3 -26    1.64    0.50
   0   2 -26    1.02    0.42
   0  -2  26    0.48    0.33
   0   1 -26   22.12    1.49
   0  -1  26   25.26    1.68
   0  -1  26   22.68    1.56
   0   0  26   21.65    1.48
   0   0 -26   19.87    1.35
   0   0 -26   18.87    1.31
   0   0  26   17.94    1.29
   0  -1 -26   21.66    1.50
   0  -1 -26   23.35    1.44
   0   1  26   23.10    1.59
   0   1  26   22.02    1.44
   0  -2 -26    0.35    0.32
   0  -2 -26    0.74    0.33
   0   2  26    1.17    0.44
   0   2  26    0.32    0.32
   0   3  26    0.27    0.48
   0  -3 -26    1.50    0.49
   0  -3 -26    1.84    0.45
   0   3  26    0.05    0.29
   0   4  26   -0.16    0.25
   0  -4 -26   -0.19    0.17
   0   5  26   10.29    1.38
   0   6  26    0.01    0.34
   0   7  26    0.59    0.55
   0   8  26    0.41    0.53
   1   7 -26    2.68    0.83
  -1   7 -26    3.51    0.80
  -1   7 -26    2.47    0.72
   1   6 -26    5.93    1.08
  -1   6 -26    5.25    0.93
  -1   6 -26    5.26    0.99
   1  -5  26    8.32    1.23
   1   5 -26    8.87    1.23
  -1   5 -26    7.36    1.05
  -1   5 -26    8.96    1.27
   1  -4  26    7.73    1.17
   1   4 -26    5.87    0.98
  -1   4 -26   10.06    1.29
  -1   4 -26    7.50    1.01
   1  -3  26   14.71    1.60
   1   3 -26   11.78    1.32
  -1  -3  26   12.77    1.26
  -1   3 -26   14.19    1.39
   1  -2  26   26.28    1.82
   1   2 -26   23.01    1.61
  -1   2 -26   26.12    1.64
  -1  -2  26   23.47    1.55
  -1  -2  26   24.39    1.48
   1  -1  26    1.11    0.49
   1   1 -26    1.61    0.46
  -1  -1  26    1.65    0.45
  -1  -1  26    2.10    0.49
  -1   1 -26    1.22    0.43
  -1   1 -26    1.08    0.38
   1   0  26    3.67    0.75
   1   0 -26    4.65    0.73
  -1   0 -26    3.01    0.61
  -1   0  26    3.02    0.62
  -1   0 -26    3.57    0.67
  -1   0  26    2.76    0.57
   1   1  26    0.79    0.42
   1  -1 -26    1.29    0.39
  -1  -1 -26    0.93    0.37
  -1   1  26    0.78    0.36
  -1  -1 -26    1.85    0.50
  -1   1  26    1.71    0.50
   1   2  26   23.84    1.75
   1  -2 -26   24.53    1.44
  -1   2  26   23.81    1.59
  -1  -2 -26   22.31    1.46
  -1  -2 -26   23.20    1.52
  -1   2  26   21.37    1.52
   1  -3 -26   12.83    0.96
   1   3  26   13.00    1.50
  -1  -3 -26   11.26    1.16
  -1  -3 -26   16.54    1.48
  -1   3  26   11.63    1.30
  -1   3  26   13.54    1.39
   1   4  26    7.19    1.16
   1  -4 -26   10.27    0.97
  -1  -4 -26    7.20    1.01
  -1  -4 -26    7.52    0.90
  -1   4  26    8.38    1.15
  -1   4  26    8.01    1.10
   1   5  26    9.53    1.36
  -1   5  26   12.00    1.49
  -1  -5 -26    8.68    0.98
  -1   5  26    7.00    1.12
   1   6  26    6.53    1.21
  -1   6  26    5.52    1.07
   1   7  26    2.56    0.78
  -1   7  26    3.50    0.92
   2   7 -26   -0.06    0.41
  -2   7 -26    0.22    0.39
   2   6 -26    7.05    1.27
   2  -6  26    3.31    0.99
  -2   6 -26    6.61    0.97
  -2   6 -26    5.87    1.12
   2   5 -26    2.73    0.79
   2  -5  26    1.22    0.62
  -2   5 -26    1.97    0.74
  -2   5 -26    1.98    0.57
   2   4 -26    1.32    0.51
   2  -4  26    1.71    0.65
  -2  -4  26    1.88    0.58
  -2   4 -26    1.65    0.66
  -2   4 -26    1.75    0.52
   2   3 -26    4.79    0.88
   2  -3  26    2.77    0.81
  -2  -3  26    3.67    0.73
  -2   3 -26    3.52    0.71
   2   2 -26    0.31    0.34
   2  -2  26    0.45    0.39
  -2   2 -26   -0.07    0.24
  -2   2 -26    0.27    0.29
  -2  -2  26    0.61    0.33
   2   1 -26    9.63    1.17
   2  -1  26   10.59    1.38
  -2   1 -26    9.49    1.13
  -2   1 -26   10.18    1.16
  -2  -1  26    8.55    1.07
   2   0  26    0.93    0.48
   2   0 -26    0.98    0.40
  -2   0  26    0.91    0.32
  -2   0 -26    0.89    0.41
  -2   0 -26    0.51    0.34
  -2   0  26    1.46    0.49
   2   1  26    8.08    1.24
   2  -1 -26    9.22    1.05
  -2  -1 -26    9.57    1.10
  -2   1  26   10.25    1.04
  -2   1  26    8.95    1.10
  -2  -1 -26   10.33    1.13
   2  -2 -26    0.39    0.26
   2   2  26    0.31    0.37
  -2   2  26    0.07    0.26
  -2   2  26    0.42    0.33
  -2  -2 -26    0.32    0.28
   2   3  26    4.76    0.96
   2  -3 -26    2.94    0.55
  -2   3  26    3.70    0.72
  -2   3  26    3.25    0.73
  -2  -3 -26    3.07    0.66
   2   4  26    1.25    0.54
  -2   4  26    0.58    0.38
  -2  -4 -26    0.99    0.42
  -2   4  26    1.07    0.48
   2   5  26    2.07    0.74
  -2   5  26    1.62    0.56
  -2   5  26    2.78    0.73
  -2  -5 -26    3.21    0.73
   2   6  26    4.56    1.06
  -2   6  26    4.40    0.95
  -2   6  26    3.38    0.83
   2   7  26    0.21    0.41
  -2   7  26    0.26    0.44
  -2   7  26    0.59    0.59
   3   6 -26    1.20    0.63
   3  -6  26    1.00    0.65
  -3   6 -26    1.02    0.62
  -3   6 -26    1.26    0.51
   3   5 -26    3.64    0.93
   3  -5  26    3.33    1.00
  -3   5 -26    2.60    0.83
  -3  -5  26    3.79    0.84
  -3   5 -26    3.47    0.78
   3   4 -26    6.67    1.24
  -3   4 -26    5.49    1.14
  -3  -4  26    4.76    0.86
  -3   4 -26    6.10    0.97
   3  -3  26    3.21    0.90
   3   3 -26    3.42    0.87
  -3   3 -26    3.24    0.70
  -3  -3  26    4.81    0.86
   3   2 -26    2.30    0.66
   3  -2  26    3.47    0.91
  -3   2 -26    2.59    0.62
  -3   2 -26    3.16    0.68
  -3  -2  26    3.86    0.77
   3   1 -26   14.32    1.57
   3  -1  26   18.34    2.02
  -3  -1  26   17.04    1.59
  -3   1 -26   17.31    1.60
  -3   1 -26   14.43    1.40
   3   0 -26   10.61    1.30
   3   0  26    8.15    1.34
  -3   0  26   11.52    1.26
  -3   0 -26   12.14    1.21
   3   1  26   14.74    1.83
   3  -1 -26   16.32    1.53
  -3  -1 -26   15.71    1.44
  -3   1  26   16.28    1.54
   3   2  26    2.90    0.81
   3  -2 -26    2.95    0.62
  -3   2  26    2.54    0.65
  -3  -2 -26    3.17    0.65
   3   3  26    5.35    1.12
  -3   3  26    3.93    0.79
  -3   3  26    5.07    0.84
  -3  -3 -26    4.25    0.76
   3   4  26    6.65    1.23
  -3   4  26    5.39    0.95
  -3  -4 -26    5.95    0.94
  -3   4  26    3.86    0.78
   3   5  26    3.08    0.91
  -3   5  26    3.74    0.86
  -3   5  26    2.16    0.63
  -3  -5 -26    3.72    0.82
   3   6  26    0.29    0.50
  -3   6  26    0.76    0.50
  -3  -6 -26    0.87    0.54
  -3   6  26    1.01    0.56
   4   5 -26   -0.33    0.47
   4  -5  26    0.93    0.73
  -4   5 -26    1.12    0.56
  -4  -5  26    0.85    0.52
  -4   5 -26    0.11    0.43
   4  -4  26    0.87    0.65
   4   4 -26    2.11    0.77
  -4   4 -26    1.88    0.76
  -4   4 -26    1.27    0.55
  -4  -4  26    1.89    0.61
   4   3 -26    0.33    0.48
   4  -3  26    1.54    0.72
  -4  -3  26    1.17    0.51
  -4   3 -26    0.74    0.39
   4  -2  26    2.36    0.82
   4   2 -26    3.43    0.87
  -4  -2  26    2.90    0.71
  -4   2 -26    2.89    0.70
  -4   2 -26    3.04    0.66
   4  -1  26    1.31    0.72
   4   1 -26    0.80    0.57
  -4   1 -26    1.49    0.45
  -4  -1  26    1.76    0.58
   4   0 -26    1.39    0.56
   4   0  26    0.95    0.57
  -4   0 -26    1.10    0.42
  -4   0  26    1.38    0.50
   4  -1 -26    0.60    0.44
   4   1  26    1.00    0.59
  -4  -1 -26    1.09    0.41
  -4   1  26    0.75    0.43
   4   2  26    1.74    0.78
  -4  -2 -26    3.51    0.69
  -4   2  26    2.88    0.69
   4   3  26    1.03    0.64
  -4   3  26    1.11    0.53
  -4  -3 -26    0.91    0.42
   4   4  26    1.41    0.67
  -4   4  26    2.02    0.62
  -4  -4 -26    0.61    0.45
   4   5  26    0.80    0.58
  -4   5  26    0.00    0.36
  -4  -5 -26    0.76    0.47
   5  -3  26    1.53    0.80
   5   3 -26    1.29    0.73
  -5   3 -26    1.22    0.74
  -5   3 -26   -0.10    0.43
  -5  -3  26    0.79    0.48
   5  -2  26    1.27    0.73
   5   2 -26    0.04    0.51
  -5   2 -26    0.36    0.32
  -5  -2  26    0.61    0.41
  -5   2 -26    0.07    0.37
   5  -1  26    0.17    0.52
   5   1 -26    0.30    0.49
  -5  -1  26    0.79    0.42
  -5   1 -26    0.63    0.34
   5   0 -26    0.63    0.52
   5   0  26    0.02    0.46
  -5   0 -26    0.10    0.30
  -5   0  26    0.69    0.41
   5   1  26    0.87    0.56
  -5   1  26    0.19    0.36
  -5  -1 -26    0.09    0.31
   5   2  26    0.57    0.67
  -5   2  26    0.19    0.41
  -5  -2 -26    0.23    0.36
   5   3  26    1.05    0.73
  -5  -3 -26    0.22    0.37
  -5   3  26   -0.01    0.37
   0   7 -27    0.42    0.51
   0   6 -27    6.35    1.07
   0   5 -27   12.91    2.11
   0   5 -27   10.14    1.28
   0   4 -27    1.09    0.43
   0   4 -27    0.57    0.40
   0  -4  27    0.43    0.38
   0   3 -27   40.62    2.37
   0  -3  27   45.02    2.47
   0   2 -27    1.92    0.52
   0  -2  27    1.39    0.46
   0  -1  27    0.15    0.28
   0   1 -27    0.04    0.27
   0   0  27    1.66    0.47
   0   0 -27    1.35    0.47
   0   0 -27    0.81    0.36
   0  -1 -27    0.25    0.25
   0   1  27    0.51    0.34
   0  -1 -27   -0.01    0.26
   0   1  27    0.08    0.24
   0  -2 -27    1.68    0.46
   0  -2 -27    2.17    0.60
   0   2  27    2.25    0.60
   0  -3 -27   47.88    2.32
   0   3  27   43.30    2.60
   0  -4 -27   -0.13    0.21
   0   4  27    0.01    0.32
   0   5  27   11.64    1.47
   0   6  27    5.14    1.05
   0   7  27    1.23    0.57
   1   7 -27    1.59    0.71
  -1   7 -27    1.88    0.62
   1  -6  27    0.27    0.47
   1   6 -27    2.56    0.78
  -1   6 -27    1.38    0.58
  -1   6 -27    1.68    0.58
   1   5 -27    1.18    0.55
   1  -5  27    3.05    0.78
  -1   5 -27    1.70    0.59
  -1   5 -27    1.16    0.53
   1  -4  27    5.58    1.00
   1   4 -27    4.68    0.87
  -1   4 -27    5.14    0.87
  -1   4 -27    3.28    0.77
   1   3 -27    1.66    0.54
   1  -3  27    3.80    0.81
  -1   3 -27    3.98    0.76
   1  -2  27    1.61    0.60
   1   2 -27    0.80    0.41
  -1  -2  27    1.89    0.50
  -1  -2  27    1.37    0.41
  -1   2 -27    1.45    0.50
   1  -1  27   28.93    1.95
   1   1 -27   26.15    1.71
  -1   1 -27   29.13    1.80
  -1  -1  27   27.70    1.72
  -1  -1  27   27.59    1.68
  -1   1 -27   29.42    1.75
   1   0  27    8.97    1.18
   1   0 -27   10.92    1.16
  -1   0  27   10.46    1.12
  -1   0 -27   12.32    1.29
  -1   0 -27    9.64    1.10
  -1   0  27   11.90    1.22
   1  -1 -27   27.55    1.67
   1   1  27   26.79    1.91
  -1   1  27   28.48    1.80
  -1   1  27   27.17    1.72
  -1  -1 -27   32.21    1.83
  -1  -1 -27   28.96    1.73
   1   2  27    1.30    0.51
   1  -2 -27    1.55    0.45
  -1   2  27    1.71    0.50
  -1  -2 -27    1.33    0.42
  -1  -2 -27    1.72    0.52
  -1   2  27    2.38    0.59
   1   3  27    2.82    0.71
   1  -3 -27    2.07    0.47
  -1  -3 -27    2.48    0.55
  -1   3  27    2.16    0.61
  -1  -3 -27    5.38    0.89
  -1   3  27    3.92    0.82
   1   4  27    3.55    0.85
   1  -4 -27    4.97    0.70
  -1   4  27    4.41    0.87
  -1  -4 -27    3.63    0.64
  -1  -4 -27    4.81    0.86
  -1   4  27    3.39    0.74
   1   5  27    1.59    0.63
  -1   5  27    1.03    0.53
  -1   5  27    1.27    0.56
  -1  -5 -27    1.30    0.43
   1   6  27    1.67    0.66
  -1   6  27    1.36    0.61
   1   7  27    2.69    0.87
  -1   7  27    0.97    0.60
   2   7 -27    0.55    0.60
  -2   7 -27    1.21    0.65
   2  -6  27    1.20    0.67
   2   6 -27   -0.24    0.43
  -2   6 -27    0.33    0.45
  -2   6 -27    0.74    0.57
   2   5 -27    0.40    0.46
   2  -5  27    0.77    0.57
  -2   5 -27    0.61    0.47
  -2   5 -27    0.75    0.41
   2  -4  27    2.78    0.84
   2   4 -27    5.07    0.96
  -2  -4  27    3.80    0.76
  -2   4 -27    3.96    0.95
  -2   4 -27    2.46    0.62
   2   3 -27   18.60    1.84
   2  -3  27   18.54    2.02
  -2   3 -27   17.04    1.36
  -2  -3  27   21.29    1.48
   2   2 -27    6.16    1.01
   2  -2  27    6.98    1.16
  -2   2 -27    6.23    0.91
  -2  -2  27    5.27    0.84
  -2   2 -27    4.82    0.81
   2  -1  27    9.34    1.34
   2   1 -27   11.71    1.30
  -2   1 -27   10.50    1.20
  -2   1 -27   10.40    1.18
  -2  -1  27   10.98    1.26
   2   0  27    0.89    0.49
   2   0 -27    0.48    0.33
  -2   0 -27    0.69    0.38
  -2   0  27    0.85    0.44
  -2   0 -27    0.46    0.29
   2   1  27    9.21    1.34
   2  -1 -27   10.85    1.17
  -2  -1 -27   12.57    1.31
  -2   1  27   11.48    1.27
  -2   1  27   10.95    1.10
  -2  -1 -27    9.24    1.13
   2   2  27    6.73    1.14
   2  -2 -27    4.18    0.70
  -2   2  27    5.31    0.87
  -2  -2 -27    4.17    0.74
  -2   2  27    6.93    0.93
   2   3  27   17.18    1.86
   2  -3 -27   16.94    1.19
  -2   3  27   15.15    1.49
  -2  -3 -27   16.34    1.55
  -2   3  27   20.55    1.82
   2   4  27    4.77    1.00
  -2  -4 -27    3.50    0.75
  -2   4  27    2.93    0.70
  -2   4  27    4.37    0.83
   2   5  27    0.46    0.48
  -2  -5 -27    1.09    0.50
  -2   5  27    1.17    0.56
  -2   5  27    1.71    0.57
   2   6  27    0.81    0.49
  -2   6  27    0.75    0.51
  -2   6  27    1.64    0.63
   2   7  27   -0.14    0.42
  -2   7  27    0.84    0.55
  -2   7  27    0.84    0.58
   3  -6  27    2.08    0.86
   3   6 -27    1.88    0.77
  -3   6 -27    1.77    0.78
  -3   6 -27    2.65    0.70
   3  -5  27    2.26    0.89
   3   5 -27    2.81    0.84
  -3   5 -27    3.33    0.79
  -3   5 -27    3.29    0.95
  -3  -5  27    3.49    0.79
   3  -4  27    4.66    1.14
   3   4 -27    2.52    0.82
  -3  -4  27    3.65    0.83
  -3   4 -27    4.61    1.05
  -3   4 -27    3.92    0.78
   3   3 -27    1.54    0.63
   3  -3  27    0.22    0.40
  -3   3 -27    0.71    0.41
  -3  -3  27    0.24    0.34
   3   2 -27    1.32    0.55
   3  -2  27    2.82    0.82
  -3   2 -27    2.90    0.63
  -3   2 -27    2.91    0.66
  -3  -2  27    2.67    0.66
   3  -1  27    3.32    0.88
   3   1 -27    1.61    0.57
  -3   1 -27    1.25    0.46
  -3  -1  27    1.96    0.56
  -3   1 -27    1.69    0.54
   3   0 -27    6.11    0.99
   3   0  27    8.24    1.33
  -3   0 -27    8.57    1.02
  -3   0  27    8.24    1.08
  -3   0 -27    6.17    0.94
   3   1  27    1.93    0.72
   3  -1 -27    1.23    0.45
  -3   1  27    1.25    0.50
  -3  -1 -27    0.53    0.39
   3  -2 -27    2.42    0.58
   3   2  27    2.70    0.81
  -3  -2 -27    2.38    0.62
  -3   2  27    2.68    0.67
   3   3  27    0.80    0.51
  -3   3  27    0.44    0.41
  -3  -3 -27    0.96    0.43
  -3   3  27    0.59    0.37
   3   4  27    3.09    0.91
  -3   4  27    3.73    0.82
  -3  -4 -27    5.68    0.92
  -3   4  27    4.44    0.86
   3   5  27    1.75    0.75
  -3  -5 -27    3.71    0.83
  -3   5  27    2.00    0.66
  -3   5  27    4.89    0.99
   3   6  27    2.13    0.82
  -3  -6 -27    3.13    0.79
  -3   6  27    2.17    0.73
  -3   6  27    1.64    0.67
   4   5 -27    0.24    0.58
   4  -5  27    1.64    0.86
  -4  -5  27    0.76    0.51
  -4   5 -27    2.41    0.72
   4   4 -27    0.36    0.49
   4  -4  27    0.08    0.43
  -4   4 -27    0.38    0.40
  -4  -4  27    0.19    0.35
  -4   4 -27    0.15    0.43
   4  -3  27    1.47    0.72
   4   3 -27    1.98    0.74
  -4   3 -27    0.65    0.42
  -4  -3  27    0.92    0.45
   4   2 -27    3.07    0.82
   4  -2  27    2.70    0.87
  -4  -2  27    3.38    0.76
  -4   2 -27    1.77    0.63
  -4   2 -27    4.04    0.77
   4  -1  27    2.02    0.80
   4   1 -27    2.44    0.74
  -4   1 -27    2.14    0.63
  -4  -1  27    3.22    0.76
  -4   1 -27    2.62    0.63
   4   0 -27   12.80    1.47
   4   0  27   12.26    1.73
  -4   0 -27   12.22    1.31
  -4   0  27   12.98    1.44
   4  -1 -27    1.96    0.61
   4   1  27    3.10    0.93
  -4  -1 -27    2.61    0.62
  -4   1  27    3.22    0.73
   4   2  27    4.15    1.09
  -4   2  27    3.35    0.79
  -4  -2 -27    1.99    0.59
   4   3  27    1.08    0.69
  -4   3  27    2.12    0.67
  -4  -3 -27    1.49    0.51
   4   4  27    0.09    0.49
  -4  -4 -27    0.26    0.36
  -4   4  27   -0.05    0.34
   4   5  27    0.89    0.68
  -4   5  27    1.56    0.65
  -4  -5 -27    2.00    0.64
   5   3 -27    0.89    0.69
   5  -3  27    0.81    0.74
  -5   3 -27    1.85    0.83
  -5  -3  27    1.25    0.55
  -5   3 -27    1.06    0.53
   5  -2  27    1.83    0.89
   5   2 -27    3.95    1.01
  -5  -2  27    1.94    0.66
  -5   2 -27    2.03    0.58
  -5   2 -27    2.82    0.76
   5   1 -27    2.08    0.76
   5  -1  27    4.45    1.23
  -5  -1  27    1.61    0.62
  -5   1 -27    2.05    0.54
   5   0  27    5.56    1.28
   5   0 -27    4.57    1.03
  -5   0  27    3.92    0.85
  -5   0 -27    4.38    0.79
   5   1  27    2.66    0.93
  -5  -1 -27    2.40    0.61
  -5   1  27    3.37    0.78
   5   2  27    2.78    0.94
  -5  -2 -27    2.48    0.63
  -5   2  27    3.00    0.78
   5   3  27    0.11    0.60
  -5  -3 -27    1.77    0.55
  -5   3  27    2.17    0.69
   0   7 -28    1.66    0.64
   0   6 -28    1.11    0.57
   0   5 -28    3.57    0.82
   0   4 -28    0.35    0.35
   0  -4  28    0.62    0.39
   0   4 -28    0.16    0.32
   0   3 -28    3.17    0.69
   0  -3  28    4.51    0.81
   0  -2  28    0.05    0.30
   0   2 -28    1.20    0.42
   0   1 -28   14.45    1.39
   0  -1  28   17.94    1.62
   0   0 -28   15.74    1.44
   0   0  28   17.05    1.57
   0   0 -28   13.35    1.32
   0   1  28   17.90    1.68
   0  -1 -28   18.25    1.32
   0  -1 -28   20.68    1.78
   0  -2 -28    1.62    0.51
   0   2  28    0.59    0.37
   0  -2 -28    0.85    0.37
   0   3  28    3.47    0.79
   0  -3 -28    4.19    0.67
   0   4  28    0.43    0.35
   0  -4 -28    0.12    0.24
   0   5  28    2.89    0.78
   0   6  28    1.42    0.64
   0   7  28    1.40    0.68
   1   7 -28    1.44    0.60
  -1   7 -28    0.43    0.43
   1  -6  28    1.97    0.72
   1   6 -28    3.10    0.81
  -1   6 -28    1.33    0.61
  -1   6 -28    1.08    0.52
   1   5 -28    0.40    0.36
   1  -5  28    0.31    0.38
  -1   5 -28    0.60    0.41
  -1   5 -28    0.04    0.34
   1   4 -28    1.37    0.54
   1  -4  28    0.93    0.53
  -1   4 -28    1.81    0.55
  -1   4 -28    0.20    0.36
   1  -3  28   20.94    1.99
   1   3 -28   20.97    1.88
  -1   3 -28   17.55    1.68
   1   2 -28    0.30    0.34
   1  -2  28    0.59    0.43
  -1  -2  28    0.56    0.51
  -1   2 -28    0.07    0.29
  -1  -2  28    0.38    0.34
   1  -1  28    3.57    0.76
   1   1 -28    3.86    0.71
  -1  -1  28    3.27    0.67
  -1  -1  28    3.22    0.64
  -1   1 -28    2.31    0.58
  -1   1 -28    2.85    0.64
   1   0  28    4.47    0.88
   1   0 -28    4.68    0.79
  -1   0 -28    4.03    0.72
  -1   0 -28    5.59    0.91
  -1   0  28    4.50    0.77
  -1   0  28    5.06    0.79
   1  -1 -28    2.47    0.58
   1   1  28    2.87    0.75
  -1  -1 -28    2.40    0.58
  -1  -1 -28    2.36    0.56
  -1   1  28    1.64    0.50
  -1   1  28    2.46    0.62
   1  -2 -28    0.30    0.30
   1   2  28    0.90    0.47
  -1  -2 -28    0.47    0.30
  -1  -2 -28    0.36    0.33
  -1   2  28    0.47    0.32
  -1   2  28    0.54    0.37
   1  -3 -28   15.00    1.11
   1   3  28   17.16    1.82
  -1   3  28   16.12    1.59
  -1  -3 -28   15.59    1.20
  -1   3  28   15.43    1.55
  -1  -3 -28   16.12    1.53
   1   4  28    1.35    0.59
   1  -4 -28    1.34    0.40
  -1  -4 -28    1.89    0.50
  -1  -4 -28    1.00    0.41
  -1   4  28    2.12    0.60
  -1   4  28    1.61    0.57
   1   5  28    0.28    0.41
  -1   5  28    0.88    0.49
  -1  -5 -28    0.65    0.33
   1   6  28    2.55    0.84
  -1   6  28    1.05    0.56
   1   7  28    0.78    0.58
  -1   7  28    1.60    0.71
   2   7 -28    2.84    0.90
  -2   7 -28    2.22    0.80
   2   6 -28    3.43    0.96
   2  -6  28    4.46    1.04
  -2   6 -28    3.00    0.89
  -2   6 -28    5.31    0.99
   2  -5  28    2.42    0.78
   2   5 -28    2.62    0.82
  -2   5 -28    2.42    0.75
  -2   5 -28    3.52    0.79
   2   4 -28    0.56    0.51
   2  -4  28    0.90    0.58
  -2   4 -28    1.14    0.58
  -2   4 -28    0.74    0.44
  -2  -4  28    0.48    0.40
   2  -3  28    8.98    1.37
   2   3 -28    9.30    1.29
  -2   3 -28   10.57    1.26
  -2  -3  28   10.77    1.29
   2   2 -28   18.47    1.77
   2  -2  28   21.56    2.10
  -2  -2  28   22.18    1.56
  -2   2 -28   18.54    1.71
  -2   2 -28   20.19    1.49
   2   1 -28   13.54    1.43
   2  -1  28   16.32    1.79
  -2  -1  28   16.44    1.56
  -2   1 -28   12.88    1.35
  -2   1 -28   12.71    1.35
   2   0 -28   18.24    1.64
   2   0  28   17.36    1.91
  -2   0  28   18.97    1.70
  -2   0 -28   15.42    1.54
  -2   0 -28   13.60    1.40
   2   1  28   17.16    1.89
   2  -1 -28   17.52    1.31
  -2  -1 -28   13.62    1.42
  -2  -1 -28   17.31    1.58
  -2   1  28   15.41    1.18
  -2   1  28   14.97    1.53
   2  -2 -28   20.15    1.39
   2   2  28   19.61    2.01
  -2  -2 -28   19.25    1.46
  -2   2  28   19.85    1.44
  -2   2  28   19.55    1.49
  -2  -2 -28   21.01    1.49
   2   3  28   10.96    1.52
   2  -3 -28   11.81    1.17
  -2   3  28   14.45    1.46
  -2  -3 -28   13.17    1.40
  -2   3  28   11.94    1.43
   2   4  28    1.59    0.71
  -2   4  28    1.26    0.50
  -2  -4 -28    0.63    0.43
  -2   4  28    0.19    0.37
   2   5  28    2.10    0.77
  -2  -5 -28    1.65    0.56
  -2   5  28    1.50    0.61
  -2   5  28    1.32    0.57
   2   6  28    3.70    1.00
  -2   6  28    3.12    0.84
  -2   6  28    5.40    1.09
   2   7  28    3.52    1.02
  -2   7  28    2.15    0.80
   3  -6  28    2.72    0.95
   3   6 -28    4.35    1.12
  -3   6 -28    3.56    0.78
  -3   6 -28    3.34    1.06
   3   5 -28    0.34    0.48
   3  -5  28    0.73    0.58
  -3  -5  28    0.40    0.43
  -3   5 -28    0.36    0.47
  -3   5 -28    1.03    0.53
   3   4 -28    4.80    1.03
   3  -4  28    6.25    1.28
  -3  -4  28    4.30    0.85
  -3   4 -28    5.25    0.92
  -3   4 -28    4.24    1.06
   3   3 -28    2.02    0.66
   3  -3  28    1.46    0.72
  -3  -3  28    2.46    0.66
  -3   3 -28    1.43    0.54
   3  -2  28    0.60    0.51
   3   2 -28    0.50    0.45
  -3   2 -28    0.45    0.36
  -3   2 -28    0.33    0.35
  -3  -2  28    0.34    0.34
   3   1 -28    6.58    1.08
   3  -1  28    6.13    1.16
  -3   1 -28    5.60    0.90
  -3   1 -28    6.60    1.00
  -3  -1  28    7.84    1.14
   3   0 -28   22.72    1.65
   3   0  28   14.41    1.86
  -3   0  28   21.33    1.58
  -3   0 -28   22.68    1.62
  -3   0 -28   23.41    1.62
   3   1  28    5.13    1.12
   3  -1 -28    6.83    0.99
  -3   1  28    6.02    0.94
  -3  -1 -28    7.80    1.02
   3  -2 -28   -0.04    0.30
   3   2  28    0.43    0.49
  -3  -2 -28    0.16    0.31
  -3   2  28    0.08    0.34
   3   3  28    1.71    0.66
  -3  -3 -28    2.54    0.65
  -3   3  28    2.28    0.66
   3   4  28    4.21    1.01
  -3   4  28    5.25    0.94
  -3   4  28    6.11    1.04
  -3  -4 -28    3.32    0.74
   3   5  28    0.37    0.42
  -3   5  28    1.16    0.59
  -3  -5 -28    0.59    0.41
  -3   5  28    1.26    0.53
   3   6  28    4.61    1.19
  -3   6  28    1.96    0.77
  -3  -6 -28    4.66    0.96
  -3   6  28    3.64    0.90
   4  -5  28    2.65    1.01
   4   5 -28    3.20    1.02
  -4   5 -28    3.16    0.76
  -4   5 -28    3.54    1.02
  -4  -5  28    2.34    0.74
   4  -4  28    6.31    1.35
   4   4 -28    5.32    1.21
  -4   4 -28    5.72    1.24
  -4  -4  28    5.61    1.08
  -4   4 -28    7.00    1.09
   4  -3  28    1.20    0.68
   4   3 -28    2.29    0.78
  -4   3 -28    3.03    0.73
  -4  -3  28    1.62    0.59
   4  -2  28    0.56    0.47
   4   2 -28    0.38    0.49
  -4   2 -28    0.72    0.41
  -4  -2  28    0.22    0.33
  -4   2 -28    0.51    0.38
   4   1 -28    2.01    0.69
   4  -1  28    4.48    1.12
  -4  -1  28    3.95    0.83
  -4   1 -28    3.01    0.74
  -4   1 -28    4.40    0.79
   4   0 -28    5.99    1.05
   4   0  28    4.76    1.16
  -4   0 -28    4.96    0.84
  -4   0  28    6.21    1.03
   4  -1 -28    3.61    0.80
   4   1  28    4.67    1.16
  -4   1  28    2.49    0.67
  -4  -1 -28    2.82    0.64
   4   2  28    0.83    0.64
  -4   2  28    0.72    0.45
  -4  -2 -28    0.12    0.32
   4   3  28    1.97    0.82
  -4  -3 -28    0.98    0.49
  -4   3  28    1.83    0.66
   4   4  28    5.36    1.25
  -4   4  28    5.01    0.99
  -4  -4 -28    4.00    0.81
   4   5  28    3.14    1.06
  -4  -5 -28    2.97    0.78
  -4   5  28    3.24    0.80
  -5   3 -28    1.20    0.77
   5   2 -28   -0.20    0.40
   5  -2  28    1.43    0.85
  -5  -2  28    0.47    0.42
  -5   2 -28    0.18    0.36
  -5   2 -28    1.11    0.52
   5   1 -28    4.24    1.01
   5  -1  28    3.13    1.00
  -5   1 -28    4.56    0.85
  -5  -1  28    3.94    0.87
   5   0 -28   -0.18    0.38
   5   0  28   -0.02    0.50
  -5   0  28    0.44    0.45
  -5   0 -28    0.20    0.34
   5   1  28    5.04    1.25
  -5  -1 -28    5.39    0.90
  -5   1  28    4.84    0.95
   5   2  28    0.54    0.62
  -5  -2 -28   -0.12    0.32
  -5   2  28    0.72    0.48
   0   7 -29    0.41    0.48
   0   6 -29   14.37    1.64
   0   5 -29    5.18    0.96
   0  -4  29    0.18    0.38
   0   4 -29    0.61    0.37
   0   4 -29    0.18    0.30
   0   3 -29    4.26    0.82
   0  -3  29    5.22    0.88
   0   2 -29    6.19    0.94
   0  -2  29    6.63    0.98
   0   1 -29    3.09    0.64
   0  -1  29    3.65    0.74
   0   0 -29    0.79    0.36
   0   0  29    0.81    0.41
   0   0 -29    0.86    0.40
   0   1  29    3.66    0.76
   0  -1 -29    6.24    0.96
   0  -1 -29    3.46    0.68
   0   2  29    6.15    1.00
   0  -2 -29    6.99    0.89
   0  -3 -29    4.28    0.69
   0   3  29    4.29    0.87
   0   4  29    0.17    0.33
   0  -4 -29    0.02    0.26
   0   5  29    4.76    0.99
   0   6  29   16.95    1.98
   0   7  29    0.28    0.50
   1   7 -29    3.34    0.90
  -1   7 -29    3.04    0.83
   1   6 -29    3.00    0.85
   1  -6  29    1.87    0.71
  -1   6 -29    2.00    0.68
  -1   6 -29    2.26    0.68
   1   5 -29    2.29    0.70
   1  -5  29    1.22    0.61
  -1   5 -29    1.20    0.54
  -1   5 -29    0.81    0.52
   1   4 -29    1.03    0.50
   1  -4  29    1.40    0.56
  -1   4 -29    0.57    0.49
  -1   4 -29    1.31    0.50
   1  -3  29    0.11    0.37
   1   3 -29    1.27    0.52
  -1   3 -29    1.05    0.48
   1  -2  29   15.26    1.64
   1   2 -29   14.22    1.45
  -1  -2  29   10.82    1.55
  -1   2 -29   15.02    1.52
   1   1 -29    0.35    0.33
   1  -1  29    0.59    0.42
  -1   1 -29    0.45    0.38
  -1  -1  29    0.28    0.27
  -1  -1  29    0.41    0.34
  -1   1 -29    0.43    0.33
   1   0  29   19.57    1.90
   1   0 -29   18.30    1.36
  -1   0  29   17.04    1.60
  -1   0 -29   14.17    1.45
  -1   0  29   18.86    1.35
  -1   0 -29   18.49    1.69
   1   1  29    0.76    0.41
   1  -1 -29    0.75    0.36
  -1   1  29    0.89    0.39
  -1   1  29    0.16    0.28
  -1  -1 -29    0.35    0.30
  -1  -1 -29    0.46    0.37
   1  -2 -29   14.93    1.12
   1   2  29   13.93    1.62
  -1   2  29   13.10    1.39
  -1  -2 -29   12.76    1.28
  -1   2  29   16.51    1.58
  -1  -2 -29   10.91    1.29
   1  -3 -29   -0.07    0.24
   1   3  29   -0.28    0.25
  -1  -3 -29    0.37    0.35
  -1   3  29    0.12    0.31
  -1   3  29    0.49    0.37
  -1  -3 -29    0.70    0.35
   1  -4 -29    1.65    0.62
   1   4  29    1.65    0.65
  -1   4  29    1.90    0.60
  -1   4  29    1.29    0.50
  -1  -4 -29    1.77    0.51
  -1  -4 -29    0.38    0.41
   1   5  29    1.95    0.70
  -1  -5 -29    1.17    0.43
  -1   5  29    1.74    0.61
   1   6  29    1.44    0.67
  -1   6  29    1.68    0.67
   1   7  29    2.74    0.90
  -1   7  29    3.55    1.01
   2   6 -29    0.93    0.57
   2  -6  29    1.13    0.70
  -2   6 -29    1.45    0.68
  -2   6 -29    1.30    0.56
   2  -5  29    3.57    0.98
   2   5 -29    1.38    0.65
  -2   5 -29    3.08    0.73
  -2   5 -29    3.09    0.86
   2   4 -29    2.85    0.75
   2  -4  29    2.79    0.88
  -2   4 -29    2.14    0.59
  -2   4 -29    1.62    0.68
   2  -3  29    5.80    1.14
   2   3 -29    5.82    1.04
  -2  -3  29    4.71    0.86
  -2   3 -29    4.47    0.83
   2   2 -29    1.64    0.61
   2  -2  29    0.76    0.49
  -2  -2  29    1.80    0.53
  -2   2 -29    1.71    0.57
  -2   2 -29    1.85    0.59
   2   1 -29   10.09    1.25
   2  -1  29    5.25    1.09
  -2   1 -29    5.41    0.87
  -2   1 -29    6.08    0.93
  -2  -1  29    3.76    0.75
   2   0  29   -0.04    0.29
   2   0 -29    0.23    0.35
  -2   0 -29    0.36    0.33
  -2   0  29    0.10    0.28
  -2   0 -29    0.37    0.32
   2   1  29    6.39    1.13
   2  -1 -29    6.01    0.88
  -2   1  29    6.00    0.83
  -2  -1 -29    6.71    1.00
  -2   1  29    3.94    0.80
  -2  -1 -29    4.58    0.82
   2   2  29    1.31    0.57
   2  -2 -29    1.58    0.47
  -2   2  29    1.42    0.48
  -2  -2 -29    1.55    0.49
  -2   2  29    0.99    0.44
  -2  -2 -29    1.34    0.48
   2   3  29    6.36    1.16
   2  -3 -29    4.94    0.76
  -2  -3 -29    4.81    0.84
  -2   3  29    5.63    0.95
  -2   3  29    4.93    0.88
  -2  -3 -29    4.42    0.79
   2   4  29    3.45    0.90
  -2   4  29    4.05    0.82
  -2  -4 -29    2.98    0.72
  -2   4  29    4.25    0.90
   2   5  29    5.47    1.14
  -2   5  29    2.52    0.77
  -2   5  29    2.94    0.77
  -2  -5 -29    2.61    0.76
   2   6  29    2.86    0.93
  -2   6  29    1.40    0.64
  -2   6  29    0.89    0.54
   3   6 -29    5.29    1.22
   3  -6  29    6.59    1.40
  -3   6 -29    3.98    1.07
   3  -5  29    4.74    1.17
   3   5 -29    3.94    1.05
  -3   5 -29    6.07    1.02
  -3   5 -29    2.80    0.89
   3   4 -29   -0.04    0.40
   3  -4  29    0.52    0.54
  -3  -4  29    0.73    0.42
  -3   4 -29    0.62    0.52
  -3   4 -29    0.29    0.37
   3   3 -29    2.67    0.78
   3  -3  29    0.46    0.60
  -3  -3  29    0.81    0.45
  -3   3 -29    1.81    0.62
   3   2 -29    1.63    0.67
   3  -2  29    0.59    0.51
  -3   2 -29    1.90    0.57
  -3  -2  29    1.60    0.53
  -3   2 -29    0.85    0.46
   3  -1  29    0.62    0.52
   3   1 -29    0.18    0.36
  -3   1 -29    0.05    0.34
  -3  -1  29    0.14    0.35
  -3   1 -29    0.28    0.33
   3   0 -29    0.44    0.39
   3   0  29    0.18    0.47
  -3   0 -29    0.17    0.32
  -3   0  29    0.11    0.33
  -3   0 -29   -0.01    0.31
   3  -1 -29    0.65    0.40
   3   1  29    0.25    0.43
  -3  -1 -29    0.76    0.40
  -3   1  29    0.70    0.44
   3   2  29    0.46    0.47
   3  -2 -29    0.99    0.45
  -3  -2 -29    1.66    0.56
  -3   2  29    1.13    0.50
   3   3  29    0.84    0.53
  -3   3  29    2.13    0.68
  -3  -3 -29    1.54    0.47
   3   4  29   -0.20    0.34
  -3   4  29    0.73    0.47
  -3  -4 -29    0.44    0.40
  -3   4  29    0.14    0.36
   3   5  29    5.37    1.17
  -3  -5 -29    2.68    0.73
  -3   5  29    4.40    0.94
  -3   5  29    4.34    0.96
   3   6  29    2.94    0.95
  -3   6  29    2.67    0.77
  -3  -6 -29    4.15    0.90
  -3   6  29    3.56    0.91
   4   4 -29    0.25    0.49
   4  -4  29    0.80    0.66
  -4  -4  29    0.81    0.54
  -4   4 -29   -0.18    0.39
  -4   4 -29    0.16    0.40
   4  -3  29    0.64    0.60
   4   3 -29    0.75    0.60
  -4  -3  29    1.08    0.51
  -4   3 -29    0.86    0.52
   4  -2  29    0.95    0.65
   4   2 -29    0.61    0.52
  -4  -2  29    0.92    0.47
  -4   2 -29    1.08    0.54
  -4   2 -29    1.80    0.56
   4   1 -29    1.05    0.55
   4  -1  29    0.74    0.64
  -4  -1  29    0.46    0.46
  -4   1 -29    1.15    0.51
  -4   1 -29    0.52    0.37
   4   0  29   -0.07    0.42
   4   0 -29   -0.16    0.34
  -4   0 -29    0.09    0.28
  -4   0  29    0.04    0.33
   4   1  29    0.91    0.66
   4  -1 -29    0.68    0.45
  -4  -1 -29    1.13    0.49
  -4   1  29    1.00    0.52
   4   2  29    0.16    0.50
  -4  -2 -29    0.62    0.40
  -4   2  29    0.58    0.44
   4   3  29    1.11    0.68
  -4   3  29    0.44    0.47
  -4  -3 -29    1.19    0.52
   4   4  29    0.83    0.66
  -4  -4 -29    0.19    0.34
  -4   4  29    0.85    0.53
   5  -2  29    1.19    0.72
   5   2 -29    1.14    0.67
  -5  -2  29    0.30    0.43
  -5   2 -29    1.81    0.62
  -5   2 -29    0.35    0.39
   5   1 -29    1.36    0.72
   5  -1  29   -0.32    0.41
  -5   1 -29    0.38    0.48
  -5   1 -29    0.84    0.46
  -5  -1  29    0.22    0.40
   5   0  29    0.20    0.59
   5   0 -29    0.36    0.52
  -5   0  29    0.61    0.44
  -5   0 -29    0.52    0.43
   5   1  29    0.76    0.68
  -5   1  29    1.16    0.57
  -5  -1 -29    0.37    0.38
   5   2  29    0.00    0.59
  -5   2  29    1.03    0.53
  -5  -2 -29    0.88    0.43
   0   7 -30    3.68    0.90
   0   6 -30    1.28    0.61
   0   5 -30    2.62    0.72
   0   4 -30    1.61    0.56
   0  -3  30    1.88    0.57
   0   3 -30    0.34    0.36
   0   2 -30    0.21    0.29
   0  -2  30   -0.18    0.25
   0  -1  30    2.24    0.62
   0   1 -30    2.30    0.59
   0   0 -30    9.06    1.11
   0   0 -30   10.88    1.23
   0   0  30    9.71    1.22
   0  -1 -30    1.80    0.55
   0  -1 -30    1.97    0.53
   0   1  30    2.37    0.64
   0   2  30   -0.01    0.25
   0  -2 -30   -0.14    0.21
   0  -3 -30    0.34    0.29
   0   3  30    0.99    0.48
   0   4  30    0.75    0.50
   0  -4 -30    0.81    0.40
   0   5  30    2.73    0.79
   0   6  30    3.22    0.92
   0   7  30    4.69    1.10
   1   7 -30    0.94    0.69
  -1   7 -30    0.67    0.55
   1   6 -30    0.55    0.46
  -1   6 -30   -0.40    0.34
   1   5 -30    7.51    1.19
   1  -5  30   10.01    1.44
  -1   5 -30    7.14    1.12
  -1   5 -30    9.61    1.38
   1   4 -30    1.11    0.59
   1  -4  30    1.92    0.64
  -1   4 -30    2.16    0.68
  -1   4 -30    0.65    0.41
   1   3 -30    0.60    0.42
   1  -3  30    0.69    0.48
  -1   3 -30    0.30    0.36
   1   2 -30   -0.04    0.27
   1  -2  30   -0.03    0.33
  -1   2 -30    0.40    0.35
   1   1 -30    0.35    0.36
   1  -1  30   -0.20    0.26
  -1  -1  30   -0.13    0.23
  -1  -1  30    0.09    0.30
  -1   1 -30    0.34    0.34
  -1   1 -30    0.59    0.36
   1   0 -30    4.18    0.77
   1   0  30    4.43    0.94
  -1   0  30    4.64    0.77
  -1   0  30    4.36    0.80
  -1   0 -30    4.30    0.76
  -1   0 -30    4.93    0.86
   1  -1 -30    0.17    0.26
   1   1  30    0.69    0.44
  -1  -1 -30    0.21    0.35
  -1   1  30    0.11    0.31
  -1  -1 -30   -0.07    0.26
  -1   1  30    0.42    0.32
   1  -2 -30    0.06    0.25
   1   2  30    0.06    0.28
  -1   2  30    0.55    0.41
  -1  -2 -30    0.33    0.32
  -1  -2 -30   -0.16    0.24
  -1   2  30    0.01    0.27
   1  -3 -30    0.25    0.28
   1   3  30    0.02    0.32
  -1  -3 -30    0.71    0.42
  -1   3  30    0.63    0.40
  -1   3  30    0.40    0.37
  -1  -3 -30    1.12    0.42
   1   4  30    2.47    0.70
  -1  -4 -30    1.00    0.41
  -1   4  30    1.54    0.54
   1   5  30    6.52    1.21
  -1  -5 -30    6.76    0.96
  -1   5  30    6.50    1.13
   1   6  30    0.46    0.51
  -1   6  30   -0.53    0.25
   1   7  30    0.57    0.57
  -1   7  30    1.68    0.75
   2   6 -30    2.52    0.85
   2  -6  30    3.80    1.02
  -2   6 -30    4.08    0.89
  -2   6 -30    2.82    0.87
   2  -5  30    0.15    0.45
   2   5 -30    0.26    0.45
  -2   5 -30    0.29    0.35
  -2   5 -30    0.45    0.45
   2   4 -30    5.94    1.12
   2  -4  30    5.79    1.18
  -2   4 -30    3.60    0.82
  -2   4 -30    3.68    0.91
   2   3 -30    1.28    0.57
   2  -3  30    1.11    0.61
  -2   3 -30    1.24    0.52
  -2  -3  30    1.00    0.44
   2  -2  30    4.58    1.02
   2   2 -30    7.52    1.14
  -2   2 -30    6.45    1.01
  -2   2 -30    6.85    1.01
  -2  -2  30    6.75    1.08
   2   1 -30    4.18    0.84
   2  -1  30    5.14    1.05
  -2   1 -30    4.43    0.80
  -2   1 -30    4.59    0.83
  -2  -1  30    3.16    0.74
   2   0  30    1.87    0.70
   2   0 -30    0.89    0.42
  -2   0 -30    2.32    0.62
  -2   0  30    2.12    0.65
  -2   0 -30    1.52    0.50
   2   1  30    3.19    0.86
   2  -1 -30    4.55    0.82
  -2  -1 -30    2.74    0.64
  -2  -1 -30    5.11    0.91
  -2   1  30    4.47    0.82
   2   2  30    5.91    1.13
   2  -2 -30    8.62    1.07
  -2  -2 -30    5.01    0.84
  -2   2  30    8.13    1.06
  -2   2  30    8.96    1.23
  -2  -2 -30    7.37    1.06
   2   3  30    1.25    0.62
   2  -3 -30    2.70    0.58
  -2  -3 -30    1.68    0.56
  -2   3  30    1.13    0.48
  -2  -3 -30    1.02    0.43
  -2   3  30    1.51    0.52
   2   4  30    6.89    1.28
  -2   4  30    4.60    0.93
  -2  -4 -30    3.66    0.76
  -2   4  30    7.12    1.16
  -2  -4 -30    5.32    0.90
   2   5  30    0.20    0.49
  -2  -5 -30    0.53    0.45
  -2   5  30    0.50    0.46
  -2   5  30    0.48    0.49
   2   6  30    3.85    1.07
  -2   6  30    3.38    1.05
  -2   6  30    3.69    0.91
   3  -5  30    1.35    0.70
   3   5 -30    2.28    0.86
  -3   5 -30    2.92    0.98
  -3   5 -30    0.79    0.49
   3  -4  30    3.48    1.01
   3   4 -30    3.38    0.93
  -3   4 -30    2.56    0.71
  -3  -4  30    2.95    0.76
  -3   4 -30    1.43    0.71
   3   3 -30    3.44    0.85
   3  -3  30    3.82    0.99
  -3  -3  30    2.25    0.69
  -3   3 -30    2.36    0.68
   3   2 -30    0.16    0.41
   3  -2  30    1.11    0.65
  -3   2 -30    0.53    0.40
  -3  -2  30    0.99    0.45
  -3   2 -30    1.16    0.49
   3   1 -30    1.61    0.62
   3  -1  30    1.09    0.61
  -3  -1  30    0.90    0.46
  -3   1 -30    1.36    0.52
  -3   1 -30    1.10    0.46
   3   0 -30    5.43    0.96
   3   0  30    3.45    0.94
  -3   0 -30    4.47    0.83
  -3   0  30    4.72    0.88
  -3   0 -30    3.16    0.72
   3   1  30    2.76    0.88
   3  -1 -30    1.32    0.52
  -3   1  30    0.72    0.42
  -3  -1 -30    0.79    0.44
  -3  -1 -30    0.47    0.41
   3   2  30    0.66    0.52
   3  -2 -30    0.93    0.43
  -3  -2 -30    1.00    0.45
  -3   2  30    1.65    0.58
   3   3  30    1.88    0.79
  -3  -3 -30    1.67    0.56
  -3   3  30    2.91    0.80
   3   4  30    1.81    0.75
  -3  -4 -30    2.34    0.69
  -3   4  30    3.01    0.80
  -3   4  30    3.47    1.28
   3   5  30    0.54    0.61
  -3   5  30    1.74    0.64
  -3   5  30    2.20    0.71
  -3  -5 -30    1.14    0.56
   4   4 -30   -0.22    0.39
   4  -4  30    0.64    0.73
  -4   4 -30   -0.41    0.42
  -4   4 -30    0.22    0.42
  -4  -4  30    0.81    0.53
   4  -3  30    2.15    0.84
   4   3 -30    2.58    0.83
  -4  -3  30    1.08    0.53
  -4   3 -30    2.70    0.74
   4  -2  30    1.34    0.76
   4   2 -30    1.67    0.70
  -4   2 -30    2.33    0.65
  -4   2 -30    1.78    0.60
  -4  -2  30    2.58    0.73
   4  -1  30    0.39    0.55
   4   1 -30    1.01    0.55
  -4   1 -30    0.56    0.42
  -4   1 -30   -0.01    0.33
  -4  -1  30    0.47    0.40
   4   0 -30    5.93    1.07
   4   0  30    3.28    0.99
  -4   0 -30    3.07    0.70
  -4   0 -30    3.37    0.77
  -4   0  30    4.37    0.90
   4  -1 -30    0.81    0.49
   4   1  30    0.30    0.56
  -4   1  30    0.37    0.36
  -4  -1 -30    0.34    0.34
   4   2  30    1.98    0.85
  -4  -2 -30    2.22    0.62
  -4   2  30    1.09    0.57
   4   3  30    2.58    0.91
  -4  -3 -30    1.77    0.61
  -4   3  30    2.32    0.69
   4   4  30    0.97    0.66
  -4  -4 -30   -0.12    0.32
  -4   4  30    0.51    0.52
   5   1 -30   -0.18    0.47
   5  -1  30    0.06    0.57
  -5   1 -30    0.01    0.32
  -5   1 -30    0.00    0.33
  -5  -1  30    0.05    0.36
   5   0  30    0.90    0.71
   5   0 -30    1.52    0.73
  -5   0  30    1.98    0.68
  -5   0 -30    2.00    0.64
   5   1  30   -0.18    0.50
  -5  -1 -30    0.18    0.34
  -5   1  30    0.28    0.40
   0   7 -31   -0.27    0.39
   0   6 -31    0.11    0.41
   0   5 -31    4.27    0.91
   0   4 -31    0.01    0.35
   0  -3  31    3.32    0.78
   0   3 -31    2.82    0.70
   0   2 -31    0.35    0.33
   0  -2  31    0.19    0.35
   0   1 -31    2.51    0.61
   0  -1  31    2.96    0.70
   0   0  31    1.03    0.44
   0   0 -31    0.50    0.39
   0   0 -31    0.47    0.38
   0  -1 -31    2.98    0.65
   0   1  31    1.87    0.61
   0   2  31   -0.37    0.25
   0  -2 -31    0.48    0.32
   0   3  31    3.38    0.81
   0  -3 -31    3.75    0.68
   0   4  31   -0.02    0.34
   0  -4 -31   -0.08    0.22
   0   5  31    3.38    0.86
   0   6  31    0.31    0.46
   0   7  31    0.35    0.45
   1   6 -31    2.99    0.89
  -1   6 -31    3.79    0.90
   1   5 -31    1.97    0.68
   1  -5  31    3.89    0.95
  -1   5 -31    2.16    0.65
  -1   5 -31    1.56    0.58
   1   4 -31    0.11    0.42
   1  -4  31    0.48    0.41
  -1   4 -31    0.13    0.35
  -1   4 -31    0.40    0.42
   1   3 -31    1.27    0.52
   1  -3  31    0.79    0.50
  -1   3 -31    0.69    0.49
   1  -2  31    5.57    1.04
   1   2 -31    7.45    1.11
  -1   2 -31    5.46    0.93
   1   1 -31    1.88    0.58
   1  -1  31    1.98    0.65
  -1  -1  31    2.28    0.95
  -1   1 -31    1.32    0.53
  -1   1 -31    3.37    0.72
   1   0  31    1.99    0.65
   1   0 -31    3.42    0.75
  -1   0 -31    2.68    0.69
  -1   0  31    3.80    0.77
  -1   0 -31    3.15    0.68
  -1   0  31    2.78    0.66
   1   1  31    2.44    0.73
   1  -1 -31    3.70    0.70
  -1   1  31    3.01    0.72
  -1  -1 -31    3.11    0.70
  -1   1  31    2.30    0.64
  -1  -1 -31    2.90    0.67
   1  -2 -31    6.56    0.89
   1   2  31    7.00    1.19
  -1   2  31    3.79    0.79
  -1  -2 -31    6.43    0.92
  -1  -2 -31    6.69    1.05
  -1   2  31    4.58    0.84
   1  -3 -31    0.77    0.37
   1   3  31    0.49    0.44
  -1  -3 -31    1.62    0.48
  -1  -3 -31    1.13    0.50
  -1   3  31    1.43    0.55
   1   4  31    0.10    0.40
  -1  -4 -31    0.37    0.34
  -1   4  31   -0.20    0.27
   1   5  31    1.56    0.67
  -1   5  31    2.81    0.75
  -1  -5 -31    1.33    0.46
   1   6  31    2.50    0.88
  -1   6  31    2.24    0.79
   2  -6  31    0.73    0.62
   2   6 -31    1.92    0.76
  -2   6 -31    1.93    0.78
  -2   6 -31    1.61    0.60
   2   5 -31    1.87    0.68
   2  -5  31    0.50    0.60
  -2   5 -31    1.25    0.51
  -2   5 -31    1.55    0.72
   2  -4  31    7.72    1.36
   2   4 -31    8.42    1.32
  -2   4 -31    9.25    1.26
  -2   4 -31    5.99    1.18
   2   3 -31    0.14    0.33
   2  -3  31    0.13    0.43
  -2   3 -31    0.54    0.41
   2  -2  31    9.24    1.40
   2   2 -31    7.25    1.13
  -2   2 -31    6.16    0.99
  -2  -2  31    7.02    1.13
   2   1 -31    0.21    0.36
   2  -1  31    0.51    0.51
  -2  -1  31    0.26    0.33
  -2   1 -31    0.21    0.33
  -2   1 -31    0.16    0.31
   2   0  31    3.28    0.91
   2   0 -31    4.02    0.79
  -2   0 -31    4.55    0.84
  -2   0 -31    3.41    0.74
  -2   0  31    2.67    0.70
   2  -1 -31    0.03    0.32
   2   1  31   -0.05    0.35
  -2  -1 -31   -0.03    0.33
  -2  -1 -31    0.13    0.24
  -2   1  31   -0.09    0.31
   2  -2 -31    7.04    0.97
   2   2  31    7.93    1.29
  -2   2  31    6.12    0.96
  -2   2  31    8.81    1.20
  -2  -2 -31    4.92    0.83
  -2  -2 -31    7.38    1.11
   2  -3 -31    0.48    0.36
   2   3  31    0.31    0.51
  -2   3  31    0.93    0.46
  -2   3  31    0.36    0.36
  -2  -3 -31    0.25    0.29
  -2  -3 -31    0.48    0.43
   2   4  31    5.81    1.19
  -2  -4 -31    5.56    0.87
  -2  -4 -31    8.05    1.15
  -2   4  31    6.73    1.12
  -2   4  31    5.30    1.01
   2   5  31    0.87    0.57
  -2  -5 -31    0.63    0.37
  -2   5  31    1.03    0.59
  -2   5  31    1.21    0.57
   2   6  31    1.65    0.78
  -2   6  31    1.78    0.74
   3   5 -31    0.76    0.61
   3  -5  31    1.93    0.88
  -3   5 -31    0.30    0.60
  -3   5 -31    1.37    0.64
   3   4 -31    1.24    0.66
   3  -4  31   -0.05    0.55
  -3   4 -31   -0.20    0.47
  -3  -4  31    0.39    0.41
  -3   4 -31    1.02    0.52
   3   3 -31    0.19    0.49
   3  -3  31    0.61    0.55
  -3  -3  31    0.54    0.42
  -3   3 -31    0.13    0.34
   3   2 -31    0.46    0.45
   3  -2  31    0.03    0.42
  -3   2 -31    0.31    0.39
  -3   2 -31    0.43    0.41
  -3  -2  31    0.92    0.47
   3  -1  31    0.63    0.54
   3   1 -31    1.43    0.55
  -3   1 -31    0.88    0.51
  -3   1 -31    0.78    0.47
  -3  -1  31    0.61    0.47
   3   0 -31    8.71    1.24
   3   0  31    9.40    1.50
  -3   0 -31    8.92    1.20
  -3   0 -31    7.76    1.15
  -3   0  31   10.81    1.40
   3   1  31    2.74    0.87
   3  -1 -31    1.44    0.52
  -3  -1 -31    0.49    0.37
  -3   1  31    1.50    0.59
  -3  -1 -31    0.53    0.42
   3  -2 -31   -0.34    0.27
   3   2  31    0.07    0.43
  -3  -2 -31    0.20    0.37
  -3   2  31    0.55    0.43
   3   3  31    0.07    0.50
  -3  -3 -31    0.73    0.44
  -3   3  31    1.11    0.50
   3   4  31    0.45    0.43
  -3  -4 -31    0.08    0.44
  -3   4  31    0.26    0.45
   3   5  31    0.81    0.68
  -3  -5 -31    5.03    0.99
  -3   5  31    1.27    0.57
  -3   5  31    0.76    0.55
   4   4 -31    3.55    1.00
   4  -4  31    3.85    1.17
  -4   4 -31    3.62    1.08
  -4   4 -31    3.88    0.87
  -4  -4  31    4.92    1.03
   4  -3  31   -0.36    0.34
   4   3 -31   -0.04    0.40
  -4  -3  31   -0.05    0.35
  -4   3 -31   -0.17    0.33
   4  -2  31    0.37    0.55
   4   2 -31   -0.36    0.37
  -4   2 -31    0.27    0.35
  -4  -2  31    0.94    0.53
  -4   2 -31    1.20    0.56
   4  -1  31    2.17    0.85
   4   1 -31    3.61    0.94
  -4  -1  31    2.10    0.68
  -4   1 -31    2.64    0.72
  -4   1 -31    1.86    0.63
   4   0 -31   15.60    1.75
   4   0  31   14.21    1.95
  -4   0 -31   13.49    1.48
  -4   0  31   13.73    1.62
  -4   0 -31   11.80    1.46
   4  -1 -31    2.04    0.71
   4   1  31    1.48    0.86
  -4  -1 -31    3.07    0.74
  -4   1  31    1.87    0.66
   4   2  31    1.65    0.80
  -4  -2 -31    1.15    0.48
  -4   2  31    0.29    0.39
   4   3  31   -0.35    0.39
  -4   3  31    0.25    0.41
  -4  -3 -31    0.16    0.36
   4   4  31    2.82    0.99
  -4   4  31    4.25    1.02
  -4  -4 -31    5.01    1.01
   0   6 -32    4.38    0.96
   0   5 -32    3.93    0.89
   0   4 -32    5.50    1.00
   0   3 -32   -0.19    0.28
   0  -3  32    0.13    0.44
   0   2 -32    7.94    1.12
   0  -2  32    5.94    1.01
   0   1 -32    0.26    0.33
   0  -1  32    0.49    0.35
   0   0 -32    0.89    0.40
   0   0  32    0.92    0.46
   0   1  32    0.13    0.39
   0  -1 -32    0.39    0.33
   0  -2 -32    8.09    1.06
   0   2  32    7.13    1.14
   0   3  32    0.30    0.38
   0  -3 -32    0.05    0.27
   0  -4 -32    5.75    0.83
   0   4  32    5.02    1.04
   0   5  32    2.19    0.72
   0   6  32    3.82    0.99
   1   6 -32    0.54    0.55
  -1   6 -32    1.73    0.71
   1  -5  32    1.41    0.65
   1   5 -32    1.15    0.64
  -1   5 -32    0.80    0.51
  -1   5 -32    1.66    0.65
   1   4 -32    3.84    0.94
   1  -4  32    3.25    0.90
  -1   4 -32    2.40    0.69
  -1   4 -32    3.42    0.86
   1  -3  32    1.75    0.66
   1   3 -32    1.77    0.60
  -1   3 -32    1.83    0.66
   1   2 -32   10.77    1.31
   1  -2  32    8.21    1.27
  -1   2 -32    8.32    1.18
   1  -1  32    2.08    0.69
   1   1 -32    0.42    0.38
  -1   1 -32    0.71    0.41
  -1   1 -32    0.71    0.43
   1   0 -32    0.34    0.36
   1   0  32    1.59    0.61
  -1   0 -32    0.79    0.47
  -1   0 -32    1.15    0.46
  -1   0  32    1.69    0.55
   1  -1 -32    1.32    0.45
   1   1  32    0.85    0.47
  -1  -1 -32    1.28    0.47
  -1   1  32    0.62    0.38
  -1  -1 -32    1.55    0.57
   1  -2 -32    9.05    1.12
   1   2  32    9.95    1.41
  -1   2  32   10.51    1.31
  -1  -2 -32   10.19    1.24
  -1  -2 -32   12.97    1.43
   1   3  32    1.64    0.63
   1  -3 -32    1.52    0.47
  -1  -3 -32    2.15    0.70
  -1   3  32    2.05    0.65
  -1  -3 -32    1.66    0.55
   1   4  32    1.71    0.70
  -1   4  32    3.46    0.85
  -1  -4 -32    3.86    0.73
   1   5  32    1.72    0.73
  -1   5  32    1.40    0.59
  -1  -5 -32    2.15    0.57
   1   6  32    0.27    0.48
  -1   6  32    0.61    0.59
   2   6 -32    2.93    0.91
   2  -6  32    2.55    0.95
  -2   6 -32    2.59    0.77
  -2   6 -32    2.95    0.88
   2  -5  32    0.89    0.65
   2   5 -32    0.62    0.51
  -2   5 -32    0.45    0.52
  -2   5 -32    1.32    0.60
   2   4 -32    3.71    0.90
   2  -4  32    2.82    0.95
  -2   4 -32    4.10    0.99
  -2   4 -32    2.09    0.69
   2  -3  32    3.65    1.03
   2   3 -32    4.98    1.02
  -2   3 -32    4.40    0.90
   2  -2  32    1.63    0.66
   2   2 -32    3.12    0.81
  -2  -2  32    3.75    0.86
  -2   2 -32    1.95    0.61
   2  -1  32    3.18    0.86
   2   1 -32    2.10    0.63
  -2   1 -32    2.23    0.67
  -2   1 -32    0.95    0.46
  -2  -1  32    3.12    0.74
   2   0 -32    7.27    1.10
   2   0  32    7.24    1.32
  -2   0 -32    6.38    1.01
  -2   0  32    8.46    1.16
  -2   0 -32    5.52    0.94
   2  -1 -32    1.87    0.58
   2   1  32    1.87    0.70
  -2  -1 -32    1.79    0.51
  -2   1  32    1.85    0.60
  -2  -1 -32    2.59    0.68
   2  -2 -32    2.42    0.61
   2   2  32    2.17    0.72
  -2  -2 -32    1.12    0.49
  -2  -2 -32    1.44    0.49
  -2   2  32    2.16    0.63
  -2   2  32    2.32    0.68
   2   3  32    3.06    0.89
  -2  -3 -32    5.34    0.92
  -2  -3 -32    3.29    0.69
  -2   3  32    4.44    0.90
  -2   3  32    3.97    0.87
   2   4  32    3.84    1.01
  -2   4  32    2.42    0.76
  -2   4  32    2.50    0.77
  -2  -4 -32    4.77    0.92
  -2  -4 -32    2.64    0.63
   2   5  32    0.38    0.51
  -2   5  32    0.53    0.47
  -2   5  32    0.52    0.52
  -2  -5 -32    0.85    0.38
   2   6  32    1.28    0.74
  -2   6  32    2.79    0.86
   3   5 -32    1.47    0.75
   3  -5  32    0.98    0.70
  -3   5 -32    1.43    0.72
  -3   5 -32    0.87    0.55
   3  -4  32    2.05    0.84
   3   4 -32    1.16    0.66
  -3   4 -32    2.37    0.84
  -3   4 -32    1.93    0.68
   3   3 -32    1.95    0.73
   3  -3  32    1.52    0.77
  -3   3 -32    2.13    0.66
  -3  -3  32    1.33    0.56
   3   2 -32    0.52    0.46
   3  -2  32    3.17    0.93
  -3   2 -32    0.89    0.46
  -3  -2  32    0.87    0.50
  -3   2 -32    0.55    0.38
   3   1 -32    0.39    0.47
   3  -1  32    0.12    0.48
  -3  -1  32    0.44    0.42
  -3   1 -32    0.39    0.43
  -3   1 -32    0.99    0.48
   3   0 -32    4.02    0.83
   3   0  32    4.37    1.05
  -3   0 -32    3.72    0.78
  -3   0  32    4.25    0.90
  -3   0 -32    2.53    0.68
   3  -1 -32    0.44    0.44
   3   1  32    1.07    0.62
  -3  -1 -32    0.87    0.42
  -3   1  32    0.29    0.43
  -3  -1 -32    0.86    0.47
   3  -2 -32    1.74    0.53
   3   2  32    0.30    0.46
  -3   2  32    0.94    0.51
  -3  -2 -32    1.19    0.49
  -3  -2 -32    0.39    0.34
   3   3  32    1.82    0.72
  -3  -3 -32    1.43    0.56
  -3   3  32    1.38    0.62
   3   4  32    2.02    0.79
  -3   4  32    1.65    0.73
  -3  -4 -32    0.78    0.46
   3   5  32    1.38    0.71
  -3  -5 -32    0.39    0.45
  -3   5  32    2.45    0.85
   4  -3  32    0.49    0.63
   4   3 -32    0.79    0.61
  -4  -3  32    0.73    0.49
  -4   3 -32    0.07    0.40
   4   2 -32    3.69    1.00
   4  -2  32    3.32    1.06
  -4   2 -32    3.17    0.79
  -4   2 -32    3.65    0.85
  -4  -2  32    3.41    0.89
   4   1 -32    0.25    0.45
   4  -1  32    0.36    0.60
  -4   1 -32    0.83    0.48
  -4  -1  32    1.35    0.58
  -4   1 -32    0.67    0.52
   4   0  32    8.84    1.55
   4   0 -32    9.67    1.41
  -4   0  32   10.97    1.47
  -4   0 -32   10.10    1.32
  -4   0 -32    9.45    1.33
   4   1  32    0.89    0.59
   4  -1 -32    0.01    0.39
  -4  -1 -32    0.94    0.46
  -4  -1 -32    0.50    0.45
  -4   1  32    0.21    0.42
   4   2  32    1.90    0.88
  -4   2  32    3.21    0.77
  -4  -2 -32    3.52    0.81
   4   3  32    0.36    0.60
  -4   3  32    0.48    0.52
  -4  -3 -32    0.11    0.39
   0   6 -33    2.59    0.78
   0   5 -33   -0.02    0.35
   0   4 -33    0.25    0.38
   0   3 -33    2.06    0.65
   0  -2  33    0.34    0.40
   0   2 -33    0.26    0.33
   0  -1  33    4.55    0.91
   0   1 -33    6.27    0.98
   0   0 -33    0.15    0.31
   0   0  33    0.54    0.40
   0  -1 -33    4.67    0.83
   0   1  33    3.04    0.78
   0  -2 -33    0.74    0.36
   0   2  33   -0.36    0.32
   0   3  33    0.80    0.49
   0  -3 -33    1.82    0.52
   0   4  33    0.10    0.42
   0  -4 -33    0.68    0.39
   0   5  33   -0.03    0.44
   0   6  33    1.80    0.76
   1   6 -33    2.36    0.78
  -1   6 -33    1.70    0.67
   1   5 -33    0.87    0.64
  -1   5 -33    0.67    0.46
   1  -4  33    7.32    1.28
   1   4 -33    9.00    1.37
  -1   4 -33   10.31    1.42
  -1   4 -33    8.54    1.22
   1  -3  33   -0.11    0.40
   1   3 -33    0.52    0.43
  -1   3 -33    0.70    0.45
   1   2 -33    2.81    0.73
   1  -2  33    4.21    0.93
  -1   2 -33    2.01    0.63
   1   1 -33    1.44    0.53
   1  -1  33    1.21    0.59
  -1   1 -33    0.32    0.36
  -1   1 -33    1.04    0.52
   1   0 -33    5.60    0.90
   1   0  33    5.00    1.01
  -1   0 -33    3.76    0.78
  -1   0  33    2.90    0.68
  -1   0 -33    3.76    0.85
   1  -1 -33    0.82    0.46
   1   1  33    0.84    0.51
  -1   1  33    1.00    0.49
  -1  -1 -33    0.66    0.40
  -1  -1 -33    0.72    0.40
   1   2  33    2.67    0.76
   1  -2 -33    2.43    0.59
  -1  -2 -33    3.15    0.71
  -1  -2 -33    1.85    0.62
  -1   2  33    3.71    0.81
   1  -3 -33    1.07    0.42
   1   3  33    0.85    0.56
  -1   3  33    0.45    0.39
  -1  -3 -33    0.86    0.43
   1   4  33    6.20    1.22
  -1  -4 -33   10.87    1.27
  -1   4  33   11.42    1.51
   1   5  33    1.41    0.72
  -1   5  33    0.67    0.57
  -1  -5 -33    1.52    0.55
   1   6  33    2.16    0.86
  -1   6  33    1.60    0.65
   2  -5  33    1.29    0.68
   2   5 -33    0.77    0.54
  -2   5 -33    1.93    0.76
  -2   5 -33    1.68    0.69
   2   4 -33   -0.10    0.41
   2  -4  33   -0.26    0.46
  -2   4 -33    0.58    0.44
  -2   4 -33    0.19    0.48
   2  -3  33    7.45    1.35
   2   3 -33    7.00    1.19
  -2   3 -33    9.45    1.26
   2   2 -33    1.42    0.57
   2  -2  33    1.91    0.73
  -2   2 -33    0.36    0.39
   2   1 -33    2.91    0.74
   2  -1  33    1.13    0.57
  -2  -1  33    3.46    0.82
  -2   1 -33    1.74    0.62
  -2   1 -33    2.41    0.65
   2   0 -33    2.86    0.71
   2   0  33    3.24    0.92
  -2   0 -33    3.58    0.85
  -2   0  33    2.47    0.66
  -2   0 -33    1.57    0.54
   2  -1 -33    2.20    0.64
   2   1  33    1.80    0.68
  -2   1  33    2.67    0.68
  -2  -1 -33    1.57    0.52
  -2  -1 -33    1.40    0.58
   2  -2 -33    0.87    0.41
   2   2  33    0.90    0.63
  -2  -2 -33    1.09    0.47
  -2   2  33    1.51    0.55
  -2  -2 -33    1.83    0.60
   2   3  33    6.38    1.22
  -2   3  33    7.49    1.16
  -2  -3 -33    6.25    1.08
  -2   3  33    5.23    1.01
   2   4  33   -0.29    0.37
  -2  -4 -33   -0.31    0.34
  -2   4  33    0.58    0.42
  -2   4  33    0.20    0.43
  -2  -4 -33    0.17    0.27
   2   5  33    2.26    0.81
  -2  -5 -33    1.06    0.44
  -2   5  33    1.97    0.73
   3   4 -33    3.96    1.06
   3  -4  33    5.12    1.23
  -3   4 -33    2.79    0.95
  -3   4 -33    3.54    0.84
   3  -3  33    0.55    0.58
   3   3 -33    0.52    0.59
  -3   3 -33    0.28    0.42
  -3  -3  33    1.21    0.56
   3   2 -33    1.29    0.64
   3  -2  33    2.38    0.90
  -3   2 -33    1.12    0.53
  -3  -2  33    1.01    0.56
  -3   2 -33    1.47    0.56
   3   1 -33    3.63    0.87
   3  -1  33    1.77    0.70
  -3  -1  33    2.77    0.77
  -3   1 -33    1.97    0.64
  -3   1 -33    4.31    0.90
   3   0  33    0.69    0.57
   3   0 -33    0.48    0.42
  -3   0  33    0.99    0.52
  -3   0 -33    0.47    0.37
  -3   0 -33   -0.16    0.31
   3   1  33    3.54    1.04
   3  -1 -33    2.85    0.74
  -3   1  33    2.57    0.71
  -3  -1 -33    2.12    0.64
  -3  -1 -33    1.87    0.54
   3  -2 -33    0.91    0.48
   3   2  33    1.81    0.77
  -3  -2 -33    0.74    0.38
  -3  -2 -33    1.17    0.56
  -3   2  33    1.26    0.58
   3   3  33    1.24    0.71
  -3  -3 -33    0.09    0.40
  -3   3  33    0.59    0.53
  -3  -3 -33    0.29    0.30
   3   4  33    2.81    0.94
  -3  -4 -33    4.09    0.92
  -3   4  33    2.28    0.82
  -4  -3  33    1.05    0.57
  -4   3 -33    0.36    0.45
   4   2 -33    3.49    1.00
   4  -2  33    4.15    1.17
  -4   2 -33    5.55    1.01
  -4   2 -33    5.16    1.02
  -4  -2  33    4.32    0.91
   4   1 -33    0.20    0.44
   4  -1  33   -0.60    0.51
  -4   1 -33    0.39    0.42
  -4   1 -33    0.61    0.48
  -4  -1  33    0.19    0.44
   4   0  33   -0.16    0.41
   4   0 -33   -0.19    0.38
  -4   0  33    0.59    0.48
  -4   0 -33   -0.22    0.33
  -4   0 -33    0.27    0.38
   4  -1 -33    0.64    0.48
   4   1  33    0.74    0.65
  -4  -1 -33    0.63    0.47
  -4   1  33    1.47    0.61
  -4  -1 -33    0.48    0.41
   4   2  33    3.04    1.07
  -4   2  33    5.79    1.10
  -4  -2 -33    5.07    0.97
   4   3  33    1.72    0.86
  -4  -3 -33    1.24    0.59
  -4   3  33    1.46    0.67
   0   6 -34   -0.04    0.38
   0   5 -34    0.28    0.44
   0   4 -34    6.66    1.12
   0   3 -34    0.13    0.39
   0  -2  34    3.22    0.79
   0   2 -34    2.71    0.71
   0   1 -34    0.26    0.34
   0  -1  34    0.54    0.42
   0   0  34    1.06    0.51
   0   0 -34    1.93    0.61
   0   1  34    1.41    0.60
   0  -1 -34    1.24    0.52
   0   2  34    3.03    0.80
   0  -2 -34    3.06    0.67
   0   3  34   -0.23    0.37
   0  -3 -34    0.08    0.33
   0  -4 -34    5.48    0.87
   0   4  34    5.88    1.14
   0   5  34    0.86    0.55
   0   6  34   -0.40    0.39
   1   5 -34   -0.10    0.41
  -1   5 -34    1.35    0.59
   1  -4  34    3.40    0.92
   1   4 -34    3.03    0.84
  -1   4 -34    3.30    0.86
  -1   4 -34    4.36    0.92
   1   3 -34    2.17    0.72
   1  -3  34    1.70    0.67
  -1   3 -34    2.03    0.63
   1   2 -34    1.39    0.55
   1  -2  34    2.28    0.76
  -1   2 -34    1.21    0.52
   1   1 -34    0.63    0.43
   1  -1  34    2.58    0.78
  -1   1 -34    1.50    0.57
  -1   1 -34    0.62    0.42
   1   0  34   -0.28    0.34
   1   0 -34   -0.02    0.26
  -1   0 -34   -0.28    0.30
  -1   0 -34    0.17    0.33
   1  -1 -34    0.92    0.45
   1   1  34    1.36    0.61
  -1   1  34    1.32    0.55
  -1  -1 -34    0.72    0.46
  -1  -1 -34    0.87    0.51
   1   2  34    1.54    0.70
   1  -2 -34    2.07    0.57
  -1  -2 -34    1.07    0.52
  -1   2  34    1.24    0.54
  -1  -2 -34    0.54    0.39
   1   3  34    2.92    0.87
   1  -3 -34    1.83    0.55
  -1   3  34    2.08    0.66
  -1  -3 -34    2.44    0.67
   1   4  34    2.58    0.86
  -1  -4 -34    2.99    0.68
  -1   4  34    2.77    0.83
   1   5  34    2.32    0.85
  -1   5  34    0.51    0.63
  -1  -5 -34    0.86    0.50
   1   6  34    2.10    0.87
  -1   6  34    2.71    0.85
   2   5 -34    0.69    0.56
   2  -5  34   -0.28    0.38
  -2   5 -34    0.43    0.58
  -2   5 -34   -0.08    0.39
   2  -4  34    0.68    0.66
   2   4 -34    1.48    0.65
  -2   4 -34    0.76    0.58
  -2   4 -34    0.94    0.51
   2   3 -34    1.80    0.65
   2  -3  34    1.19    0.64
  -2   3 -34    0.63    0.46
   2   2 -34    0.11    0.41
   2  -2  34   -0.19    0.47
  -2   2 -34    0.20    0.36
   2  -1  34    1.70    0.69
   2   1 -34    0.17    0.42
  -2  -1  34    1.00    0.53
  -2   1 -34    0.89    0.48
  -2   1 -34    1.79    0.62
   2   0  34    3.24    0.92
   2   0 -34    2.30    0.72
  -2   0 -34    2.30    0.67
  -2   0  34    3.04    0.79
  -2   0 -34    2.11    0.64
   2  -1 -34    0.21    0.35
   2   1  34    0.79    0.56
  -2  -1 -34    0.18    0.35
  -2  -1 -34    0.72    0.44
  -2   1  34    1.26    0.59
   2  -2 -34    0.09    0.31
   2   2  34    0.70    0.53
  -2  -2 -34    0.17    0.22
  -2   2  34   -0.42    0.32
  -2  -2 -34    0.07    0.35
   2   3  34    1.16    0.67
  -2   3  34    0.84    0.53
  -2   3  34    0.67    0.53
  -2  -3 -34    0.90    0.51
  -2  -3 -34    0.93    0.43
   2   4  34    1.29    0.64
  -2   4  34    0.85    0.52
  -2  -4 -34    1.05    0.61
  -2  -4 -34   -0.14    0.24
   2   5  34    0.37    0.55
  -2   5  34    0.72    0.52
  -2  -5 -34   -0.07    0.27
   3   4 -34    3.57    1.01
   3  -4  34    3.98    1.12
  -3   4 -34    4.22    0.90
  -3   4 -34    3.11    1.03
   3   3 -34    1.16    0.60
   3  -3  34    1.05    0.71
  -3   3 -34    0.59    0.42
   3  -2  34    0.88    0.66
   3   2 -34    2.45    0.75
  -3  -2  34    2.39    0.72
  -3   2 -34    2.02    0.66
  -3   2 -34    1.34    0.61
   3  -1  34    0.05    0.44
   3   1 -34   -0.09    0.31
  -3   1 -34    0.70    0.46
  -3  -1  34    0.55    0.48
  -3   1 -34    0.01    0.33
   3   0 -34    0.12    0.37
   3   0  34    0.18    0.42
  -3   0  34    0.15    0.38
  -3   0 -34    0.67    0.39
  -3   0 -34   -0.30    0.33
   3   1  34   -0.15    0.40
   3  -1 -34   -0.01    0.33
  -3  -1 -34    0.33    0.39
  -3   1  34    0.04    0.34
  -3  -1 -34    0.12    0.29
   3   2  34    0.62    0.51
  -3  -2 -34    1.35    0.50
  -3   2  34    2.18    0.76
  -3  -2 -34    2.74    0.76
   3   3  34    0.55    0.57
  -3  -3 -34    0.71    0.38
  -3   3  34    0.89    0.56
  -3  -3 -34    0.94    0.50
   3   4  34    3.74    1.08
  -3  -4 -34    3.36    0.85
  -3  -4 -34    1.99    0.58
  -3   4  34    4.43    1.02
   4   2 -34    0.71    0.57
   4  -2  34    0.48    0.66
  -4  -2  34    1.18    0.64
  -4   2 -34    0.57    0.45
  -4   2 -34    0.69    0.47
   4   1 -34    0.40    0.55
   4  -1  34   -0.61    0.46
  -4   1 -34    0.15    0.40
  -4  -1  34    0.61    0.49
  -4   1 -34    0.29    0.37
   4   0 -34    3.06    0.87
   4   0  34    4.05    1.17
  -4   0 -34    2.90    0.78
  -4   0 -34    5.45    1.05
  -4   0  34    4.08    0.94
   4  -1 -34    0.69    0.57
   4   1  34    0.36    0.57
  -4   1  34    0.05    0.39
  -4  -1 -34    0.18    0.42
  -4  -1 -34    0.09    0.31
   4   2  34    0.51    0.66
  -4  -2 -34    0.49    0.37
  -4  -2 -34    0.43    0.47
  -4   2  34    0.36    0.48
   0   5 -35    2.34    0.75
   0   4 -35    8.70    1.28
   0   3 -35    1.24    0.55
   0   2 -35    8.96    1.26
   0   1 -35    1.78    0.61
   0  -1  35    2.24    0.69
   0   0  35    0.45    0.43
   0   0 -35    0.32    0.35
   0   1  35    2.01    0.69
   0  -1 -35    1.52    0.53
   0   2  35   11.11    1.50
   0  -2 -35    9.37    1.19
   0  -3 -35    1.38    0.51
   0   3  35    0.67    0.51
   0   4  35    6.23    1.24
   0  -4 -35    8.93    1.14
   0   5  35    0.98    0.64
   1   5 -35    0.60    0.58
  -1   5 -35    0.80    0.56
   1   4 -35    0.22    0.39
   1  -4  35    1.74    0.72
  -1   4 -35    0.25    0.40
  -1   4 -35    0.96    0.58
   1  -3  35    0.60    0.50
   1   3 -35    0.32    0.37
  -1   3 -35    0.15    0.37
   1   2 -35    0.08    0.39
   1  -2  35   -0.15    0.35
  -1   2 -35   -0.24    0.29
   1   1 -35    5.77    1.04
   1  -1  35    6.00    1.15
  -1   1 -35    5.20    0.95
   1   0 -35    0.09    0.37
   1   0  35    0.14    0.41
  -1   0 -35   -0.09    0.34
  -1   0 -35    0.21    0.38
   1  -1 -35    6.30    1.01
   1   1  35    4.67    1.04
  -1  -1 -35    4.84    0.90
  -1  -1 -35    5.80    1.07
  -1   1  35    5.61    0.97
   1   2  35    0.14    0.41
   1  -2 -35    0.19    0.30
  -1   2  35    0.88    0.46
  -1  -2 -35   -0.25    0.30
   1  -3 -35    0.20    0.32
   1   3  35    0.47    0.49
  -1  -3 -35    0.07    0.30
  -1   3  35   -0.24    0.32
   1   4  35    0.12    0.45
  -1   4  35    0.83    0.53
  -1  -4 -35    0.43    0.40
   1   5  35   -0.01    0.45
  -1   5  35    0.03    0.45
   2   5 -35    0.38    0.51
   2  -5  35    1.10    0.70
  -2   5 -35    0.74    0.66
  -2   5 -35    0.81    0.56
   2   4 -35    1.37    0.62
   2  -4  35    1.53    0.76
  -2   4 -35    1.48    0.60
  -2   4 -35    1.03    0.66
   2  -3  35    0.77    0.58
   2   3 -35    0.54    0.47
  -2   3 -35    1.86    0.68
   2  -2  35    3.49    1.01
   2   2 -35    4.10    0.91
  -2   2 -35    2.36    0.70
   2  -1  35    2.99    0.90
   2   1 -35    4.05    0.91
  -2   1 -35    4.06    0.85
  -2   1 -35    6.90    1.16
   2   0  35    1.89    0.75
   2   0 -35    0.79    0.45
  -2   0 -35    2.07    0.67
  -2   0 -35    1.36    0.55
   2  -1 -35    4.22    0.85
   2   1  35    4.10    1.03
  -2   1  35    3.71    0.87
  -2  -1 -35    5.08    0.96
  -2  -1 -35    3.11    0.80
   2   2  35    3.31    0.97
   2  -2 -35    4.36    0.83
  -2  -2 -35    3.60    0.84
  -2  -2 -35    4.96    0.96
  -2   2  35    5.84    1.08
   2   3  35    1.53    0.70
  -2  -3 -35    2.67    0.74
  -2  -3 -35    0.76    0.37
   2   4  35    1.86    0.80
  -2   4  35    1.41    0.65
  -2  -4 -35    0.94    0.43
   2   5  35   -0.07    0.55
  -2  -5 -35   -0.38    0.20
  -2   5  35    0.96    0.56
  -3   4 -35    0.55    0.61
   3   3 -35    3.93    1.01
   3  -3  35    3.25    1.09
  -3   3 -35    4.81    0.97
   3   2 -35    2.18    0.74
   3  -2  35    3.54    1.03
  -3   2 -35    3.00    0.77
  -3  -2  35    2.83    0.86
  -3   2 -35    2.71    0.79
   3   1 -35    0.52    0.44
   3  -1  35    0.50    0.58
  -3   1 -35    0.30    0.39
  -3  -1  35    0.22    0.39
  -3   1 -35    0.43    0.44
   3   0  35    0.65    0.59
   3   0 -35    0.34    0.43
  -3   0 -35    0.35    0.42
  -3   0  35    0.88    0.53
  -3   0 -35    0.40    0.40
   3  -1 -35   -0.22    0.33
   3   1  35   -0.07    0.45
  -3  -1 -35    0.66    0.45
  -3   1  35    1.42    0.61
  -3  -1 -35   -0.04    0.32
   3   2  35    1.97    0.94
  -3  -2 -35    2.41    0.72
  -3  -2 -35    0.92    0.45
  -3   2  35    2.42    0.75
   3   3  35    5.51    1.25
  -3  -3 -35    3.70    0.89
  -3  -3 -35    2.38    0.65
  -3   3  35    4.29    1.00
  -3  -4 -35    1.41    0.63
   4   1 -35    2.16    0.81
   4  -1  35    3.09    1.05
  -4   1 -35    2.65    0.76
  -4   1 -35    1.44    0.62
  -4  -1  35    3.63    0.87
   4   0 -35    1.26    0.63
   4   0  35    1.79    0.91
  -4   0 -35    0.83    0.48
  -4   0  35    0.75    0.54
  -4   0 -35    0.67    0.50
   4   1  35    4.02    1.18
  -4   1  35    2.68    0.85
  -4  -1 -35    1.34    0.54
  -4  -1 -35    1.15    0.57
   0   5 -36    1.90    0.74
   0   4 -36    1.10    0.57
   0   3 -36    2.47    0.73
   0   2 -36    0.27    0.39
   0  -1  36    4.23    0.90
   0   1 -36    3.22    0.76
   0   0 -36    4.67    0.89
   0   0  36    4.90    0.98
   0   1  36    5.46    1.04
   0  -1 -36    4.34    0.89
   0  -2 -36   -0.16    0.31
   0   2  36   -0.07    0.40
   0  -3 -36    2.11    0.60
   0   3  36    2.31    0.76
   0   4  36    1.43    0.70
   0  -4 -36    1.91    0.59
   0   5  36    1.55    0.73
   1   5 -36    1.87    0.74
  -1   5 -36    3.68    0.92
   1   4 -36    2.77    0.82
  -1   4 -36    2.50    0.77
   1   3 -36   10.53    1.46
   1  -3  36    7.56    1.30
  -1   3 -36    8.94    1.27
   1  -2  36    4.35    1.00
   1   2 -36    3.74    0.84
  -1   2 -36    3.34    0.84
   1   1 -36    2.54    0.71
   1  -1  36    1.85    0.69
  -1   1 -36    1.96    0.64
   1   0  36    0.50    0.51
   1   0 -36    1.34    0.53
  -1   0 -36    0.38    0.41
  -1   0 -36    1.00    0.54
   1   1  36    2.83    0.86
   1  -1 -36    2.22    0.65
  -1  -1 -36    1.40    0.54
  -1   1  36    1.97    0.79
   1  -2 -36    3.40    0.72
   1   2  36    2.89    0.87
  -1   2  36    5.07    1.02
  -1  -2 -36    3.44    0.81
   1  -3 -36   12.62    1.37
   1   3  36   13.74    1.81
  -1   3  36   10.90    1.51
  -1  -3 -36   11.99    1.41
   1   4  36    2.08    0.82
  -1  -4 -36    1.74    0.56
  -1   4  36    1.58    0.69
   1   5  36    4.08    1.08
  -1   5  36    2.94    0.89
   2   4 -36    0.81    0.56
   2  -4  36    0.65    0.63
  -2   4 -36    1.41    0.63
  -2   4 -36    0.30    0.52
   2  -3  36    2.68    0.97
   2   3 -36    2.06    0.73
  -2   3 -36    1.77    0.68
   2   2 -36    1.71    0.66
   2  -2  36    1.04    0.71
  -2   2 -36    1.94    0.67
   2  -1  36    2.48    0.82
   2   1 -36    3.05    0.77
  -2   1 -36    2.96    0.76
  -2   1 -36    4.46    0.94
   2   0 -36    0.76    0.52
   2   0  36   -0.35    0.37
  -2   0 -36   -0.20    0.34
  -2   0 -36   -0.39    0.29
   2  -1 -36    3.94    0.85
   2   1  36    3.57    1.01
  -2  -1 -36    3.63    0.83
   2   2  36    1.37    0.69
   2  -2 -36    1.13    0.51
  -2  -2 -36    0.99    0.57
  -2  -2 -36    1.66    0.58
   2   3  36    1.24    0.73
  -2  -3 -36    1.53    0.58
  -2  -3 -36    0.87    0.58
   2   4  36    1.38    0.76
  -2   4  36    1.50    0.71
  -2  -4 -36    0.64    0.35
   3  -3  36    0.96    0.68
   3   3 -36    1.39    0.64
  -3   3 -36    1.66    0.69
   3   2 -36    1.87    0.74
   3  -2  36    1.46    0.72
  -3   2 -36    1.29    0.61
   3  -1  36    0.33    0.55
   3   1 -36    0.29    0.47
  -3   1 -36    0.36    0.47
  -3  -1  36    0.26    0.45
  -3   1 -36    0.05    0.37
   3   0 -36    1.07    0.59
   3   0  36    2.22    0.85
  -3   0  36    1.03    0.61
  -3   0 -36    0.67    0.48
   3  -1 -36   -0.04    0.38
   3   1  36    0.09    0.58
  -3  -1 -36    0.12    0.26
  -3  -1 -36    0.46    0.47
  -3   1  36   -0.05    0.39
   3   2  36    1.55    0.78
  -3  -2 -36    0.52    0.35
  -3   2  36    0.56    0.49
  -3  -2 -36    2.12    0.71
   3   3  36    0.61    0.55
  -3   3  36    0.76    0.55
  -3  -3 -36    0.56    0.39
  -3  -3 -36    2.95    0.84
   0   5 -37    1.22    0.66
   0   4 -37    0.13    0.43
   0   3 -37    3.09    0.82
   0   2 -37    0.91    0.57
   0   1 -37   -0.15    0.29
   0  -1  37   -0.21    0.33
   0   0  37    0.37    0.42
   0   0 -37   -0.05    0.29
   0  -1 -37    0.75    0.43
   0   1  37    0.05    0.37
   0  -2 -37    1.05    0.50
   0   2  37    0.92    0.58
   0   3  37    3.47    0.94
   0  -3 -37    4.29    0.82
   0   4  37    0.23    0.44
   0  -4 -37    0.32    0.44
   0   5  37    0.56    0.64
   1   4 -37   -0.12    0.43
  -1   4 -37    0.00    0.38
   1  -3  37    2.61    0.86
   1   3 -37    2.62    0.83
  -1   3 -37    2.78    0.76
   1   2 -37   10.05    1.40
   1  -2  37    7.58    1.28
  -1   2 -37    5.20    1.02
   1   1 -37    6.51    1.09
   1  -1  37    6.37    1.18
  -1   1 -37    7.35    1.16
   1   0 -37    3.53    0.83
   1   0  37    6.20    1.20
  -1   0 -37    5.78    1.04
   1   1  37    9.70    1.49
   1  -1 -37    5.17    0.94
  -1  -1 -37    7.63    1.11
   1   2  37   11.02    1.56
   1  -2 -37    5.74    0.96
  -1  -2 -37    5.50    0.95
  -1   2  37    6.33    1.13
   1   3  37    4.18    1.07
   1  -3 -37    3.04    0.73
  -1   3  37    3.33    0.89
  -1  -3 -37    3.22    0.79
   1   4  37    0.42    0.57
  -1  -4 -37   -0.22    0.30
  -1   4  37   -0.06    0.37
   2   4 -37    0.21    0.49
   2  -4  37    0.25    0.46
  -2   4 -37    0.88    0.57
  -2   4 -37   -0.13    0.58
   2  -3  37    7.53    1.46
   2   3 -37    6.72    1.27
  -2   3 -37    7.73    1.28
   2  -2  37    0.88    0.60
   2   2 -37    0.37    0.51
  -2   2 -37    0.95    0.59
   2   1 -37   -0.04    0.37
   2  -1  37    0.16    0.48
  -2   1 -37    0.16    0.38
  -2   1 -37    0.57    0.44
   2   0  37    1.13    0.67
   2   0 -37    2.46    0.79
  -2   0 -37    0.74    0.51
  -2   0 -37    0.64    0.50
   2   1  37    1.00    0.68
   2  -1 -37    1.51    0.58
  -2  -1 -37    0.73    0.53
  -2  -1 -37    0.27    0.43
   2   2  37    1.29    0.70
   2  -2 -37    0.36    0.38
  -2  -2 -37    1.10    0.58
  -2  -2 -37    1.10    0.59
   2   3  37    5.77    1.28
  -2  -3 -37    7.54    1.15
   2   4  37    0.20    0.61
   3   2 -37   -0.16    0.42
   3  -2  37    0.22    0.58
  -3   2 -37    0.32    0.47
   3   1 -37    0.53    0.49
   3  -1  37    0.88    0.64
  -3   1 -37    1.11    0.56
  -3   1 -37    0.90    0.60
   3   0 -37    1.73    0.72
   3   0  37    0.94    0.67
  -3   0 -37    0.14    0.43
  -3   0 -37    1.45    0.62
  -3   0  37    1.88    0.76
   3  -1 -37    0.77    0.57
   3   1  37    1.29    0.79
  -3  -1 -37    0.39    0.41
  -3  -1 -37    1.63    0.64
  -3   1  37    1.45    0.65
   3   2  37   -0.28    0.44
  -3  -2 -37    0.35    0.47
  -3   2  37   -0.39    0.37
  -3  -2 -37    0.16    0.27
   0   4 -38    1.95    0.72
   0   3 -38   -0.52    0.30
   0   2 -38    0.46    0.47
   0   1 -38    2.19    0.69
   0   0  38    8.46    1.33
   0   0 -38    5.58    1.00
   0  -1 -38    3.73    0.83
   0   1  38    3.27    0.88
   0  -2 -38    0.34    0.39
   0   2  38    0.62    0.53
   0  -3 -38    0.03    0.33
   0   3  38    0.79    0.56
   0   4  38   -0.04    0.49
   1   4 -38    1.31    0.63
  -1   4 -38    0.44    0.49
   1   3 -38    3.05    0.87
  -1   3 -38    1.70    0.64
   1   2 -38    3.02    0.82
   1  -2  38    3.03    0.90
  -1   2 -38    1.14    0.58
   1   1 -38    1.02    0.52
   1  -1  38    0.08    0.40
  -1   1 -38    0.32    0.43
   1   0 -38    1.09    0.55
   1   0  38    0.72    0.59
  -1   0 -38    1.78    0.61
   1  -1 -38    0.58    0.43
   1   1  38    0.07    0.44
  -1  -1 -38    0.93    0.48
   1  -2 -38    2.73    0.74
   1   2  38    1.16    0.66
  -1  -2 -38    2.12    0.64
  -1   2  38    2.53    0.76
   1  -3 -38    2.45    0.70
   1   3  38    3.08    0.90
  -1   3  38    2.89    0.85
  -1  -3 -38    2.79    0.70
   1   4  38    2.09    0.81
  -1   4  38    1.11    0.70
  -1  -4 -38    1.35    0.60
   2  -3  38   -0.36    0.43
   2   3 -38    0.55    0.50
  -2   3 -38   -0.10    0.39
   2  -2  38    4.78    1.17
   2   2 -38    3.48    0.94
  -2   2 -38    2.55    0.76
   2   1 -38    0.74    0.54
   2  -1  38   -0.22    0.46
  -2   1 -38    0.86    0.48
  -2   1 -38   -0.37    0.36
   2   0  38    0.11    0.46
   2   0 -38   -0.39    0.34
  -2   0 -38    0.02    0.44
  -2   0 -38    0.55    0.47
   2  -1 -38    0.37    0.39
   2   1  38   -0.27    0.44
  -2  -1 -38    0.49    0.44
  -2  -1 -38   -0.05    0.44
   2  -2 -38    3.66    0.85
   2   2  38    3.75    1.07
  -2  -2 -38    3.36    0.81
  -2  -2 -38    4.62    0.95
   2   3  38    0.49    0.60
  -2  -3 -38    0.67    0.49
   3   1 -38    0.47    0.49
   3  -1  38   -0.04    0.59
  -3   1 -38    0.67    0.49
  -3   1 -38    0.24    0.43
   3   0  38   -0.18    0.47
   3   0 -38    0.37    0.50
  -3   0 -38    0.27    0.44
  -3   0 -38    0.78    0.50
   3   1  38    2.50    0.95
   3  -1 -38    0.24    0.43
  -3  -1 -38    1.29    0.60
  -3  -1 -38    0.89    0.49
  -3   1  38    1.34    0.71
   0   4 -39    0.13    0.45
[truncated: 11,202 more chars]
