# Supplementary material for: Crystal structure of N-[2-(cyclo­hexyl­sulfan­yl)eth­yl]quinolinic acid imide
Source: Acta Crystallogr E Crystallogr Commun. 2017 Aug 25;73(Pt 9):1372–4. doi: 10.1107/S2056989017012142 (PMC5588583; doi:10.1107/S2056989017012142)
Supplement: Supplementary file 2 [file e-73-01372-Isup2.hkl]

#
# h,k,l, Fc-squared, Fo-squared, sigma(Fo-squared), status flag
#
data_I
_shelx_title ' JK793a in P2(1)2(1)2(1)'
_shelx_refln_list_code          4
_shelx_F_calc_maximum      154.55
_exptl_crystal_F_000       616.00
_reflns_d_resolution_high  0.8410

loop_
 _space_group_symop_operation_xyz
 'x, y, z'
 'x+1/2, -y+1/2, -z'
 '-x, y+1/2, -z+1/2'
 '-x+1/2, -y, z+1/2'

_cell_length_a     5.5322
_cell_length_b     7.8707
_cell_length_c    32.9092
_cell_angle_alpha  90.000
_cell_angle_beta   90.000
_cell_angle_gamma  90.000

_shelx_F_squared_multiplier     1.000

loop_
 _refln_index_h
 _refln_index_k
 _refln_index_l
 _refln_F_squared_calc
 _refln_F_squared_meas
 _refln_F_squared_sigma
 _refln_observed_status
   2   0   0         26.52         29.21         4.67 o
   4   0   0        193.17        181.32        12.75 o
   6   0   0        327.25        326.57        33.64 o
   1   1   0       3863.32       3681.59        50.16 o
   2   1   0        134.32        133.52         5.97 o
   3   1   0       1971.10       1956.72        32.85 o
   4   1   0        123.09        128.19         6.30 o
   5   1   0        163.09        154.79         6.91 o
   6   1   0        280.78        310.52        12.93 o
   0   2   0       9516.81       9542.84       193.87 o
   1   2   0         35.32         40.67         2.77 o
   2   2   0        408.14        380.23         8.43 o
   3   2   0       1248.35       1290.20        23.80 o
   4   2   0        157.77        153.37         7.14 o
   5   2   0         17.60         15.26         3.31 o
   6   2   0          0.10          0.00         3.45 o
   1   3   0         22.47         26.00         2.81 o
   2   3   0        292.96        284.60         8.65 o
   3   3   0          5.25         12.58         2.12 o
   4   3   0        954.55        989.31        21.61 o
   5   3   0          0.32          0.00         3.13 o
   6   3   0        100.14        108.58        11.18 o
   0   4   0        255.21        232.44         9.29 o
   1   4   0       2476.57       2416.97        42.46 o
   2   4   0         46.79         53.39         5.79 o
   3   4   0        161.87        159.46         9.70 o
   4   4   0        101.91        122.52         9.75 o
   5   4   0        207.75        188.10        14.85 o
   1   5   0         70.59         75.50         4.82 o
   2   5   0        118.97         95.61         7.59 o
   3   5   0         53.98         47.85         5.94 o
   4   5   0        812.12        797.93        28.64 o
   5   5   0          6.89          4.90         4.80 o
   0   6   0        710.91        695.00        21.81 o
   1   6   0        223.07        251.95        13.47 o
   2   6   0        996.02        938.26        25.88 o
   3   6   0         27.72         27.47         5.76 o
   4   6   0        130.64        128.31        13.14 o
   5   6   0         17.59          9.79         5.47 o
   1   7   0         33.14         24.58         4.98 o
   2   7   0        250.56        222.26        14.04 o
   3   7   0          0.02          0.00         3.81 o
   4   7   0         49.82         39.29         8.52 o
   0   8   0        119.88        108.36        20.07 o
   1   8   0          1.32          0.00         4.42 o
   2   8   0        157.19        178.18        15.22 o
   3   8   0          0.78          0.00         4.64 o
   1   9   0         51.02         54.47        27.03 o
   1   0   1      11468.06      11133.66       159.32 o
   2   0   1       1226.47       1240.73        26.41 o
   3   0   1       2304.23       2329.65        42.67 o
   4   0   1        354.58        361.24        11.27 o
   5   0   1        168.85        166.43         9.46 o
   6   0   1        179.55        173.85        11.49 o
  -6   1   1         66.55         71.89         6.97 o
  -5   1   1         97.82        115.90         6.53 o
  -4   1   1        237.06        241.04         8.31 o
  -3   1   1       1399.67       1381.76        24.40 o
  -2   1   1       1318.71       1303.60        21.87 o
  -1   1   1        410.74        385.11         6.78 o
   0   1   1         36.52         37.34         1.59 o
   1   1   1        440.27        412.26         7.50 o
   2   1   1       1309.33       1296.63        22.05 o
   3   1   1       1379.89       1374.54        24.57 o
   4   1   1        239.15        224.35        10.34 o
   5   1   1        103.13        101.74         6.03 o
   6   1   1         65.75         68.82         7.02 o
  -6   2   1        180.31        200.99        24.61 o
  -5   2   1         52.41         62.75         6.65 o
  -4   2   1        182.27        189.34         7.95 o
  -3   2   1       1167.01       1194.56        24.82 o
  -2   2   1       1791.53       1886.14        30.62 o
  -1   2   1        435.39        435.53         8.99 o
   0   2   1        652.80        708.89        12.14 o
   1   2   1        429.24        427.28         9.26 o
   2   2   1       1806.67       1889.20        30.17 o
   3   2   1       1169.31       1222.75        24.50 o
   4   2   1        190.75        178.67         8.33 o
   5   2   1         54.11         62.55         5.89 o
   6   2   1        180.87        169.19        13.72 o
  -6   3   1         42.75         42.16         7.46 o
  -5   3   1         81.00         89.60         9.53 o
  -4   3   1        181.80        183.07         7.64 o
  -3   3   1        686.36        657.24        16.03 o
  -2   3   1        853.94        851.60        17.59 o
  -1   3   1       3151.66       3320.97        54.92 o
   0   3   1        234.81        255.19         6.27 o
   1   3   1       3170.85       3278.07        55.15 o
   2   3   1        825.93        829.67        17.75 o
   3   3   1        680.89        662.14        15.38 o
   4   3   1        182.96        183.36         7.55 o
   5   3   1         83.59        118.40        24.85 o
   6   3   1         43.45         53.17         8.43 o
  -5   4   1        437.42        398.35        20.39 o
  -4   4   1         40.50         57.52         6.88 o
  -3   4   1         27.75         24.01         3.92 o
  -2   4   1       1088.65       1104.85        26.36 o
  -1   4   1        159.37        185.38         6.32 o
   0   4   1        303.97        311.24         8.39 o
   1   4   1        156.57        191.61         7.05 o
   2   4   1       1083.76       1117.81        22.61 o
   3   4   1         27.44         24.91         4.24 o
   4   4   1         37.93         59.62        10.57 o
   5   4   1        425.45        450.84        21.93 o
  -5   5   1        223.17        197.35        20.03 o
  -4   5   1        336.17        358.86        19.01 o
  -3   5   1        114.74        112.23         9.03 o
  -2   5   1       1078.82       1069.44        26.36 o
  -1   5   1        465.18        471.69        20.45 o
   0   5   1        324.27        302.59         8.37 o
   1   5   1        473.07        481.35        12.39 o
   2   5   1       1057.02        999.00        26.16 o
   3   5   1        110.56        101.66         8.53 o
   4   5   1        341.70        320.50        19.84 o
   5   5   1        223.26        199.29        16.18 o
  -5   6   1         20.58         35.97         8.01 o
  -4   6   1          4.60          1.81         4.00 o
  -3   6   1        307.28        286.73        17.82 o
  -2   6   1        597.74        639.86        19.58 o
  -1   6   1        598.09        600.47        18.26 o
   0   6   1        831.93        836.33        17.75 o
   1   6   1        603.12        580.13        18.23 o
   2   6   1        588.67        574.53        19.06 o
   3   6   1        305.62        303.38        16.01 o
   4   6   1          3.74         11.12         5.03 o
   5   6   1         20.07         16.14         7.05 o
  -4   7   1         10.66         19.26         6.34 o
  -3   7   1         37.30         48.59         8.71 o
  -2   7   1        321.30        312.01        18.67 o
  -1   7   1          7.11         11.16         3.77 o
   0   7   1        125.79        148.23        20.07 o
   1   7   1          6.81         15.16         4.29 o
   2   7   1        318.20        328.39        16.86 o
   3   7   1         35.31         26.02         5.63 o
   4   7   1         11.48         18.81         6.41 o
  -3   8   1         48.39         28.03         7.52 o
  -2   8   1         19.32         23.42         6.57 o
  -1   8   1         62.66         72.49        27.27 o
   0   8   1         15.39          7.20         5.76 o
   1   8   1         64.62         50.59        10.98 o
   2   8   1         20.26         24.41         6.49 o
   3   8   1         47.39         52.20        14.75 o
  -1   9   1         90.71        101.58        15.46 o
   0   9   1         53.45         69.64        12.75 o
   1   9   1         89.16         91.44        14.50 o
   0   0   2       2845.01       2708.06        67.44 o
   1   0   2        902.74        871.81        13.22 o
   2   0   2          0.05          0.72         1.54 o
   3   0   2        868.07        896.01        19.82 o
   4   0   2         66.12         49.43         5.07 o
   5   0   2        657.56        650.29        14.20 o
   6   0   2          1.60          2.16         5.94 o
  -6   1   2         24.32         29.08         6.58 o
  -5   1   2         23.00         22.47         4.03 o
  -4   1   2        353.48        380.36        11.25 o
  -3   1   2        173.07        179.39         5.08 o
  -2   1   2       1866.70       1848.72        27.47 o
  -1   1   2       1393.32       1368.27        21.41 o
   0   1   2         26.28         28.34         1.40 o
   1   1   2       1408.15       1385.72        18.23 o
   2   1   2       1910.89       1900.08        30.39 o
   3   1   2        167.58        184.91         9.48 o
   4   1   2        350.47        350.97        10.23 o
   5   1   2         23.11         21.66         3.02 o
   6   1   2         25.81         21.20         4.35 o
  -6   2   2         36.33         35.67         5.81 o
  -5   2   2        314.67        322.56        14.18 o
  -4   2   2        104.97        107.30         6.84 o
  -3   2   2        518.08        502.30        18.90 o
  -2   2   2       3016.91       3062.18        47.45 o
  -1   2   2       1141.14       1091.91        20.37 o
   0   2   2         32.14         31.10         2.46 o
   1   2   2       1149.16       1086.93        19.93 o
   2   2   2       3052.97       3078.53        47.10 o
   3   2   2        511.69        516.41        21.19 o
   4   2   2        105.99        108.97         6.92 o
   5   2   2        313.18        325.21        12.90 o
   6   2   2         32.87         33.65         6.74 o
  -6   3   2         70.85         67.87         8.92 o
  -5   3   2         19.71         21.32         5.22 o
  -4   3   2         62.68         54.41         4.33 o
  -3   3   2          4.28          2.33         1.70 o
  -2   3   2        271.62        302.95         8.54 o
  -1   3   2        990.37        946.16        21.21 o
   0   3   2       6288.11       6380.46        93.58 o
   1   3   2        979.98        944.00        18.49 o
   2   3   2        278.76        330.33         9.09 o
   3   3   2          2.61          1.96         1.65 o
   4   3   2         66.06         66.17         4.71 o
   5   3   2         21.40         18.05         7.43 o
   6   3   2         69.65         76.48         9.63 o
  -5   4   2        132.75        144.73        12.99 o
  -4   4   2        283.80        303.24        16.62 o
  -3   4   2        194.91        201.26        10.07 o
  -2   4   2         53.46         49.98         6.28 o
  -1   4   2        846.12        857.88        20.91 o
   0   4   2         16.76         22.88         2.48 o
   1   4   2        848.75        869.35        18.16 o
   2   4   2         53.75         50.31         3.90 o
   3   4   2        188.79        189.71        10.99 o
   4   4   2        272.57        266.68        13.48 o
   5   4   2        135.41        139.45        13.21 o
  -5   5   2        238.37        268.41        19.07 o
  -4   5   2         57.52         75.92         9.52 o
  -3   5   2        216.63        203.87        11.74 o
  -2   5   2        367.66        362.27        15.88 o
  -1   5   2       1289.27       1285.64        25.33 o
   0   5   2         47.87         45.56         3.56 o
   1   5   2       1310.21       1284.06        25.91 o
   2   5   2        362.45        366.80        14.94 o
   3   5   2        225.14        194.19        11.88 o
   4   5   2         54.87         69.45         7.63 o
   5   5   2        235.68        227.91        17.82 o
  -5   6   2        100.42         94.81        12.03 o
  -4   6   2        168.12        179.93        20.92 o
  -3   6   2          1.61          3.14         3.13 o
  -2   6   2         12.32          8.42         3.58 o
  -1   6   2        827.77        795.58        22.22 o
   0   6   2         64.69         67.39         5.02 o
   1   6   2        836.14        789.38        22.03 o
   2   6   2         13.44         17.06         4.13 o
   3   6   2          1.53          2.70         3.23 o
   4   6   2        166.09        149.57        14.16 o
   5   6   2         98.45        116.87        22.26 o
  -4   7   2         17.54         30.19         7.80 o
  -3   7   2        134.18        134.39        13.36 o
  -2   7   2        444.86        402.82        17.99 o
  -1   7   2        325.33        341.23        15.73 o
   0   7   2        120.22         96.75        12.58 o
   1   7   2        325.31        304.36        18.05 o
   2   7   2        434.59        431.54        20.13 o
   3   7   2        134.90        137.33        18.61 o
   4   7   2         18.42         21.51         6.56 o
  -3   8   2         39.63         41.73        13.18 o
  -2   8   2         71.00         93.62        11.43 o
  -1   8   2         67.17         66.14        11.62 o
   0   8   2          0.19          5.53         7.67 o
   1   8   2         67.21         57.01        11.15 o
   2   8   2         71.66         59.35         9.41 o
   3   8   2         39.50         45.53        10.29 o
  -1   9   2         17.57         12.48        13.93 o
   0   9   2        142.24        135.58        17.23 o
   1   9   2         16.44         33.44         9.57 o
   1   0   3       5122.53       5071.68        67.95 o
   2   0   3       1949.67       1923.54        34.04 o
   3   0   3         38.08         86.41         6.37 o
   4   0   3        222.06        232.14        11.07 o
   5   0   3        380.39        378.27        10.72 o
   6   0   3         64.42         64.75        10.00 o
  -6   1   3        265.88        269.49         9.62 o
  -5   1   3         44.16         50.67         4.70 o
  -4   1   3        262.19        262.80         7.20 o
  -3   1   3        240.76        247.29         6.15 o
  -2   1   3        429.55        421.95         8.50 o
  -1   1   3       1969.15       2028.81        30.58 o
   0   1   3       7184.59       6869.28        85.49 o
   1   1   3       1970.61       1995.91        27.62 o
   2   1   3        418.31        419.74         9.60 o
   3   1   3        235.35        255.52         8.00 o
   4   1   3        255.48        260.68         8.35 o
   5   1   3         41.69         45.40         4.86 o
   6   1   3        274.40        271.60        19.29 o
  -6   2   3        103.37         92.34         9.48 o
  -5   2   3         42.21         37.97         5.26 o
  -4   2   3        215.73        237.41        12.62 o
  -3   2   3        117.27        114.88         5.42 o
  -2   2   3       1598.54       1598.89        26.30 o
  -1   2   3        566.10        540.33        11.45 o
   0   2   3        649.15        647.00        12.97 o
   1   2   3        540.29        514.56        10.00 o
   2   2   3       1571.21       1573.39        26.01 o
   3   2   3        110.61        102.41         6.70 o
   4   2   3        222.43        231.72        12.29 o
   5   2   3         39.54         37.43         4.78 o
   6   2   3        101.45        110.17        10.83 o
  -6   3   3        206.40        210.09        15.24 o
  -5   3   3        169.10        187.50        13.61 o
  -4   3   3         67.92         65.97         6.02 o
  -3   3   3        220.87        213.89         8.08 o
  -2   3   3         22.92         27.86         4.42 o
  -1   3   3         70.61         81.89         5.19 o
   0   3   3        452.72        479.24         9.79 o
   1   3   3         68.58         71.97         4.09 o
   2   3   3         23.57         27.82         2.47 o
   3   3   3        227.89        213.57         7.83 o
   4   3   3         66.97         67.00         4.73 o
   5   3   3        165.84        196.68        14.63 o
   6   3   3        209.02        201.66        20.82 o
  -5   4   3          8.97         14.87         5.27 o
  -4   4   3        274.23        253.05        16.11 o
  -3   4   3         46.16         43.31         4.99 o
  -2   4   3        673.46        671.30        17.91 o
  -1   4   3         22.43         20.42         5.66 o
   0   4   3       3872.17       3937.22        60.19 o
   1   4   3         22.45         27.07         3.00 o
   2   4   3        651.03        642.53        15.16 o
   3   4   3         45.25         39.46         5.72 o
   4   4   3        279.62        274.05        14.65 o
   5   4   3          8.49          3.90         4.54 o
  -5   5   3          5.21          1.70         4.69 o
  -4   5   3         88.98        108.71        11.46 o
  -3   5   3        100.16        106.90         8.32 o
  -2   5   3        115.52        124.20         8.66 o
  -1   5   3         49.62         44.41         5.05 o
   0   5   3        792.94        897.73        17.65 o
   1   5   3         49.14         45.69         4.66 o
   2   5   3        117.72        109.15         7.04 o
   3   5   3        103.38        115.28         9.34 o
   4   5   3         89.51         95.73         9.04 o
   5   5   3          4.12         10.27         5.02 o
  -5   6   3         33.82         38.54         8.75 o
  -4   6   3        190.68        184.03        15.69 o
  -3   6   3        156.16        155.23        19.06 o
  -2   6   3         28.18         29.80         5.06 o
  -1   6   3        222.25        239.31        15.91 o
   0   6   3        439.55        445.23        12.65 o
   1   6   3        213.07        202.44        11.71 o
   2   6   3         29.18         29.30         4.98 o
   3   6   3        149.84        145.99        11.01 o
   4   6   3        190.06        174.21        15.32 o
   5   6   3         34.13         43.48        11.40 o
  -4   7   3        333.83        356.56        23.16 o
  -3   7   3         28.83         23.08         6.18 o
  -2   7   3        306.51        274.91        15.22 o
  -1   7   3         24.91         24.31         5.06 o
   0   7   3         13.27         18.15         6.43 o
   1   7   3         25.09         27.08         6.01 o
   2   7   3        312.47        300.12        16.80 o
   3   7   3         28.28         20.96         5.44 o
   4   7   3        335.11        313.74        39.01 o
  -3   8   3         22.63         34.57         8.26 o
  -2   8   3         12.91          8.06         5.36 o
  -1   8   3        413.75        418.32        28.90 o
   0   8   3         88.41         92.19        13.43 o
   1   8   3        405.68        437.73        30.20 o
   2   8   3         13.22          2.93         6.54 o
   3   8   3         20.35         26.88         7.33 o
  -1   9   3         36.70         32.65         9.14 o
   0   9   3         17.21         15.21         7.82 o
   1   9   3         36.79         33.41        10.18 o
   0   0   4        775.99        735.55        14.43 o
   1   0   4          3.82          1.85         0.62 o
   2   0   4          4.97          4.48         1.54 o
   3   0   4        222.26        252.95         8.89 o
   4   0   4        386.22        384.84        10.66 o
   5   0   4          7.72         10.83         2.44 o
   6   0   4         56.26         61.36         4.01 o
  -6   1   4         33.82         37.59         8.96 o
  -5   1   4        306.60        312.22        16.97 o
  -4   1   4        477.55        452.58         9.87 o
  -3   1   4        788.15        786.63        13.68 o
  -2   1   4        855.91        880.08        15.56 o
  -1   1   4       2433.18       2347.97        44.34 o
   0   1   4        208.58        198.90         4.56 o
   1   1   4       2452.73       2373.52        35.28 o
   2   1   4        850.98        856.85        16.84 o
   3   1   4        781.36        728.03        29.31 o
   4   1   4        474.78        456.01        11.73 o
   5   1   4        313.20        300.71        12.47 o
   6   1   4         36.02         33.98         6.61 o
  -6   2   4        184.44        207.17        13.02 o
  -5   2   4         59.64         61.42         8.25 o
  -4   2   4        426.19        434.09        13.09 o
  -3   2   4        294.69        291.22         9.24 o
  -2   2   4        318.79        332.01         7.65 o
  -1   2   4         60.33         61.80         2.31 o
   0   2   4        778.76        748.30        12.94 o
   1   2   4         59.84         54.55         3.23 o
   2   2   4        306.21        331.17         6.16 o
   3   2   4        295.33        296.65         9.80 o
   4   2   4        421.07        429.67        13.02 o
   5   2   4         55.59         69.65         7.15 o
   6   2   4        185.22        184.19        18.63 o
  -6   3   4        280.22        276.44        39.73 o
  -5   3   4        482.92        494.21        18.81 o
  -4   3   4        208.28        199.72        13.22 o
  -3   3   4        697.88        695.43        14.73 o
  -2   3   4        261.70        260.34         7.51 o
  -1   3   4       1165.27       1205.82        26.13 o
   0   3   4         50.41         59.25         3.75 o
   1   3   4       1201.28       1243.89        23.35 o
   2   3   4        253.63        237.27         9.82 o
   3   3   4        695.10        683.66        14.33 o
   4   3   4        204.44        185.46        11.84 o
   5   3   4        485.56        461.46        31.49 o
   6   3   4        281.00        268.60        22.72 o
  -5   4   4         20.65          9.34         4.81 o
  -4   4   4        339.27        317.21        16.88 o
  -3   4   4        442.17        446.41        14.42 o
  -2   4   4         64.01         70.32         5.77 o
  -1   4   4       2247.21       2412.06        48.08 o
   0   4   4       1098.44       1222.27        21.55 o
   1   4   4       2209.07       2378.93        42.62 o
   2   4   4         65.97         62.43         5.66 o
   3   4   4        436.74        444.80        12.98 o
   4   4   4        346.90        352.29        16.36 o
   5   4   4         21.71         19.70         5.75 o
  -5   5   4         12.06          8.96         4.74 o
  -4   5   4        151.05        124.38        11.97 o
  -3   5   4        522.33        498.84        16.56 o
  -2   5   4        439.60        444.00        14.83 o
  -1   5   4        221.81        233.27        11.52 o
   0   5   4        144.76        146.36         6.62 o
   1   5   4        233.82        233.92         9.22 o
   2   5   4        447.11        456.03        15.67 o
   3   5   4        521.06        504.77        27.40 o
   4   5   4        149.58        124.02        10.57 o
   5   5   4         13.39          7.89         5.52 o
  -5   6   4         32.10         25.02         7.52 o
  -4   6   4         82.75         74.89        10.34 o
  -3   6   4        219.43        216.67        24.30 o
  -2   6   4        297.49        281.46        13.63 o
  -1   6   4        302.80        314.80        13.81 o
   0   6   4          0.14          0.00         1.95 o
   1   6   4        305.25        285.23        11.50 o
   2   6   4        300.78        314.52        14.62 o
   3   6   4        212.86        203.64        13.07 o
   4   6   4         80.70         65.73         9.72 o
   5   6   4         33.85         25.55         7.61 o
  -4   7   4          4.10          3.81         5.03 o
  -3   7   4         28.64         29.79        12.01 o
  -2   7   4         36.48         35.40         5.84 o
  -1   7   4        514.93        500.71        17.77 o
   0   7   4        617.83        505.42        26.12 o
   1   7   4        520.05        485.18        25.10 o
   2   7   4         39.25         34.28         5.73 o
   3   7   4         30.52         20.63         8.69 o
   4   7   4          4.71          5.27         5.01 o
  -3   8   4         25.65         24.95         7.82 o
  -2   8   4        130.82        127.91        29.63 o
  -1   8   4         13.41          6.57         5.76 o
   0   8   4          3.12          0.00         8.38 o
   1   8   4         13.55         17.81         7.32 o
   2   8   4        129.08        126.80        14.46 o
   3   8   4         24.48         35.76        10.27 o
  -1   9   4         57.38         66.55        12.85 o
   0   9   4         16.54         21.47        10.03 o
   1   9   4         57.63         52.80        11.17 o
   1   0   5       2115.43       2066.28        28.64 o
   2   0   5        578.35        580.18        12.37 o
   3   0   5         11.87          8.80         1.66 o
   4   0   5        705.82        760.44        16.21 o
   5   0   5         21.00         12.87         3.20 o
   6   0   5        298.53        314.40        12.56 o
  -6   1   5        120.58        128.23         9.09 o
  -5   1   5        145.61        155.22         8.22 o
  -4   1   5        137.36        134.83         9.96 o
  -3   1   5       1468.94       1517.05        25.50 o
  -2   1   5       1015.57       1024.98        17.64 o
  -1   1   5       5772.59       5684.35       103.13 o
   0   1   5       7642.62       7446.00        99.28 o
   1   1   5       5878.52       5787.32        83.35 o
   2   1   5       1024.94       1051.05        17.59 o
   3   1   5       1485.02       1506.87        28.62 o
   4   1   5        136.31        130.42         6.68 o
   5   1   5        140.03        143.51         9.12 o
   6   1   5        118.08        118.60        13.05 o
  -6   2   5         45.14         37.33         7.80 o
  -5   2   5        696.79        714.28        21.03 o
  -4   2   5          0.62          0.95         1.42 o
  -3   2   5        612.88        675.24        13.67 o
  -2   2   5        311.51        311.57         7.36 o
  -1   2   5        128.36        136.44         4.83 o
   0   2   5         46.22         47.11         5.01 o
   1   2   5        124.69        120.16         3.47 o
   2   2   5        313.93        314.13         6.00 o
   3   2   5        629.42        672.05        16.24 o
   4   2   5          0.25          0.00         1.81 o
   5   2   5        689.32        663.56        18.87 o
   6   2   5         47.01         57.48         8.31 o
  -6   3   5         82.23        103.78        10.94 o
  -5   3   5        312.81        308.69        16.32 o
  -4   3   5        555.98        589.16        18.90 o
  -3   3   5        277.55        301.74         8.80 o
  -2   3   5       1796.44       1847.42        34.29 o
  -1   3   5         70.74         65.77         8.25 o
   0   3   5         52.19         40.57         2.82 o
   1   3   5         74.00         73.06         4.40 o
   2   3   5       1772.43       1819.54        30.64 o
   3   3   5        284.22        278.10        11.98 o
   4   3   5        561.69        591.41        13.66 o
   5   3   5        312.79        298.48        15.09 o
   6   3   5         82.25         87.55        10.52 o
  -5   4   5        199.81        198.72        15.11 o
  -4   4   5         14.69         19.73         5.15 o
  -3   4   5         18.47         20.18         4.63 o
  -2   4   5        309.58        334.11        11.33 o
  -1   4   5        324.62        341.70        11.28 o
   0   4   5       1109.09       1154.01        20.59 o
   1   4   5        324.70        357.55         9.90 o
   2   4   5        312.18        340.35        11.29 o
   3   4   5         17.58         18.67         3.27 o
   4   4   5         15.69         17.05         4.26 o
   5   4   5        192.84        215.48        16.46 o
  -5   5   5         11.36         10.50         6.37 o
  -4   5   5          5.34          0.00         3.80 o
  -3   5   5        269.42        271.60        12.81 o
  -2   5   5        371.92        375.46        15.57 o
  -1   5   5        451.29        454.06        14.40 o
   0   5   5          0.16          0.00         1.41 o
   1   5   5        451.30        445.85        12.30 o
   2   5   5        378.34        374.98        11.57 o
   3   5   5        266.03        262.18        15.91 o
   4   5   5          6.17          8.20         4.11 o
   5   5   5         11.46         10.22         5.64 o
  -4   6   5         61.62         74.91        10.31 o
  -3   6   5         66.23         62.33         8.70 o
  -2   6   5         20.24         17.16         4.57 o
  -1   6   5         26.31         35.41         5.03 o
   0   6   5        319.60        323.95        15.70 o
   1   6   5         27.07         30.02         4.09 o
   2   6   5         20.44         16.76         4.15 o
   3   6   5         66.30         57.17         7.46 o
   4   6   5         64.87         64.16         9.95 o
  -4   7   5         14.27         10.90         5.82 o
  -3   7   5        142.01        137.74        13.31 o
  -2   7   5        122.17        107.12         9.48 o
  -1   7   5        403.53        437.13        17.63 o
   0   7   5        208.84        218.67        21.08 o
   1   7   5        394.55        372.31        19.05 o
   2   7   5        121.37        107.46         9.42 o
   3   7   5        145.60        138.56        13.96 o
   4   7   5         13.51         17.16         6.22 o
  -3   8   5        102.66         95.34        12.70 o
  -2   8   5          9.59          0.00         6.00 o
  -1   8   5          6.81          7.93         8.15 o
   0   8   5         97.67         85.36        12.58 o
   1   8   5          7.31          6.83         5.44 o
   2   8   5         10.06         15.22         7.76 o
   3   8   5        102.31        111.40        11.16 o
  -1   9   5         23.51         32.66         9.36 o
   0   9   5         70.63         58.02        11.92 o
   1   9   5         23.36         21.56         8.27 o
   0   0   6       1027.51       1010.14        17.65 o
   1   0   6       7687.33       7858.33       112.87 o
   2   0   6         81.08         59.27         1.99 o
   3   0   6        309.67        301.91         8.78 o
   4   0   6        599.67        593.18        14.99 o
   5   0   6          0.04          0.06         2.73 o
   6   0   6          3.28          0.76         2.60 o
  -6   1   6         19.44         17.71         3.48 o
  -5   1   6        137.38        153.16         6.43 o
  -4   1   6        175.88        172.02         5.99 o
  -3   1   6        574.67        542.12        11.20 o
  -2   1   6        266.91        271.37         7.17 o
  -1   1   6       3258.80       3203.42        59.14 o
   0   1   6       9097.77       8669.89       115.49 o
   1   1   6       3238.78       3187.15        58.16 o
   2   1   6        260.19        262.30         5.88 o
   3   1   6        572.64        549.66        13.05 o
   4   1   6        177.16        181.51         8.02 o
   5   1   6        137.58        144.27        12.18 o
   6   1   6         20.97         28.04         4.69 o
  -6   2   6         33.80         42.39         7.15 o
  -5   2   6         34.92         36.83         8.55 o
  -4   2   6        151.50        158.44         6.85 o
  -3   2   6        108.01        104.23         6.69 o
  -2   2   6          4.05          7.32         1.43 o
  -1   2   6       1042.85        993.06        17.36 o
   0   2   6        304.51        273.95         7.09 o
   1   2   6       1065.46       1035.20        15.97 o
   2   2   6          5.79          8.25         1.13 o
   3   2   6        115.61        114.02         4.52 o
   4   2   6        152.00        135.31         8.27 o
   5   2   6         37.32         33.22         4.91 o
   6   2   6         35.73         38.89         7.19 o
  -6   3   6         84.18         98.47        10.90 o
  -5   3   6        227.41        246.44        13.27 o
  -4   3   6        343.15        331.62        14.70 o
  -3   3   6         23.58         35.01         3.07 o
  -2   3   6        332.55        331.37         9.66 o
  -1   3   6        595.92        585.45        13.45 o
   0   3   6          0.09          0.00         1.19 o
   1   3   6        597.08        574.46        13.19 o
   2   3   6        325.71        325.85         7.26 o
   3   3   6         22.34         34.91         3.13 o
   4   3   6        347.02        350.73        10.09 o
   5   3   6        224.51        238.11        14.43 o
   6   3   6         86.29        113.37        25.85 o
  -5   4   6        242.28        233.66        16.40 o
  -4   4   6         77.03         77.68         8.87 o
  -3   4   6        269.49        243.59        10.39 o
  -2   4   6        160.55        163.15        12.61 o
  -1   4   6        866.24        837.77        20.58 o
   0   4   6        429.26        498.71        10.99 o
   1   4   6        867.07        832.62        18.15 o
   2   4   6        158.53        150.22        10.31 o
   3   4   6        270.76        269.47        10.26 o
   4   4   6         76.12         81.71         8.27 o
   5   4   6        240.05        263.83        18.27 o
  -5   5   6         52.66         61.06        15.34 o
  -4   5   6        180.67        185.86        23.69 o
  -3   5   6         17.68          7.12         5.28 o
  -2   5   6        487.04        494.51        17.71 o
  -1   5   6         47.34         54.22         5.52 o
   0   5   6        194.58        197.42         7.53 o
   1   5   6         45.79         50.27         5.12 o
   2   5   6        484.95        528.01        19.18 o
   3   5   6         16.23         17.46         5.15 o
   4   5   6        173.48        170.23        12.47 o
   5   5   6         53.74         47.58         9.38 o
  -4   6   6          8.08          3.64         4.35 o
  -3   6   6        307.59        295.18        27.06 o
  -2   6   6        198.80        197.23        11.74 o
  -1   6   6        214.08        219.00        13.60 o
   0   6   6        444.10        429.92        13.22 o
   1   6   6        206.75        212.48         9.63 o
   2   6   6        207.12        209.98        12.68 o
   3   6   6        301.88        268.24        15.33 o
   4   6   6          8.94          5.22         4.12 o
  -4   7   6          4.87          6.72         5.47 o
  -3   7   6        123.66        138.85        13.73 o
  -2   7   6         62.70         63.73         7.45 o
  -1   7   6        697.88        715.00        33.26 o
   0   7   6        456.75        473.60        19.65 o
   1   7   6        693.54        672.36        25.04 o
   2   7   6         62.03         53.02         7.03 o
   3   7   6        123.43        146.32        11.83 o
   4   7   6          5.23          5.42         5.56 o
  -3   8   6         11.10          0.00         4.88 o
  -2   8   6        150.49        168.32        19.26 o
  -1   8   6          1.27          1.81         5.55 o
   0   8   6        299.35        300.26        24.29 o
   1   8   6          1.16          4.95         5.33 o
   2   8   6        151.86        193.46        20.36 o
   3   8   6         10.78          5.67         4.50 o
  -1   9   6         41.05         57.14        11.83 o
   0   9   6         30.67         40.47        10.29 o
   1   9   6         41.50         36.99        20.07 o
   1   0   7       5890.83       5840.96        84.82 o
   2   0   7         64.60         51.57         3.54 o
   3   0   7       1449.00       1444.41        34.40 o
   4   0   7        223.63        229.51         8.81 o
   5   0   7          0.14          0.42         2.88 o
   6   0   7        207.87        194.12        13.20 o
  -6   1   7         75.00         93.50         8.04 o
  -5   1   7         31.70         29.67         3.35 o
  -4   1   7        339.99        316.91        11.62 o
  -3   1   7        372.75        384.57         9.77 o
  -2   1   7        218.34        199.93         5.54 o
  -1   1   7       1205.61       1112.78        17.45 o
   0   1   7       1925.57       1856.33        28.72 o
   1   1   7       1195.86       1131.75        21.76 o
   2   1   7        214.80        201.97         3.85 o
   3   1   7        377.85        375.20        10.10 o
   4   1   7        344.68        341.90        12.99 o
   5   1   7         32.94         38.26         5.12 o
   6   1   7         73.26         95.91        10.56 o
  -6   2   7        261.67        265.41        17.28 o
  -5   2   7         57.81         57.64         6.46 o
  -4   2   7        192.70        187.57         9.64 o
  -3   2   7        590.48        560.94        11.92 o
  -2   2   7        489.22        450.99        11.27 o
  -1   2   7        345.76        328.09         7.26 o
   0   2   7        584.19        559.59        10.85 o
   1   2   7        330.31        315.93         7.29 o
   2   2   7        491.18        463.22         9.09 o
   3   2   7        575.70        565.02         9.01 o
   4   2   7        200.46        202.13         9.58 o
   5   2   7         61.85         53.68         7.33 o
   6   2   7        260.89        286.38        16.76 o
  -6   3   7         13.57          8.18         5.06 o
  -5   3   7        260.51        283.80        16.70 o
  -4   3   7         37.41         29.51         7.02 o
  -3   3   7         26.11         30.51         2.94 o
  -2   3   7         38.53         35.81         3.48 o
  -1   3   7       1589.47       1645.01        30.33 o
   0   3   7       3916.35       3966.16        65.97 o
   1   3   7       1581.00       1600.12        26.64 o
   2   3   7         43.35         54.53         2.97 o
   3   3   7         27.52         37.98         3.32 o
   4   3   7         34.77         31.19         3.33 o
   5   3   7        264.59        285.72        15.09 o
   6   3   7         12.80         11.65         5.57 o
  -5   4   7         33.71         40.56         7.52 o
  -4   4   7        233.64        232.12        17.58 o
  -3   4   7        361.56        353.29        11.73 o
  -2   4   7        619.68        618.11        16.91 o
  -1   4   7         70.26         90.40         6.50 o
   0   4   7        120.36        112.11         6.08 o
   1   4   7         70.10         92.53         5.64 o
   2   4   7        623.85        618.82        15.34 o
   3   4   7        369.11        353.00        12.33 o
   4   4   7        239.02        255.86        15.32 o
   5   4   7         36.42         33.40         7.39 o
  -5   5   7         27.46         24.43         6.93 o
  -4   5   7        190.06        154.99        13.38 o
  -3   5   7        671.67        653.15        31.02 o
  -2   5   7        881.31        837.56        26.30 o
  -1   5   7         61.69         77.89         6.62 o
   0   5   7         47.78         42.58         4.23 o
   1   5   7         59.72         62.22         5.12 o
   2   5   7        883.67        884.34        20.42 o
   3   5   7        681.78        693.51        23.51 o
   4   5   7        188.45        178.08        21.45 o
   5   5   7         25.86         31.79         7.84 o
  -4   6   7         25.61         29.02         7.16 o
  -3   6   7        138.73        122.11        16.29 o
  -2   6   7         82.91         95.48         8.20 o
  -1   6   7        300.67        292.16        14.21 o
   0   6   7         92.69        103.47        10.56 o
   1   6   7        312.17        313.14        11.23 o
   2   6   7         81.75         80.34         7.98 o
   3   6   7        143.02        164.52        12.03 o
   4   6   7         24.39         20.51         5.64 o
  -4   7   7         98.84         96.91        15.00 o
  -3   7   7         19.97         35.35         7.57 o
  -2   7   7        308.40        288.47        18.99 o
  -1   7   7        102.67        101.18        13.38 o
   0   7   7         99.34        111.37        10.65 o
   1   7   7        107.89         77.72        12.75 o
   2   7   7        307.05        287.66        15.97 o
   3   7   7         21.13         23.76         5.63 o
   4   7   7         99.42        107.68        22.43 o
  -3   8   7         77.62         96.10        12.44 o
  -2   8   7          9.93          0.75         6.43 o
  -1   8   7         52.69         71.04        13.14 o
   0   8   7         11.83         18.71         7.42 o
   1   8   7         51.34         37.92        15.46 o
   2   8   7         10.53         10.87         7.20 o
   3   8   7         76.93         97.40        10.55 o
  -1   9   7        104.49        136.70        25.73 o
   0   9   7          0.32          0.00         8.97 o
   1   9   7        104.98        131.15        19.01 o
   0   0   8       9060.44       8773.46       155.05 o
   1   0   8      23887.16      23215.66       333.63 o
   2   0   8       1615.73       1686.41        26.77 o
   3   0   8        303.62        295.03         6.66 o
   4   0   8        243.23        246.54         7.87 o
   5   0   8         37.39         34.53         3.28 o
   6   0   8         20.16         22.30         3.33 o
  -6   1   8         11.29         12.19         3.48 o
  -5   1   8        406.89        394.98        13.16 o
  -4   1   8         91.05         83.80         4.48 o
  -3   1   8        141.74        135.07         5.53 o
  -2   1   8       2225.53       2193.53        34.81 o
  -1   1   8        946.98        939.32        15.89 o
   0   1   8       2254.00       2248.39        34.51 o
   1   1   8        945.79        927.84        17.05 o
   2   1   8       2229.66       2183.47        37.07 o
   3   1   8        145.40        126.29         7.09 o
   4   1   8         92.60         85.11         5.76 o
   5   1   8        406.10        391.72        15.23 o
   6   1   8         10.52          9.19         4.15 o
  -6   2   8        114.34        140.56        10.19 o
  -5   2   8        103.36        105.11         9.36 o
  -4   2   8        333.84        335.55        12.98 o
  -3   2   8        598.39        595.86        14.32 o
  -2   2   8        745.63        806.89        19.20 o
  -1   2   8         18.18         20.64         1.93 o
   0   2   8         13.13         11.89         1.77 o
   1   2   8         19.07         22.98         2.98 o
   2   2   8        734.61        788.03        13.89 o
   3   2   8        592.35        576.08        11.32 o
   4   2   8        330.03        323.52         7.70 o
   5   2   8        100.78        109.56         9.19 o
   6   2   8        115.43        120.39        12.23 o
  -6   3   8         10.61          0.55         4.41 o
  -5   3   8         17.67         15.14         4.42 o
  -4   3   8        199.62        212.47        11.59 o
  -3   3   8        404.78        375.07        10.93 o
  -2   3   8        553.22        564.72        11.84 o
  -1   3   8       1694.50       1752.01        32.41 o
   0   3   8       1196.06       1269.09        24.17 o
   1   3   8       1716.81       1738.46        26.57 o
   2   3   8        542.91        569.74        10.10 o
   3   3   8        408.78        400.66        12.48 o
   4   3   8        198.79        202.86        10.87 o
   5   3   8         16.01         13.48         6.85 o
   6   3   8         10.41          6.94         5.08 o
  -5   4   8         87.24         86.70         9.33 o
  -4   4   8        134.52        126.56        10.23 o
  -3   4   8        183.89        184.59        11.55 o
  -2   4   8        186.34        176.02         7.93 o
  -1   4   8        266.88        274.56        10.83 o
   0   4   8        448.56        500.90        12.67 o
   1   4   8        267.59        289.74         9.23 o
   2   4   8        185.80        182.01         8.50 o
   3   4   8        182.57        184.26         9.59 o
   4   4   8        143.15        135.17        10.78 o
   5   4   8         87.73        104.81        10.40 o
  -5   5   8         11.75          9.51         5.37 o
  -4   5   8        161.50        164.24        14.06 o
  -3   5   8        509.27        500.38        28.13 o
  -2   5   8        896.31        841.62        22.82 o
  -1   5   8       1099.97       1138.51        27.55 o
   0   5   8         59.77         50.69         4.69 o
   1   5   8       1121.84       1136.70        24.39 o
   2   5   8        893.18        916.62        20.95 o
   3   5   8        508.15        464.14        17.79 o
   4   5   8        164.87        148.28        11.73 o
   5   5   8         10.89          1.43         4.79 o
  -4   6   8         67.12         70.48        18.89 o
  -3   6   8         33.47         23.47         7.43 o
  -2   6   8        282.32        262.79        12.82 o
  -1   6   8         56.39         38.54         5.39 o
   0   6   8        200.11        204.12        17.28 o
   1   6   8         55.41         73.36         6.00 o
   2   6   8        284.19        280.89        14.88 o
   3   6   8         36.37         26.21         5.41 o
   4   6   8         69.05         78.15         8.96 o
  -4   7   8         28.48         22.52         8.04 o
  -3   7   8          0.64          0.00         4.21 o
  -2   7   8        209.39        266.37        27.28 o
  -1   7   8        107.82        112.22        11.50 o
   0   7   8          2.58          0.06         3.01 o
   1   7   8        108.02        127.66        15.36 o
   2   7   8        210.40        230.25        14.21 o
   3   7   8          0.78          0.00         3.45 o
   4   7   8         29.62         46.92         9.25 o
  -3   8   8         75.77         89.44        12.96 o
  -2   8   8          5.31         10.80         7.42 o
  -1   8   8         23.03         22.94         7.78 o
   0   8   8         30.01         32.00         8.83 o
   1   8   8         23.24         21.71         7.58 o
   2   8   8          5.10          6.91         9.44 o
   3   8   8         73.43        108.01        10.84 o
  -1   9   8         27.61         33.76        15.11 o
   0   9   8         69.27        100.81        15.52 o
   1   9   8         28.25         33.89        10.17 o
   1   0   9      18690.68      18710.58       267.86 o
   2   0   9         91.58         88.37         3.51 o
   3   0   9        507.96        533.95        10.66 o
   4   0   9         47.15         47.49         2.97 o
   5   0   9        293.21        287.13        12.34 o
   6   0   9        114.11        145.66         7.42 o
  -6   1   9         89.43         68.05         6.32 o
  -5   1   9        100.71         87.09        13.66 o
  -4   1   9       1448.27       1417.45        25.45 o
  -3   1   9         51.41         45.32         3.21 o
  -2   1   9         61.72         59.55         3.20 o
  -1   1   9       1597.71       1585.11        25.41 o
   0   1   9        687.39        690.60        11.62 o
   1   1   9       1595.13       1579.82        27.58 o
   2   1   9         66.00         60.19         3.41 o
   3   1   9         54.18         51.97         2.69 o
   4   1   9       1443.50       1437.19        28.23 o
   5   1   9         99.16         97.29         8.42 o
   6   1   9         89.80         78.25         4.73 o
  -6   2   9         92.11         89.48        16.36 o
  -5   2   9         50.49         48.77         6.68 o
  -4   2   9         43.60         47.78         6.13 o
  -3   2   9        356.14        344.02        13.94 o
  -2   2   9        402.54        435.62        12.94 o
  -1   2   9       2063.06       2008.69        32.27 o
   0   2   9        496.14        508.58         9.73 o
   1   2   9       2054.20       2055.51        39.37 o
   2   2   9        414.11        426.43         9.45 o
   3   2   9        361.84        336.48         9.44 o
   4   2   9         40.94         43.11         3.36 o
   5   2   9         51.35         50.15         3.14 o
   6   2   9         92.05         87.10         6.08 o
  -6   3   9         29.10         28.03         6.90 o
  -5   3   9        659.82        665.31        22.28 o
  -4   3   9         58.27         65.06         6.95 o
  -3   3   9        514.06        521.98        16.55 o
  -2   3   9         25.33         32.06         2.42 o
  -1   3   9        232.69        243.23         8.08 o
   0   3   9       3918.59       4103.63        62.65 o
   1   3   9        233.37        235.37         6.59 o
   2   3   9         22.59         29.71         2.79 o
   3   3   9        512.42        509.02        12.22 o
   4   3   9         58.50         66.20         7.27 o
   5   3   9        654.35        622.84        17.95 o
   6   3   9         28.00         27.37         7.20 o
  -5   4   9         77.48         80.99         9.08 o
  -4   4   9        337.76        298.52        15.12 o
  -3   4   9        345.30        383.87        17.35 o
  -2   4   9        499.85        479.27        14.47 o
  -1   4   9         74.33         81.34         7.02 o
   0   4   9        419.26        387.87        10.95 o
   1   4   9         75.30         79.16         3.60 o
   2   4   9        503.27        483.69        15.00 o
   3   4   9        346.14        365.48        12.73 o
   4   4   9        331.69        315.86        16.65 o
   5   4   9         80.60         89.39        10.04 o
  -5   5   9        201.92        194.71        29.23 o
  -4   5   9         44.07         27.68         6.56 o
  -3   5   9        526.55        516.92        23.18 o
  -2   5   9        688.13        643.46        18.76 o
  -1   5   9         21.07         19.00         3.69 o
   0   5   9         61.14         59.40         5.13 o
   1   5   9         22.60         28.81         4.04 o
   2   5   9        683.53        680.56        17.32 o
   3   5   9        524.51        510.98        18.40 o
   4   5   9         45.82         46.24         8.64 o
   5   5   9        203.74        238.73        18.82 o
  -4   6   9        156.75        142.59        14.58 o
  -3   6   9          8.63          4.60         7.82 o
  -2   6   9         55.17         58.73         6.61 o
  -1   6   9       1116.41       1034.35        27.23 o
   0   6   9        826.09        825.24        26.83 o
   1   6   9       1105.17       1075.05        24.12 o
   2   6   9         50.94         39.99         8.42 o
   3   6   9          9.13         15.32         4.77 o
   4   6   9        162.19        163.33        14.11 o
  -4   7   9         25.76         30.87         7.81 o
  -3   7   9        146.75        169.13        15.15 o
  -2   7   9          1.33          4.23         5.17 o
  -1   7   9        191.89        171.65        13.59 o
   0   7   9         54.94         54.29         7.82 o
   1   7   9        193.29        169.85        18.02 o
   2   7   9          1.03          3.88         3.53 o
   3   7   9        150.36        145.38        12.29 o
   4   7   9         25.64         34.09         7.82 o
  -3   8   9         85.58         90.88        11.90 o
  -2   8   9          9.22         20.90         8.42 o
  -1   8   9         99.88        128.96        12.75 o
   0   8   9        135.15        112.90        15.02 o
   1   8   9         99.22        120.60        21.01 o
   2   8   9          8.94          5.10        10.39 o
   3   8   9         86.13        103.21        11.24 o
   0   9   9          8.02         13.23         7.19 o
   0   0  10       4745.55       4757.30        86.17 o
   1   0  10        358.48        377.19         8.91 o
   2   0  10       3931.15       3954.67        59.55 o
   3   0  10         37.65         37.16         2.67 o
   4   0  10       1544.15       1509.15        26.04 o
   5   0  10          1.34          0.20         1.87 o
   6   0  10         26.69         20.86         3.77 o
  -6   1  10          6.88          4.47         2.74 o
  -5   1  10         98.42         92.98         7.01 o
  -4   1  10        155.78        158.58         7.68 o
  -3   1  10       1891.52       1929.14        29.81 o
  -2   1  10         83.83         61.43         4.04 o
  -1   1  10        126.59        134.34         5.54 o
   0   1  10       2893.36       2817.87        39.90 o
   1   1  10        128.11        149.47         4.62 o
   2   1  10         87.78         75.62         5.34 o
   3   1  10       1904.20       1912.23        27.86 o
   4   1  10        162.26        154.37         9.09 o
   5   1  10         93.49        111.21         7.10 o
   6   1  10          6.54          6.66         2.41 o
  -6   2  10         25.41         22.94         4.52 o
  -5   2  10         10.68          9.08         2.90 o
  -4   2  10        447.75        450.77        16.05 o
  -3   2  10         23.10         22.94         3.15 o
  -2   2  10        178.45        172.98         8.31 o
  -1   2  10       2070.42       2129.69        34.12 o
   0   2  10       1853.40       1831.71        27.62 o
   1   2  10       2100.49       2157.14        36.88 o
   2   2  10        179.01        166.64         5.91 o
   3   2  10         22.29         21.16         2.38 o
   4   2  10        455.32        447.25        10.35 o
   5   2  10         12.08         11.12         3.13 o
   6   2  10         23.79         15.97         3.53 o
  -6   3  10         74.28         80.84         9.00 o
  -5   3  10         43.02         38.54         8.89 o
  -4   3  10        371.35        346.85        14.58 o
  -3   3  10        255.48        250.40        16.97 o
  -2   3  10       1652.65       1679.21        28.46 o
  -1   3  10        402.58        439.18        11.24 o
   0   3  10          1.56          0.79         1.34 o
   1   3  10        389.87        406.47         9.50 o
   2   3  10       1658.20       1705.89        29.32 o
   3   3  10        249.43        239.26         9.45 o
   4   3  10        368.46        347.89        17.32 o
   5   3  10         44.68         56.74         5.52 o
   6   3  10         75.54         89.01        11.14 o
  -5   4  10         41.05         28.99         7.53 o
  -4   4  10        177.78        195.01        12.70 o
  -3   4  10        338.88        330.44        16.55 o
  -2   4  10         76.46         92.88         7.80 o
  -1   4  10        442.24        424.62        12.08 o
   0   4  10         49.82         48.68         5.06 o
   1   4  10        447.00        429.58        13.11 o
   2   4  10         75.43         79.75         5.98 o
   3   4  10        334.35        341.89        24.53 o
   4   4  10        172.72        167.60        11.90 o
   5   4  10         41.45         35.89         6.77 o
  -5   5  10         88.05         90.89        14.47 o
  -4   5  10        178.33        172.67        14.33 o
  -3   5  10         59.43         62.14         9.47 o
  -2   5  10        147.37        146.07         9.13 o
  -1   5  10        177.26        176.14        10.02 o
   0   5  10          0.92          3.13         1.97 o
   1   5  10        175.18        172.28        12.51 o
   2   5  10        149.05        159.22         8.76 o
   3   5  10         58.62         55.38         8.20 o
   4   5  10        182.40        172.04        12.84 o
   5   5  10         87.83         69.98        10.54 o
  -4   6  10         66.01         65.45         9.92 o
  -3   6  10         24.61         17.07         7.42 o
  -2   6  10        301.95        314.82        18.90 o
  -1   6  10        151.14        164.98        10.53 o
   0   6  10       1017.94        976.84        30.47 o
   1   6  10        151.72        154.82        11.98 o
   2   6  10        306.56        320.84        16.31 o
   3   6  10         25.58         33.50         6.15 o
   4   6  10         65.50         69.47         8.75 o
  -4   7  10         18.96         27.49        13.77 o
  -3   7  10        214.95        188.23        16.05 o
  -2   7  10          7.16          2.44         4.33 o
  -1   7  10          3.74          2.59         6.12 o
   0   7  10          8.34         16.16         5.22 o
   1   7  10          3.24          5.72         5.81 o
   2   7  10          6.33          3.29         3.54 o
   3   7  10        209.49        213.33        14.86 o
   4   7  10         18.19          6.63         4.79 o
  -2   8  10        182.88        192.30        21.53 o
  -1   8  10         15.94         12.98         5.39 o
   0   8  10         41.96         39.18         9.26 o
   1   8  10         15.34          6.11        11.92 o
   2   8  10        185.54        207.63        21.79 o
   0   9  10          2.12          7.92         7.34 o
   1   0  11       5576.24       5586.66        90.50 o
   2   0  11        746.53        766.34        14.28 o
   3   0  11         63.54         75.01         3.95 o
   4   0  11         82.84         76.98         4.26 o
   5   0  11        347.89        350.77        12.42 o
   6   0  11        180.50        190.96         9.68 o
  -6   1  11          7.47         10.02         3.34 o
  -5   1  11        101.45        109.77         7.82 o
  -4   1  11         40.02         40.64         5.40 o
  -3   1  11        637.98        643.13        12.21 o
  -2   1  11        709.31        765.73        18.88 o
  -1   1  11       1114.94       1092.05        18.66 o
   0   1  11        950.88        911.45        15.00 o
   1   1  11       1072.02       1053.11        18.48 o
   2   1  11        699.70        759.32        15.83 o
   3   1  11        634.27        600.00        10.51 o
   4   1  11         41.98         52.89         5.53 o
   5   1  11        105.45        110.54         6.64 o
   6   1  11          7.23         11.93         3.02 o
  -6   2  11        125.42        122.16        10.22 o
  -5   2  11         54.79         60.44         6.43 o
  -4   2  11        305.64        284.35        12.81 o
  -3   2  11         18.89         11.00         2.93 o
  -2   2  11        287.75        281.31        10.29 o
  -1   2  11       1048.03       1069.29        17.63 o
   0   2  11         73.11         57.34         3.60 o
   1   2  11       1056.26       1087.65        18.83 o
   2   2  11        283.81        276.45        10.96 o
   3   2  11         20.36         13.58         2.22 o
   4   2  11        307.24        292.55         8.65 o
   5   2  11         57.10         56.86         5.81 o
   6   2  11        125.13        147.77        14.28 o
  -5   3  11         97.25         91.88        20.08 o
  -4   3  11         87.21         90.35        10.73 o
  -3   3  11         28.08         13.96         3.34 o
  -2   3  11        397.10        364.31        11.47 o
  -1   3  11        586.03        587.50        14.27 o
   0   3  11       1004.70        957.15        16.85 o
   1   3  11        594.05        617.86        12.74 o
   2   3  11        392.09        367.01        10.26 o
   3   3  11         29.28         32.13         3.98 o
   4   3  11         86.03         75.60         6.31 o
   5   3  11         96.49        108.10         9.09 o
  -5   4  11         32.14         32.12         6.06 o
  -4   4  11         19.70         24.65         5.28 o
  -3   4  11        552.08        534.79        18.60 o
  -2   4  11        171.42        188.61         8.97 o
  -1   4  11        306.18        298.94        10.65 o
   0   4  11         42.63         56.74        10.49 o
   1   4  11        309.58        301.15         7.96 o
   2   4  11        172.49        178.95         9.09 o
   3   4  11        536.52        509.97        15.22 o
   4   4  11         19.50         19.84         4.28 o
   5   4  11         31.73         31.13         7.69 o
  -5   5  11         35.30         36.77        10.45 o
  -4   5  11         25.60         31.66         6.73 o
  -3   5  11        202.37        192.56        14.48 o
  -2   5  11        397.29        383.11        13.49 o
  -1   5  11        369.20        367.45        17.38 o
   0   5  11       1417.56       1442.23        29.47 o
   1   5  11        359.87        388.53        14.28 o
   2   5  11        400.54        359.71        12.58 o
   3   5  11        201.75        219.28        11.37 o
   4   5  11         22.83         26.71         6.05 o
   5   5  11         34.75         36.15         6.88 o
  -4   6  11         58.95         56.75         9.37 o
  -3   6  11         46.04         53.45         8.44 o
  -2   6  11         71.16         53.28         9.78 o
  -1   6  11        318.81        347.46        14.44 o
   0   6  11         22.13         16.12         4.68 o
   1   6  11        315.92        326.77        13.91 o
   2   6  11         73.84         52.49         6.80 o
   3   6  11         44.46         37.30         6.40 o
   4   6  11         56.70         59.99         8.24 o
  -3   7  11        282.19        314.01        21.36 o
  -2   7  11        245.35        233.51        17.20 o
  -1   7  11          3.10          7.90         4.46 o
   0   7  11         88.91        106.52        10.78 o
   1   7  11          3.30          6.11         7.79 o
   2   7  11        243.00        253.93        19.59 o
   3   7  11        275.09        293.65        17.51 o
  -2   8  11        216.33        217.44        29.87 o
  -1   8  11          3.00          1.03         9.09 o
   0   8  11          5.26         10.35         6.50 o
   1   8  11          2.92          7.66         6.25 o
   2   8  11        216.76        222.42        24.67 o
   0   0  12        857.33        853.09        19.00 o
   1   0  12        231.32        245.68         7.26 o
   2   0  12          5.72         10.64         1.80 o
   3   0  12       1436.83       1477.58        25.36 o
   4   0  12        824.57        802.47        18.13 o
   5   0  12        121.69        125.02         8.07 o
   6   0  12        115.71        109.34         8.04 o
  -6   1  12         14.38         24.46         4.41 o
  -5   1  12        335.40        331.92        18.64 o
  -4   1  12        113.70        104.59         6.43 o
  -3   1  12        140.56        141.33         7.56 o
  -2   1  12       1087.76       1171.38        23.11 o
  -1   1  12       1191.24       1246.07        21.40 o
   0   1  12       1940.06       1916.17        28.60 o
   1   1  12       1183.77       1240.17        23.26 o
   2   1  12       1062.65       1151.13        22.50 o
   3   1  12        137.82        133.14         5.70 o
   4   1  12        118.83        107.62         5.73 o
   5   1  12        338.64        322.32        11.98 o
   6   1  12         13.34         15.52         3.26 o
  -6   2  12         24.06         25.62         5.19 o
  -5   2  12         19.89         21.57         6.71 o
  -4   2  12         29.00         35.98         4.29 o
  -3   2  12        369.38        381.06        14.33 o
  -2   2  12         21.47         19.83         3.80 o
  -1   2  12         53.82         45.81         3.36 o
   0   2  12         51.29         51.50         3.54 o
   1   2  12         51.52         42.20         2.96 o
   2   2  12         22.70         21.18         3.18 o
   3   2  12        364.14        361.39        10.11 o
   4   2  12         32.67         43.69         4.87 o
   5   2  12         20.49         11.97         3.08 o
   6   2  12         23.22         25.15         4.47 o
  -5   3  12         24.82         36.96         5.11 o
  -4   3  12         81.08         80.42         9.21 o
  -3   3  12         12.84         20.40         3.85 o
  -2   3  12        118.85        120.64         8.96 o
  -1   3  12         23.00         29.64         3.65 o
   0   3  12        111.78        135.70         6.36 o
   1   3  12         19.77         23.56         2.58 o
   2   3  12        122.47        116.92         5.95 o
   3   3  12         11.40         22.08         3.81 o
   4   3  12         83.40         88.02         7.45 o
   5   3  12         23.22         28.56         5.04 o
  -5   4  12        117.50        122.76        11.01 o
  -4   4  12        243.90        248.44        14.66 o
  -3   4  12        430.52        433.25        17.02 o
  -2   4  12        195.76        196.00         8.20 o
  -1   4  12        558.00        537.32        14.28 o
   0   4  12        302.67        332.52        10.17 o
   1   4  12        571.74        537.07        11.21 o
   2   4  12        191.93        199.51        10.32 o
   3   4  12        430.70        419.57        14.00 o
   4   4  12        240.21        236.34        12.49 o
   5   4  12        116.93        134.04        11.91 o
  -5   5  12         21.91         20.67         6.46 o
  -4   5  12        152.37        153.88        12.37 o
  -3   5  12        230.58        233.73        14.41 o
  -2   5  12         65.87         65.98         6.25 o
  -1   5  12        134.45        134.81         8.86 o
   0   5  12         87.42         74.39         5.86 o
   1   5  12        136.25        149.22         8.56 o
   2   5  12         62.24         70.12         6.85 o
   3   5  12        230.56        208.39        11.19 o
   4   5  12        156.78        139.07        11.83 o
   5   5  12         21.96         15.36         5.67 o
  -4   6  12          6.11          8.81         5.29 o
  -3   6  12        117.21        138.03        20.01 o
  -2   6  12        484.36        486.97        30.25 o
  -1   6  12         39.62         43.31         6.82 o
   0   6  12          8.68         11.26         4.31 o
   1   6  12         42.70         37.62         5.30 o
   2   6  12        475.95        474.93        21.63 o
   3   6  12        122.44        135.60        11.71 o
   4   6  12          6.64         13.75         5.39 o
  -3   7  12        119.26        115.80        18.89 o
  -2   7  12         18.91         23.08         6.14 o
  -1   7  12        305.40        333.68        28.45 o
   0   7  12        126.95        135.54        15.57 o
   1   7  12        307.36        339.92        26.23 o
   2   7  12         17.41         22.73        11.61 o
   3   7  12        122.31        120.78        12.61 o
  -2   8  12         77.17         76.26        14.44 o
  -1   8  12          1.26          0.00         7.32 o
   0   8  12         89.90         99.46        14.18 o
   1   8  12          1.28          0.87         5.31 o
   2   8  12         73.80         69.45        25.14 o
   1   0  13       3066.72       2993.32        51.04 o
   2   0  13        126.05        132.55         5.80 o
   3   0  13          3.68          2.32         1.34 o
   4   0  13        183.60        184.91         9.78 o
   5   0  13        520.56        505.40        16.76 o
   6   0  13         18.43         17.19         3.98 o
  -6   1  13         50.47         46.74         6.09 o
  -5   1  13         18.44         16.59         3.90 o
  -4   1  13        434.19        454.96        13.04 o
  -3   1  13         24.46         13.32         2.68 o
  -2   1  13       1141.15       1145.63        20.11 o
  -1   1  13        993.69        992.84        20.03 o
   0   1  13        292.61        317.86         7.23 o
   1   1  13        998.22        984.95        17.87 o
   2   1  13       1155.58       1137.27        19.97 o
   3   1  13         22.28         19.21         3.13 o
   4   1  13        447.19        439.35        14.19 o
   5   1  13         20.09         26.60         4.33 o
   6   1  13         49.65         45.75         6.72 o
  -6   2  13         75.78         69.59         7.55 o
  -5   2  13         12.79          7.29         4.88 o
  -4   2  13        615.21        601.48        27.31 o
  -3   2  13         44.03         47.35         4.67 o
  -2   2  13        684.38        718.31        16.88 o
  -1   2  13        202.19        192.45         6.86 o
   0   2  13         66.21         77.38         5.74 o
   1   2  13        209.84        185.94        10.71 o
   2   2  13        690.03        694.35        15.84 o
   3   2  13         41.83         43.97         3.94 o
   4   2  13        602.65        615.38        17.43 o
   5   2  13         11.97          9.21         2.93 o
   6   2  13         77.40         87.24         7.78 o
  -5   3  13        232.24        227.24        12.01 o
  -4   3  13        471.60        482.45        18.39 o
  -3   3  13        340.19        351.66        14.55 o
  -2   3  13          4.47          0.18         3.61 o
  -1   3  13        227.81        251.32         7.88 o
   0   3  13          0.97          0.00         1.40 o
   1   3  13        225.57        230.45         6.81 o
   2   3  13          4.75          5.55         2.08 o
   3   3  13        329.21        347.44        11.74 o
   4   3  13        475.82        471.99        27.18 o
   5   3  13        228.72        219.02        12.27 o
  -5   4  13          0.56          0.68         3.77 o
  -4   4  13         94.79         93.83         9.10 o
  -3   4  13        106.95        101.92         9.19 o
  -2   4  13        588.46        570.47        14.88 o
  -1   4  13        470.05        478.88        13.41 o
   0   4  13        928.84        911.22        20.29 o
   1   4  13        470.83        487.77        10.64 o
   2   4  13        578.71        599.08        17.86 o
   3   4  13        108.72        116.62        12.61 o
   4   4  13         94.62        104.80         9.88 o
   5   4  13          0.66          3.59         4.36 o
  -5   5  13         53.93         70.18         9.19 o
  -4   5  13         86.05         96.83         9.92 o
  -3   5  13        255.96        227.33        14.59 o
  -2   5  13         13.19         17.56         4.55 o
  -1   5  13        105.95        111.22         8.36 o
   0   5  13          9.88         10.65         2.81 o
   1   5  13        107.16        122.19         7.73 o
   2   5  13         14.24          8.16         4.02 o
   3   5  13        261.79        247.44        12.87 o
   4   5  13         86.37         99.78        10.35 o
   5   5  13         52.38         79.49        11.44 o
  -4   6  13         37.89         25.55         7.25 o
  -3   6  13        259.85        246.86        17.77 o
  -2   6  13         14.67          6.91         4.28 o
  -1   6  13        242.44        264.70        17.55 o
   0   6  13         56.48         64.26         7.99 o
   1   6  13        250.07        242.50        13.34 o
   2   6  13         16.31         16.18         4.43 o
   3   6  13        258.06        301.13        20.11 o
   4   6  13         39.86         37.69         8.07 o
  -3   7  13         54.75         69.22        10.01 o
  -2   7  13         71.57         85.63        13.12 o
  -1   7  13         68.92         70.87         9.15 o
   0   7  13        732.23        702.20        26.07 o
   1   7  13         68.19         79.17        12.63 o
   2   7  13         73.72         85.34        21.56 o
   3   7  13         55.83         50.53        13.63 o
  -2   8  13         18.69         36.88        11.26 o
  -1   8  13         41.64         20.03         8.23 o
   0   8  13         42.11         29.01         8.87 o
   1   8  13         43.60         48.54        10.93 o
   2   8  13         17.96         27.76        20.42 o
   0   0  14         22.03         19.93         2.91 o
   1   0  14         82.74         93.49         5.25 o
   2   0  14        440.71        431.29        11.01 o
   3   0  14          1.17          1.82         1.47 o
   4   0  14        135.35        135.37         8.54 o
   5   0  14         40.55         38.06         4.92 o
   6   0  14          0.26          1.69         3.41 o
  -6   1  14         40.05         43.11         8.14 o
  -5   1  14         44.52         49.38         9.76 o
  -4   1  14        285.11        294.56        14.15 o
  -3   1  14        292.81        270.28         9.31 o
  -2   1  14        713.60        700.86        13.97 o
  -1   1  14       1018.44       1052.44        21.18 o
   0   1  14          6.21          2.43         1.59 o
   1   1  14       1011.89       1027.69        18.79 o
   2   1  14        724.75        730.49        16.92 o
   3   1  14        298.62        282.78        10.35 o
   4   1  14        281.56        278.28        13.15 o
   5   1  14         46.22         39.76         6.44 o
   6   1  14         39.94         51.89         5.76 o
  -5   2  14         45.41         50.16         6.38 o
  -4   2  14        464.67        493.55        21.17 o
  -3   2  14        175.55        188.39         9.24 o
  -2   2  14        108.63        115.93         6.80 o
  -1   2  14        166.73        162.72         9.74 o
   0   2  14         13.86         10.63         1.87 o
   1   2  14        164.03        175.74         6.47 o
   2   2  14        112.01        137.81        10.43 o
   3   2  14        171.59        159.32         9.14 o
   4   2  14        467.14        470.51        16.90 o
   5   2  14         45.77         54.15         7.39 o
  -5   3  14        149.16        166.82        13.37 o
  -4   3  14        512.17        509.94        16.55 o
  -3   3  14        426.42        426.88        16.05 o
  -2   3  14        157.99        178.67         9.26 o
  -1   3  14        214.26        207.23         7.80 o
   0   3  14        125.40        120.37         5.69 o
   1   3  14        218.78        213.43         8.72 o
   2   3  14        162.66        165.76         7.68 o
   3   3  14        423.52        386.54        19.87 o
   4   3  14        505.80        472.09        23.00 o
   5   3  14        150.93        152.08        15.03 o
  -5   4  14         36.29         39.36         6.02 o
  -4   4  14         42.46         44.59         9.61 o
  -3   4  14         12.36         15.98         4.44 o
  -2   4  14        612.99        605.30        17.80 o
  -1   4  14         53.04         55.33         5.06 o
   0   4  14         51.42         63.15         4.88 o
   1   4  14         51.84         53.93         4.15 o
   2   4  14        605.69        647.74        21.67 o
   3   4  14         11.95          9.53         5.15 o
   4   4  14         42.61         47.17         7.60 o
   5   4  14         35.52         31.43         7.66 o
  -5   5  14        317.05        299.43        18.62 o
  -4   5  14         14.12         23.99         5.66 o
  -3   5  14        115.71        108.96         9.95 o
  -2   5  14        118.58        114.89        10.63 o
  -1   5  14        305.09        315.24        13.39 o
   0   5  14        337.83        371.46        14.49 o
   1   5  14        297.57        305.38        14.25 o
   2   5  14        116.81        104.88         8.51 o
   3   5  14        108.90         97.56         8.78 o
   4   5  14         14.56         13.36         5.77 o
   5   5  14        321.72        357.32        23.96 o
  -4   6  14         65.82         51.53         9.01 o
  -3   6  14         46.76         33.81         9.84 o
  -2   6  14        680.61        677.53        25.44 o
  -1   6  14        360.34        354.40        16.39 o
   0   6  14        109.10        111.34        10.64 o
   1   6  14        359.60        348.28        15.96 o
   2   6  14        673.79        661.93        21.17 o
   3   6  14         49.01         48.73         8.44 o
   4   6  14         65.63         68.13        10.45 o
  -3   7  14          9.33          7.75         5.76 o
  -2   7  14        316.10        308.05        38.66 o
  -1   7  14        162.56        170.46        21.15 o
   0   7  14         23.33         36.35         7.10 o
   1   7  14        165.00        148.74        29.16 o
   2   7  14        318.65        295.49        26.04 o
   3   7  14          8.77         10.11         5.63 o
  -2   8  14         18.27         24.11         9.48 o
  -1   8  14        179.98        106.41        19.48 o
   0   8  14          0.07          0.00         5.33 o
   1   8  14        179.87        153.97        18.27 o
   2   8  14         18.08          5.77        24.32 o
   1   0  15          8.46          5.72         1.70 o
   2   0  15       3394.62       3549.74        60.92 o
   3   0  15        265.49        274.88        13.68 o
   4   0  15        650.74        653.92        20.50 o
   5   0  15         59.82         66.30         6.58 o
   6   0  15        116.65        130.65        14.25 o
  -6   1  15         50.25         60.69         7.31 o
  -5   1  15         40.69         38.36         5.90 o
  -4   1  15         92.93        101.45         7.91 o
  -3   1  15        144.81        130.46         7.30 o
  -2   1  15        328.66        345.89         8.59 o
  -1   1  15        200.46        186.04         9.00 o
   0   1  15          1.25          1.20         1.20 o
   1   1  15        190.32        198.70         6.18 o
   2   1  15        324.85        338.58         9.15 o
   3   1  15        150.02        129.59        11.01 o
   4   1  15         96.69         95.31         7.29 o
   5   1  15         41.27         45.63         5.42 o
   6   1  15         49.62         44.01         9.48 o
  -5   2  15         32.31         35.87         5.65 o
  -4   2  15        140.89        133.98         8.41 o
  -3   2  15        410.37        409.65        12.81 o
  -2   2  15        251.95        258.49         9.86 o
  -1   2  15        401.93        402.00        11.57 o
   0   2  15        509.68        465.11        13.15 o
   1   2  15        416.40        426.52         9.21 o
   2   2  15        254.90        246.75         8.91 o
   3   2  15        421.53        411.53        29.78 o
   4   2  15        139.45        143.42         9.23 o
   5   2  15         32.58         38.59         6.68 o
  -5   3  15         55.82         61.72         9.30 o
  -4   3  15        340.83        356.96        13.61 o
  -3   3  15         80.72         81.43         6.58 o
  -2   3  15        256.13        280.68        11.00 o
  -1   3  15        458.82        497.77        14.40 o
   0   3  15         78.97         91.90         5.00 o
   1   3  15        456.19        492.15        10.01 o
   2   3  15        267.59        290.47        10.07 o
   3   3  15         83.52         90.96         6.57 o
   4   3  15        338.00        343.27        15.33 o
   5   3  15         54.25         57.81         6.99 o
  -5   4  15        197.48        213.23        14.55 o
  -4   4  15        129.62        134.00        11.07 o
  -3   4  15        204.43        198.19        12.66 o
  -2   4  15        809.70        820.55        23.39 o
  -1   4  15        452.18        444.43        11.96 o
   0   4  15         69.30         64.63         5.17 o
   1   4  15        448.83        448.43        11.34 o
   2   4  15        814.46        801.00        32.03 o
   3   4  15        201.04        201.88        12.32 o
   4   4  15        131.84        112.53         9.94 o
   5   4  15        198.36        192.23        16.72 o
  -4   5  15         82.00         91.98         9.86 o
  -3   5  15          6.33         14.07         4.46 o
  -2   5  15        134.53        126.51        10.36 o
  -1   5  15         61.68         63.58         6.43 o
   0   5  15         10.97         12.10         4.59 o
   1   5  15         58.54         61.85         6.55 o
   2   5  15        139.44        145.06        10.21 o
   3   5  15          5.90         12.57         4.25 o
   4   5  15         80.97         64.32        10.12 o
  -4   6  15         36.99         41.20         8.21 o
  -3   6  15         34.99         32.52         7.38 o
  -2   6  15         66.12         60.42        11.29 o
  -1   6  15         19.52         17.29         4.27 o
   0   6  15         83.96         84.67        10.76 o
   1   6  15         21.17         18.86         7.69 o
   2   6  15         69.73         75.06         8.07 o
   3   6  15         36.04         32.53        12.06 o
   4   6  15         35.01         12.57         7.30 o
  -3   7  15         26.06         23.42         9.53 o
  -2   7  15          2.04          0.37         4.70 o
  -1   7  15        291.11        321.54        37.07 o
   0   7  15        488.59        554.46        24.04 o
   1   7  15        289.24        313.42        20.49 o
   2   7  15          2.05          1.31         5.16 o
   3   7  15         27.92         28.33         7.26 o
  -2   8  15         17.12         11.27         7.94 o
  -1   8  15         76.60         71.87        13.42 o
   0   8  15          3.85          8.10         6.28 o
   1   8  15         76.00         89.62        14.50 o
   2   8  15         16.41          4.87         7.51 o
   0   0  16       7800.43       7854.41       142.21 o
   1   0  16        784.92        788.29        18.58 o
   2   0  16        500.41        533.29        13.34 o
   3   0  16         17.11         18.55         3.12 o
   4   0  16         24.89         27.50         4.47 o
   5   0  16         86.33         63.00         6.67 o
   6   0  16          1.24          0.93         3.38 o
  -5   1  16         57.17         63.23         7.76 o
  -4   1  16         71.23         73.00         6.90 o
  -3   1  16        373.24        360.05        11.51 o
  -2   1  16        405.21        418.89         9.89 o
  -1   1  16        169.76        175.48         7.69 o
   0   1  16          3.58          1.40         1.36 o
   1   1  16        172.55        169.58         5.94 o
   2   1  16        400.86        403.35        10.66 o
   3   1  16        376.62        358.65        12.71 o
   4   1  16         71.30         72.27         9.92 o
   5   1  16         62.26         62.35         9.17 o
  -5   2  16        284.05        283.30        14.35 o
  -4   2  16         58.31         63.57         5.93 o
  -3   2  16        538.24        533.01        25.28 o
  -2   2  16        141.04        131.18         7.63 o
  -1   2  16        389.16        368.79        11.02 o
   0   2  16         65.16         55.15         3.82 o
   1   2  16        386.20        373.37         8.73 o
   2   2  16        132.29        122.23         9.51 o
   3   2  16        534.09        513.90        15.91 o
   4   2  16         57.76         49.85         5.76 o
   5   2  16        288.94        281.96        13.83 o
  -5   3  16         16.01         16.06         4.63 o
  -4   3  16         69.93         78.29         7.06 o
  -3   3  16        192.57        208.15        10.77 o
  -2   3  16        184.33        192.05         9.93 o
  -1   3  16        275.94        299.99         9.89 o
   0   3  16        486.54        467.93         9.96 o
   1   3  16        277.12        282.81         7.37 o
   2   3  16        178.71        180.45        13.80 o
   3   3  16        190.55        194.33        10.14 o
   4   3  16         75.06         89.43         9.34 o
   5   3  16         15.32         11.48         5.18 o
  -5   4  16         28.38         21.87         5.72 o
  -4   4  16         12.31          9.25         3.64 o
  -3   4  16        241.96        267.96        21.03 o
  -2   4  16        127.22        137.46         9.07 o
  -1   4  16        907.16        894.36        19.17 o
   0   4  16         43.58         42.50         3.85 o
   1   4  16        900.78        883.32        18.43 o
   2   4  16        129.02        126.32        11.38 o
   3   4  16        247.84        245.16        16.29 o
   4   4  16         12.79         11.80         8.28 o
   5   4  16         28.86         28.00         7.61 o
  -4   5  16        106.85        111.36        10.86 o
  -3   5  16        362.77        395.94        19.81 o
  -2   5  16        137.05        142.78        11.09 o
  -1   5  16         43.89         40.53         5.24 o
   0   5  16        440.03        429.39        13.99 o
   1   5  16         41.83         33.95         6.76 o
   2   5  16        140.52        133.21        10.06 o
   3   5  16        358.17        358.40        16.83 o
   4   5  16        110.63        104.95        12.51 o
  -4   6  16         11.93         11.19         5.98 o
  -3   6  16         25.42         22.30         9.04 o
  -2   6  16        295.57        295.35        18.93 o
  -1   6  16         60.60         68.99         7.23 o
   0   6  16         10.10          4.71         3.33 o
   1   6  16         62.42         60.38         8.52 o
   2   6  16        304.48        282.83        14.60 o
   3   6  16         24.13         11.59         5.57 o
   4   6  16         11.91         12.37         6.46 o
  -3   7  16        103.90        123.41        13.68 o
  -2   7  16         69.21         77.13        10.70 o
  -1   7  16         58.84         58.58        11.33 o
   0   7  16          5.34          0.17         5.49 o
   1   7  16         58.02         47.84         8.33 o
   2   7  16         69.13         54.82        11.69 o
   3   7  16        102.52         88.90        12.38 o
  -2   8  16        103.77        116.00        17.40 o
  -1   8  16          4.35          6.69         6.52 o
   0   8  16         36.94         36.00         9.78 o
   1   8  16          4.40          2.91         6.15 o
   2   8  16        101.06        113.12        16.94 o
   1   0  17        514.09        558.10        12.83 o
   2   0  17       3756.03       3585.20        62.22 o
   3   0  17        166.82        178.82         7.92 o
   4   0  17         52.90         54.66         6.09 o
   5   0  17         49.58         44.70        10.77 o
  -5   1  17         60.30         55.77        10.55 o
  -4   1  17        239.30        229.43        12.74 o
  -3   1  17        981.33        961.96        21.78 o
  -2   1  17        165.06        189.11         8.95 o
  -1   1  17        183.00        177.66        11.46 o
   0   1  17        555.14        554.12        11.55 o
   1   1  17        189.70        192.18         8.80 o
   2   1  17        159.98        167.45         7.10 o
   3   1  17        970.53        953.36        24.40 o
   4   1  17        244.55        233.31        12.25 o
   5   1  17         63.40         68.35         7.06 o
  -5   2  17        153.30        170.82        11.96 o
  -4   2  17        399.49        385.05        13.44 o
  -3   2  17        287.41        294.58        17.65 o
  -2   2  17        588.55        589.24        15.51 o
  -1   2  17        186.11        207.66        10.31 o
   0   2  17          1.19          1.18         1.52 o
   1   2  17        187.34        191.60         7.21 o
   2   2  17        587.22        562.53        14.69 o
   3   2  17        289.43        284.65        11.96 o
   4   2  17        398.90        379.49        14.32 o
   5   2  17        151.80        164.88        11.44 o
  -5   3  17         14.57         13.68         4.64 o
  -4   3  17         80.28         68.07         6.67 o
  -3   3  17        198.49        199.34        10.76 o
  -2   3  17        272.87        277.99        11.70 o
  -1   3  17        312.94        296.88         9.91 o
   0   3  17        503.72        497.09        10.56 o
   1   3  17        316.90        298.52         9.58 o
   2   3  17        277.74        276.97        11.24 o
   3   3  17        192.65        183.18        12.42 o
   4   3  17         77.67         70.71         9.75 o
   5   3  17         13.44         15.89         4.50 o
  -5   4  17        105.19         94.39         9.82 o
  -4   4  17         33.42         25.28         4.81 o
  -3   4  17        177.85        168.79        10.55 o
  -2   4  17        262.93        290.30        17.01 o
  -1   4  17         37.41         33.67         3.95 o
   0   4  17         20.20         21.49         2.84 o
   1   4  17         36.60         36.24         3.73 o
   2   4  17        262.55        259.52        13.79 o
   3   4  17        185.26        184.14        12.25 o
   4   4  17         33.39         23.17         5.40 o
   5   4  17        106.44        110.53        13.56 o
  -4   5  17         91.12        101.41         9.97 o
  -3   5  17         39.31         47.85         7.16 o
  -2   5  17        503.44        552.09        19.55 o
  -1   5  17        328.69        328.98        14.43 o
   0   5  17        334.49        339.81        14.36 o
   1   5  17        329.94        332.83        14.44 o
   2   5  17        498.10        556.20        18.95 o
   3   5  17         39.27         47.11         7.02 o
   4   5  17         92.86         93.25        11.87 o
  -4   6  17         57.90         58.58         9.85 o
  -3   6  17         69.54         66.26         9.77 o
  -2   6  17        147.00        172.53        26.17 o
  -1   6  17        256.98        304.10        16.60 o
   0   6  17         53.48         55.11         7.04 o
   1   6  17        263.62        260.90        17.59 o
   2   6  17        146.58        164.45        11.91 o
   3   6  17         70.18         76.27        17.42 o
   4   6  17         58.53         68.08        15.56 o
  -3   7  17         57.09         57.69         9.99 o
  -2   7  17        204.63        240.25        31.64 o
  -1   7  17          6.96          7.02         7.55 o
   0   7  17        256.53        238.50        39.47 o
   1   7  17          7.15         23.56         6.45 o
   2   7  17        205.70        240.74        23.75 o
   3   7  17         59.53         60.40        20.80 o
  -1   8  17         12.60         10.29         8.26 o
   0   8  17         45.35         44.95        19.36 o
   1   8  17         13.18          9.09         7.51 o
   0   0  18       4437.27       4478.98        84.52 o
   1   0  18        770.65        777.22        16.24 o
   2   0  18       3508.21       3581.99        62.56 o
   3   0  18        359.41        393.16        14.09 o
   4   0  18         21.85         23.44         4.43 o
   5   0  18        404.58        414.25        16.57 o
  -5   1  18         17.01         17.23         4.37 o
  -4   1  18        166.64        170.78        11.00 o
  -3   1  18        134.12        125.48         7.52 o
  -2   1  18        720.73        741.48        19.07 o
  -1   1  18        434.87        416.62        12.15 o
   0   1  18       2052.53       1984.71        31.17 o
   1   1  18        441.75        449.64         9.42 o
   2   1  18        740.81        747.20        15.78 o
   3   1  18        134.29        129.36         8.83 o
   4   1  18        163.19        163.37        12.44 o
   5   1  18         16.25         12.58         4.20 o
  -5   2  18         74.45         80.93        11.28 o
  -4   2  18        207.18        215.48        11.64 o
  -3   2  18         42.57         40.11         4.96 o
  -2   2  18        511.92        521.49        11.98 o
  -1   2  18         61.47         70.69         5.53 o
   0   2  18       1707.96       1771.80        28.57 o
   1   2  18         65.18         74.21         6.11 o
   2   2  18        521.89        515.54        11.71 o
   3   2  18         40.98         40.75         5.18 o
   4   2  18        211.47        213.09        14.18 o
   5   2  18         72.87         81.44        12.08 o
  -5   3  18        146.10        144.86        11.88 o
  -4   3  18        113.05        109.75         8.55 o
  -3   3  18         62.10         69.77         6.58 o
  -2   3  18         30.69         31.72         4.47 o
  -1   3  18       1135.76       1094.76        22.10 o
   0   3  18       1255.60       1299.22        21.25 o
   1   3  18       1134.51       1123.00        19.86 o
   2   3  18         29.23         28.30         4.70 o
   3   3  18         60.07         71.86         6.82 o
   4   3  18        109.91        100.26         8.03 o
   5   3  18        145.76        140.79        11.27 o
  -5   4  18         37.95         25.45         6.08 o
  -4   4  18        305.20        342.03        16.38 o
  -3   4  18        182.35        206.41        11.87 o
  -2   4  18         33.38         39.17         5.13 o
  -1   4  18        269.02        260.48        10.28 o
   0   4  18          1.04          1.39         1.64 o
   1   4  18        272.20        277.34        10.78 o
   2   4  18         35.57         27.67         4.96 o
   3   4  18        177.16        198.36        12.95 o
   4   4  18        308.93        318.78        24.06 o
   5   4  18         38.68         33.81         7.33 o
  -4   5  18         37.93         51.17         6.80 o
  -3   5  18        147.84        167.85        11.62 o
  -2   5  18        242.72        237.52        13.22 o
  -1   5  18         54.87         60.80         5.58 o
   0   5  18          1.23          0.00         2.06 o
   1   5  18         57.02         52.15         8.42 o
   2   5  18        243.83        221.32        19.66 o
   3   5  18        150.25        152.72        11.59 o
   4   5  18         39.32         51.19         9.39 o
  -4   6  18         27.95         30.32         6.88 o
  -3   6  18         32.30         28.47         6.87 o
  -2   6  18        151.22        141.11        13.37 o
  -1   6  18        220.66        226.98        16.60 o
   0   6  18        555.39        541.93        19.25 o
   1   6  18        224.88        221.83        16.11 o
   2   6  18        150.22        152.51        11.49 o
   3   6  18         35.08         47.42         8.96 o
   4   6  18         28.37         43.15         9.16 o
  -3   7  18          7.95          6.02         5.34 o
  -2   7  18        106.70        113.16        19.63 o
  -1   7  18         13.43          9.98         6.91 o
   0   7  18        102.03        119.90        12.20 o
   1   7  18         13.45         15.60         5.96 o
   2   7  18        106.87        149.87        18.62 o
   3   7  18          7.47          0.00         4.38 o
  -1   8  18         63.63         58.64        13.19 o
   0   8  18          1.89          0.24         8.26 o
   1   8  18         62.48         75.11        16.17 o
   1   0  19       2842.00       2880.81        46.99 o
   2   0  19        121.11        109.24         6.79 o
   3   0  19        959.04        931.25        24.80 o
   4   0  19         31.94         32.44         5.06 o
   5   0  19          6.46          7.44         5.38 o
  -5   1  19         20.93         17.41         4.70 o
  -4   1  19         37.17         41.04         5.81 o
  -3   1  19         35.87         40.48         4.62 o
  -2   1  19        130.27        118.11        11.72 o
  -1   1  19        152.52        174.25         7.77 o
   0   1  19          5.13          5.97         1.80 o
   1   1  19        154.07        171.78         6.56 o
   2   1  19        129.51        132.69         6.50 o
   3   1  19         37.01         37.37         8.04 o
   4   1  19         36.97         39.92         5.63 o
   5   1  19         21.83         24.04         4.95 o
  -5   2  19          6.32          9.66         4.36 o
  -4   2  19         37.38         33.77         7.05 o
  -3   2  19        549.12        558.01        16.07 o
  -2   2  19        183.50        175.80         7.65 o
  -1   2  19        317.86        346.82        11.34 o
   0   2  19        399.81        354.50        10.09 o
   1   2  19        311.93        318.92         8.61 o
   2   2  19        181.12        175.84         9.02 o
   3   2  19        549.93        554.98        15.79 o
   4   2  19         39.97         37.39         5.37 o
   5   2  19          6.23          9.11         4.29 o
  -5   3  19         32.36         29.72         6.10 o
  -4   3  19          6.80          3.55         3.02 o
  -3   3  19        502.26        486.44        15.73 o
  -2   3  19        297.27        294.55        13.11 o
  -1   3  19        362.47        357.54        10.79 o
   0   3  19        953.78        991.18        22.97 o
   1   3  19        364.72        359.14         9.49 o
   2   3  19        295.89        315.17        12.52 o
   3   3  19        500.20        490.28        23.07 o
   4   3  19          6.50          8.86         3.62 o
   5   3  19         31.20         35.68         6.37 o
  -5   4  19         60.83         54.89         7.95 o
  -4   4  19        117.70        110.91         9.16 o
  -3   4  19        216.38        202.87        12.06 o
  -2   4  19        504.63        463.79        15.47 o
  -1   4  19          8.42          7.58         2.68 o
   0   4  19        763.12        751.97        15.84 o
   1   4  19          8.50         11.86         3.44 o
   2   4  19        486.03        464.90        17.52 o
   3   4  19        216.29        204.30        13.42 o
   4   4  19        121.52         98.60         9.74 o
   5   4  19         60.81         58.88         8.73 o
  -4   5  19          9.42         13.28         4.58 o
  -3   5  19        110.30        125.38         9.88 o
  -2   5  19         86.97         89.99        14.64 o
  -1   5  19        371.53        368.01        17.09 o
   0   5  19         35.15         45.00         6.20 o
   1   5  19        373.86        374.76        22.01 o
   2   5  19         84.83         90.31         8.80 o
   3   5  19        113.87        133.64        10.97 o
   4   5  19          8.88         17.70         6.45 o
  -3   6  19         95.92        101.33         9.40 o
  -2   6  19        202.27        217.23        14.46 o
  -1   6  19        337.24        315.13        18.69 o
   0   6  19         83.74         68.74         9.07 o
   1   6  19        340.23        360.25        22.26 o
   2   6  19        200.23        209.98        13.63 o
   3   6  19         94.84        109.49        13.02 o
  -2   7  19         49.35         48.92        11.60 o
  -1   7  19         19.55         21.74         6.67 o
   0   7  19        117.49        117.29        12.15 o
   1   7  19         19.63         14.43         5.91 o
   2   7  19         46.98         33.04        10.45 o
  -1   8  19        173.19        212.89        34.82 o
   0   8  19          2.88         11.80        10.86 o
   1   8  19        171.49        199.08        22.39 o
   0   0  20        315.24        321.98        13.02 o
   1   0  20         42.25         44.46         3.66 o
   2   0  20        690.93        693.54        17.41 o
   3   0  20          6.76          8.34         5.93 o
   4   0  20          0.91          0.00         2.73 o
   5   0  20        212.09        238.83        14.02 o
  -5   1  20         43.29         51.25        12.34 o
  -4   1  20        419.53        388.72        18.33 o
  -3   1  20        571.86        562.59        16.56 o
  -2   1  20        248.37        284.44        10.93 o
  -1   1  20        698.73        682.03        15.44 o
   0   1  20        141.77        152.87         6.85 o
   1   1  20        696.18        677.90        13.06 o
   2   1  20        236.31        239.10        10.95 o
   3   1  20        561.88        530.32        28.25 o
   4   1  20        424.14        402.46        20.53 o
   5   1  20         44.30         54.46         7.19 o
  -5   2  20         50.19         57.43         7.53 o
  -4   2  20        206.24        209.58        13.17 o
  -3   2  20        332.65        325.70        12.80 o
  -2   2  20         67.68         59.32         5.69 o
  -1   2  20         28.37         25.24         3.81 o
   0   2  20        817.77        806.62        17.20 o
   1   2  20         28.01         21.51         2.85 o
   2   2  20         69.40         70.59         7.84 o
   3   2  20        338.71        328.69        12.81 o
   4   2  20        209.39        213.78        18.03 o
   5   2  20         49.52         59.99         9.41 o
  -5   3  20         23.30         26.69         5.85 o
  -4   3  20         43.66         56.43         6.49 o
  -3   3  20        121.10        109.76        10.83 o
  -2   3  20        202.05        197.61        10.66 o
  -1   3  20        382.42        395.64        11.66 o
   0   3  20        190.46        182.83         8.29 o
   1   3  20        398.69        403.05        12.04 o
   2   3  20        203.73        204.42        11.34 o
   3   3  20        115.34        120.61         9.55 o
   4   3  20         44.95         43.52         6.38 o
   5   3  20         21.95         21.80         5.73 o
  -4   4  20         30.57         25.61         5.66 o
  -3   4  20         36.16         34.86         5.48 o
  -2   4  20        206.85        225.89        17.52 o
  -1   4  20         28.90         27.93         3.79 o
   0   4  20         12.44         21.94         3.76 o
   1   4  20         26.24         24.05         5.52 o
   2   4  20        201.30        172.70        12.98 o
   3   4  20         35.38         33.41         7.73 o
   4   4  20         30.91         35.58         6.26 o
  -4   5  20         42.16         32.56         6.18 o
  -3   5  20        180.50        189.42        12.29 o
  -2   5  20         65.12         75.26         7.55 o
  -1   5  20        469.83        506.74        16.40 o
   0   5  20          2.92          0.00         2.29 o
   1   5  20        479.89        488.23        18.96 o
   2   5  20         63.80         52.81         7.20 o
   3   5  20        178.22        177.26        12.98 o
   4   5  20         42.15         46.73         9.05 o
  -3   6  20        141.16        139.49        14.63 o
  -2   6  20        174.91        161.59        13.94 o
  -1   6  20        234.32        248.81        25.66 o
   0   6  20         37.03         25.10         8.87 o
   1   6  20        236.10        266.66        18.22 o
   2   6  20        171.96        150.55        12.17 o
   3   6  20        139.95        146.05        15.01 o
  -2   7  20          4.69          4.60         5.69 o
  -1   7  20        284.50        270.18        21.01 o
   0   7  20         59.12         65.46         9.39 o
   1   7  20        285.30        252.42        18.34 o
   2   7  20          4.50          0.00         5.90 o
   0   8  20          1.81          0.00         8.74 o
   1   0  21        121.90        124.06         6.27 o
   2   0  21        604.13        622.03        16.25 o
   3   0  21         91.87         98.70         8.40 o
   4   0  21          2.85          6.99         3.36 o
   5   0  21        149.11        146.32        11.38 o
  -5   1  21          0.20          0.10         3.55 o
  -4   1  21         32.37         26.58         7.76 o
  -3   1  21         47.12         48.12         5.18 o
  -2   1  21         11.64         15.97         3.32 o
  -1   1  21        518.73        520.14        14.20 o
   0   1  21         72.34         61.23         5.17 o
   1   1  21        526.34        505.85        10.98 o
   2   1  21         11.88         14.09         2.67 o
   3   1  21         50.84         46.82         6.99 o
   4   1  21         34.12         25.13         4.97 o
   5   1  21          0.20          6.49         3.71 o
  -5   2  21        151.05        158.33        12.32 o
  -4   2  21         19.41         22.73         5.09 o
  -3   2  21        138.19        141.24         9.22 o
  -2   2  21        267.02        277.99        11.88 o
  -1   2  21          9.96         21.14         3.66 o
   0   2  21          3.80          2.45         1.83 o
   1   2  21          9.14         10.63         2.41 o
   2   2  21        267.71        271.43        24.65 o
   3   2  21        140.78        138.12         8.99 o
   4   2  21         19.39         26.51         5.23 o
   5   2  21        148.07        159.72        13.50 o
  -5   3  21         22.61         17.47         5.38 o
  -4   3  21         25.63         27.93         7.63 o
  -3   3  21        140.06        136.70        10.67 o
  -2   3  21        282.23        270.01        13.01 o
  -1   3  21         28.83         29.92         3.82 o
   0   3  21          1.98         10.53         2.38 o
   1   3  21         28.28         32.22         4.05 o
   2   3  21        273.76        260.32        15.78 o
   3   3  21        141.98        109.94        10.83 o
   4   3  21         25.73         30.80         5.21 o
   5   3  21         21.89         20.62         4.83 o
  -4   4  21          8.53         10.75         4.39 o
  -3   4  21         59.09         52.17         6.32 o
  -2   4  21        284.44        285.17        14.04 o
  -1   4  21         31.59         33.21         4.21 o
   0   4  21        387.21        392.44        11.18 o
   1   4  21         32.57         38.97         4.71 o
   2   4  21        285.83        291.39        15.66 o
   3   4  21         56.87         71.55         8.35 o
   4   4  21          8.42          3.81         4.39 o
  -4   5  21         37.91         43.07         8.25 o
  -3   5  21          3.32         10.40         4.23 o
  -2   5  21        500.97        484.52        40.05 o
  -1   5  21         73.53         67.15         6.95 o
   0   5  21          5.74         11.86         3.13 o
   1   5  21         71.73         74.00         9.18 o
   2   5  21        507.53        482.75        19.59 o
   3   5  21          3.07         10.54         5.65 o
   4   5  21         37.06         49.28         9.76 o
  -3   6  21         40.11         44.35         7.07 o
  -2   6  21         52.63         57.11         7.11 o
  -1   6  21        158.38        155.05        14.28 o
   0   6  21         12.44         24.81         6.35 o
   1   6  21        156.82        150.38        13.71 o
   2   6  21         53.98         40.32         7.94 o
   3   6  21         40.57         60.19        10.39 o
  -2   7  21        106.68         94.01        12.70 o
  -1   7  21        225.64        247.45        19.25 o
   0   7  21        119.18        118.84        16.06 o
   1   7  21        218.57        223.24        32.03 o
   2   7  21        106.85        100.45        16.60 o
   0   0  22        632.10        625.16        18.12 o
   1   0  22         22.64         18.39         3.19 o
   2   0  22        225.05        214.80         9.05 o
   3   0  22        247.09        228.16        13.31 o
   4   0  22        180.27        158.08        12.34 o
   5   0  22          0.47          0.00         3.46 o
  -5   1  22         36.02         34.32         9.06 o
  -4   1  22        103.23        107.03         9.42 o
  -3   1  22        260.83        256.82        19.52 o
  -2   1  22        212.75        218.93        10.58 o
  -1   1  22         17.71         19.40         3.18 o
   0   1  22        450.19        461.69        11.32 o
   1   1  22         16.73         19.03         3.33 o
   2   1  22        209.99        197.48         8.62 o
   3   1  22        268.37        267.90        17.92 o
   4   1  22        105.57        107.90         9.62 o
   5   1  22         37.52         27.28         6.85 o
  -5   2  22         16.35         10.25         4.68 o
  -4   2  22         48.23         39.13         6.43 o
  -3   2  22        620.79        631.67        18.21 o
  -2   2  22        145.30        149.01        11.52 o
  -1   2  22        199.46        200.60         9.35 o
   0   2  22         65.23         83.35         6.79 o
   1   2  22        210.06        220.76         9.53 o
   2   2  22        139.23        143.85         8.61 o
   3   2  22        615.21        635.99        17.97 o
   4   2  22         46.23         50.35         6.75 o
   5   2  22         16.76         21.62         6.17 o
  -5   3  22         75.79         69.29         8.55 o
  -4   3  22        100.40        102.39        10.80 o
  -3   3  22        202.19        205.73        11.78 o
  -2   3  22        179.79        166.97        10.18 o
  -1   3  22        328.07        316.49        11.41 o
   0   3  22          6.47          0.80         1.88 o
   1   3  22        326.55        322.84        13.80 o
   2   3  22        175.23        181.69        10.96 o
   3   3  22        202.17        181.52        14.39 o
   4   3  22         98.44         99.97         8.68 o
   5   3  22         76.97         61.43         7.54 o
  -4   4  22          4.82          2.08         3.40 o
  -3   4  22         80.45         83.43         8.08 o
  -2   4  22         35.94         37.50         5.45 o
  -1   4  22        331.79        318.91        13.78 o
   0   4  22        161.57        162.07         7.93 o
   1   4  22        327.71        373.72        13.30 o
   2   4  22         36.41         30.31         5.54 o
   3   4  22         77.17         76.67         8.60 o
   4   4  22          4.69          2.09         4.01 o
  -4   5  22         40.94         27.68         5.91 o
  -3   5  22         13.15          9.81         4.61 o
  -2   5  22        165.83        158.30        11.00 o
  -1   5  22        120.83        135.99        10.93 o
   0   5  22         81.45         81.24         9.12 o
   1   5  22        122.11        124.66        12.14 o
   2   5  22        168.29        158.20        11.89 o
   3   5  22         12.86         19.19         5.59 o
   4   5  22         38.63         36.78         7.19 o
  -3   6  22        102.94        101.01         9.79 o
  -2   6  22         68.21         82.65         8.68 o
  -1   6  22         90.20         88.79        10.99 o
   0   6  22        195.76        204.59        15.76 o
   1   6  22         86.50         82.21        10.41 o
   2   6  22         71.53         68.67        10.09 o
   3   6  22        103.44         88.95        23.83 o
  -2   7  22         29.40         30.25         8.03 o
  -1   7  22          9.02         11.71         7.93 o
   0   7  22         11.22          9.22         6.75 o
   1   7  22          9.73          9.03         5.80 o
   2   7  22         28.73         32.05        11.11 o
   1   0  23        369.20        386.89        16.41 o
   2   0  23        168.57        163.56         8.45 o
   3   0  23       2053.32       1978.32        45.69 o
   4   0  23         10.52          8.45         3.95 o
   5   0  23          0.82          0.75         3.57 o
  -5   1  23         93.46         90.14         9.74 o
  -4   1  23         30.97         29.59         5.78 o
  -3   1  23        336.77        309.10        15.18 o
  -2   1  23         82.79         86.77         8.16 o
  -1   1  23        104.33        105.43         6.72 o
   0   1  23        557.71        563.28        13.02 o
   1   1  23        102.82        100.69         5.96 o
   2   1  23         82.75         81.10         6.05 o
   3   1  23        344.92        320.01        23.00 o
   4   1  23         32.58         27.03         5.46 o
   5   1  23         92.20        114.58        10.54 o
  -5   2  23         37.68         35.66         6.75 o
  -4   2  23          9.86          6.77         4.31 o
  -3   2  23        281.11        314.96        14.43 o
  -2   2  23         94.09         83.82         7.20 o
  -1   2  23         81.55         88.60         6.32 o
   0   2  23        272.66        286.80         9.77 o
   1   2  23         83.10        102.24         7.06 o
   2   2  23         94.73         76.59         6.47 o
   3   2  23        279.27        306.38        15.90 o
   4   2  23         10.24          7.91         3.66 o
   5   2  23         38.53         44.76         7.94 o
  -4   3  23        102.55         95.54        12.88 o
  -3   3  23         10.31          9.16         3.59 o
  -2   3  23         14.00          9.47         3.52 o
  -1   3  23        247.24        253.30        10.62 o
   0   3  23        365.09        381.70        14.00 o
   1   3  23        248.49        259.26        10.97 o
   2   3  23         15.00          4.47         3.09 o
   3   3  23          9.43         20.83         5.85 o
   4   3  23        102.81        109.41        10.14 o
  -4   4  23         23.23         32.17         5.82 o
  -3   4  23         62.24         62.97         7.18 o
  -2   4  23         65.55         56.97         6.62 o
  -1   4  23        303.62        297.52        14.15 o
   0   4  23          4.44          5.69         2.68 o
   1   4  23        299.41        294.00        12.34 o
   2   4  23         65.78         61.22         9.58 o
   3   4  23         61.55         64.06         8.13 o
   4   4  23         23.56         21.66         6.21 o
  -3   5  23         42.45         43.48         6.32 o
  -2   5  23         11.65         17.52         4.59 o
  -1   5  23        113.93        108.61         9.05 o
   0   5  23         95.98        113.21         8.11 o
   1   5  23        112.81        109.15        12.09 o
   2   5  23         12.27         11.70         4.62 o
   3   5  23         43.55         40.36         7.03 o
  -3   6  23         26.38         28.73         6.16 o
  -2   6  23         48.55         46.25         6.90 o
  -1   6  23        125.50        119.22        12.91 o
   0   6  23         50.20         40.35         7.86 o
   1   6  23        123.52        107.42        11.98 o
   2   6  23         49.12         71.46        10.70 o
   3   6  23         24.74         24.00         7.62 o
  -2   7  23         59.22         69.68        13.92 o
  -1   7  23         95.56         69.41        13.16 o
   0   7  23         23.56         16.78         8.42 o
   1   7  23         98.55         99.00        12.28 o
   2   7  23         60.71         65.49        13.84 o
   0   0  24          1.64         29.30         4.26 o
   1   0  24          2.42          1.81         2.45 o
   2   0  24         23.12         25.31         3.88 o
   3   0  24         80.51        136.70        12.88 o
   4   0  24          6.69         11.31         4.40 o
   5   0  24         51.39         58.08         9.81 o
  -5   1  24         32.77         34.58         6.44 o
  -4   1  24         48.66         48.18         6.91 o
  -3   1  24         12.00          7.86         3.87 o
  -2   1  24        154.66        154.64         9.70 o
  -1   1  24        135.66        142.27         7.91 o
   0   1  24        526.10        523.38        12.66 o
   1   1  24        137.42        121.90         6.95 o
   2   1  24        157.31        147.33         9.30 o
   3   1  24         12.89          8.08         4.20 o
   4   1  24         51.78         51.76         7.18 o
   5   1  24         32.53         23.69         5.82 o
  -5   2  24         36.97         33.63         6.61 o
  -4   2  24         61.59         65.00         8.22 o
  -3   2  24          6.13          2.87         3.00 o
  -2   2  24         28.72         23.85         4.34 o
  -1   2  24         34.54         43.39         5.00 o
   0   2  24        443.44        432.39        11.37 o
   1   2  24         35.56         37.99         4.71 o
   2   2  24         28.50         33.52         5.19 o
   3   2  24          5.93          3.99         3.61 o
   4   2  24         60.81         56.68         8.65 o
   5   2  24         34.95         54.82         9.56 o
  -4   3  24         38.46         38.58        10.16 o
  -3   3  24        116.15        136.35         9.92 o
  -2   3  24        242.46        253.13        14.70 o
  -1   3  24        274.94        273.89        10.75 o
   0   3  24         15.54         35.01         4.36 o
   1   3  24        282.30        297.36        11.48 o
   2   3  24        239.45        247.12        13.55 o
   3   3  24        117.46        121.63        12.31 o
   4   3  24         39.58         28.01         6.13 o
  -4   4  24         83.71         96.78        10.73 o
  -3   4  24         39.20         44.41         6.44 o
  -2   4  24        636.97        651.07        20.66 o
  -1   4  24        136.20        150.12        10.10 o
   0   4  24          6.28         12.72         3.18 o
   1   4  24        135.78        140.13         9.22 o
   2   4  24        631.06        628.10        22.40 o
   3   4  24         38.21         29.91         8.86 o
   4   4  24         84.01        119.58        11.76 o
  -3   5  24         11.51         20.89         5.24 o
  -2   5  24        175.75        188.16        12.36 o
  -1   5  24        465.80        456.84        20.75 o
   0   5  24          0.25          2.90         2.83 o
   1   5  24        478.34        471.91        23.45 o
   2   5  24        171.95        148.50        11.84 o
   3   5  24         10.64          5.26         4.46 o
  -3   6  24         15.58          7.92         4.58 o
  -2   6  24         51.59         49.41         7.11 o
  -1   6  24         61.40         49.24        10.82 o
   0   6  24         66.26         64.47        11.94 o
   1   6  24         59.28         61.86         9.27 o
   2   6  24         51.15         35.47         8.06 o
   3   6  24         16.18          9.92         6.85 o
  -1   7  24         94.46         87.35        15.10 o
   0   7  24        146.03        160.45        19.04 o
   1   7  24         93.89         96.45        15.44 o
   1   0  25        226.00        252.31        10.86 o
   2   0  25         17.13         13.60         3.18 o
   3   0  25        224.54        191.76        15.78 o
   4   0  25         22.06         19.49         5.25 o
   5   0  25         17.79         21.45         5.75 o
  -5   1  25         16.74         22.27        10.15 o
  -4   1  25        283.78        283.78        16.37 o
  -3   1  25         30.49         30.81         9.37 o
  -2   1  25         31.89         35.78         5.02 o
  -1   1  25        215.65        204.86         9.78 o
   0   1  25          7.47          7.67         2.36 o
   1   1  25        212.87        216.45         9.99 o
   2   1  25         33.61         39.84         5.20 o
   3   1  25         30.91         26.88         4.88 o
   4   1  25        284.49        279.45        16.18 o
   5   1  25         17.17         20.46         5.64 o
  -4   2  25         70.82         56.67        10.50 o
  -3   2  25        122.51        121.71         9.33 o
  -2   2  25        285.56        290.46        16.28 o
  -1   2  25         57.80         69.23         5.82 o
   0   2  25         41.15         41.42         4.56 o
   1   2  25         53.06         61.99         5.88 o
   2   2  25        287.38        270.50        18.47 o
   3   2  25        118.61        134.64         9.40 o
   4   2  25         72.73         66.03         8.14 o
  -4   3  25         48.01         47.81         7.73 o
  -3   3  25        108.83        116.47         9.38 o
  -2   3  25          4.53          4.23         3.16 o
  -1   3  25        328.53        347.01        11.72 o
   0   3  25          1.75          1.67         2.37 o
   1   3  25        327.18        333.29        22.69 o
   2   3  25          4.35          3.41         4.09 o
   3   3  25        112.74        104.19        11.24 o
   4   3  25         47.72         51.27         7.47 o
  -4   4  25         69.24         55.37         8.55 o
  -3   4  25         91.38         92.40         9.01 o
  -2   4  25        233.28        208.35        12.43 o
  -1   4  25        116.56        119.74         8.23 o
   0   4  25        116.30        126.43        10.35 o
   1   4  25        116.33        128.18         9.92 o
   2   4  25        236.09        226.56        14.58 o
   3   4  25         90.92         91.62        10.09 o
   4   4  25         68.59         61.87         8.98 o
  -3   5  25         29.08         31.07         6.30 o
  -2   5  25        207.35        214.41        13.37 o
  -1   5  25          5.21         11.65         4.07 o
   0   5  25         12.51         13.30         3.70 o
   1   5  25          4.50          4.02         4.54 o
   2   5  25        206.39        221.64        17.66 o
   3   5  25         30.77         30.92         6.51 o
  -2   6  25         54.61         58.20         7.92 o
  -1   6  25          9.34         11.70         5.96 o
   0   6  25        185.96        195.27        20.47 o
   1   6  25          9.34         17.79         6.33 o
   2   6  25         51.84         41.97         8.65 o
  -1   7  25         93.85         94.74        16.22 o
   0   7  25         69.21         80.12        17.59 o
   1   7  25         94.03        100.36        12.37 o
   0   0  26        406.93        461.23        16.05 o
   1   0  26         74.55         81.48         6.25 o
   2   0  26         18.20         21.66         3.77 o
   3   0  26        274.90        257.77        16.70 o
   4   0  26         21.16         28.40         5.91 o
  -4   1  26         25.80         22.77         5.84 o
  -3   1  26        387.16        378.20        18.93 o
  -2   1  26        222.61        233.26        10.99 o
  -1   1  26         32.92         31.08         4.18 o
   0   1  26        537.85        539.59        13.59 o
   1   1  26         32.55         32.60         4.07 o
   2   1  26        221.94        216.55        11.87 o
   3   1  26        390.80        378.47        16.60 o
   4   1  26         27.25         28.29         5.91 o
  -4   2  26         73.14         73.71         8.92 o
  -3   2  26         71.67         67.52         8.23 o
  -2   2  26          5.33          7.03         3.28 o
  -1   2  26        593.36        548.68        15.18 o
   0   2  26         13.77         15.14         3.38 o
   1   2  26        601.41        578.26        16.48 o
   2   2  26          6.20          6.63         3.03 o
   3   2  26         70.81         73.10         7.26 o
   4   2  26         73.58         64.74         8.37 o
  -4   3  26         18.25         21.62         6.00 o
  -3   3  26        101.84         97.12         8.73 o
  -2   3  26         73.68         83.99         7.91 o
  -1   3  26        293.13        311.44        17.81 o
   0   3  26         19.77         23.18         6.79 o
   1   3  26        291.03        309.96        14.43 o
   2   3  26         72.66         84.58         8.22 o
   3   3  26         98.89        102.59        14.33 o
   4   3  26         16.71         22.50         6.58 o
  -4   4  26         28.57         31.10         9.03 o
  -3   4  26        137.95        126.86        11.60 o
  -2   4  26         37.44         25.25         4.91 o
  -1   4  26        166.58        176.12        10.00 o
   0   4  26          0.68          0.00         2.33 o
   1   4  26        173.27        212.14        19.22 o
   2   4  26         38.20         38.65         6.71 o
   3   4  26        137.27        134.39        12.04 o
   4   4  26         29.88         37.68         7.48 o
  -3   5  26         72.09         77.78         8.61 o
  -2   5  26         57.41         55.21         8.36 o
  -1   5  26        204.14        210.72        13.94 o
   0   5  26        312.27        308.29        19.73 o
   1   5  26        204.28        201.02        16.42 o
   2   5  26         57.65         47.28         9.10 o
   3   5  26         73.43         78.09         9.87 o
  -2   6  26        128.89        107.78        17.35 o
  -1   6  26        124.97        135.29        17.95 o
   0   6  26          0.24          0.00         5.10 o
   1   6  26        125.59        132.50        13.96 o
   2   6  26        133.87        138.41        14.24 o
   1   0  27        257.41        253.52        11.31 o
   2   0  27         14.93         15.13         3.86 o
   3   0  27        126.07        176.74        12.47 o
   4   0  27        283.11        296.93        17.30 o
  -4   1  27         60.28         62.42         8.42 o
  -3   1  27         34.26         34.82        10.73 o
  -2   1  27        237.59        258.60        11.86 o
  -1   1  27        681.56        677.24        17.20 o
   0   1  27          1.73          3.69         2.59 o
   1   1  27        685.18        662.62        16.86 o
   2   1  27        238.64        247.03        12.94 o
   3   1  27         35.18         37.29         5.53 o
   4   1  27         60.93         60.96         7.25 o
  -4   2  27         67.01         65.12         8.75 o
  -3   2  27         58.10         53.87         7.61 o
  -2   2  27        144.00        137.98        11.20 o
  -1   2  27         39.41         37.19         4.72 o
   0   2  27         54.54         44.06         5.46 o
   1   2  27         39.93         35.95         4.95 o
   2   2  27        141.82        125.85         9.49 o
   3   2  27         58.56         64.24         6.93 o
   4   2  27         66.55         79.26        10.52 o
  -4   3  27         39.30         41.30         7.53 o
  -3   3  27         21.10         16.13         4.56 o
  -2   3  27        453.07        417.71        20.08 o
  -1   3  27         65.62         76.65        11.97 o
   0   3  27       1034.17       1049.14        30.60 o
   1   3  27         65.86         67.62        10.87 o
   2   3  27        447.16        429.16        22.10 o
   3   3  27         20.51         12.88         5.50 o
   4   3  27         41.36         20.12         6.62 o
  -3   4  27         91.22        102.96         9.84 o
  -2   4  27        105.29         89.30         9.47 o
  -1   4  27        102.09        102.65         7.76 o
   0   4  27          5.01          6.93         4.52 o
   1   4  27        104.78        104.25        11.18 o
   2   4  27        104.00         86.25         9.42 o
   3   4  27         89.55         90.57        10.34 o
  -3   5  27         63.28         76.55        11.27 o
  -2   5  27         15.86         23.66         5.55 o
  -1   5  27         46.62         36.01         6.72 o
   0   5  27        273.08        265.67        20.72 o
   1   5  27         45.32         34.68         7.89 o
   2   5  27         16.61         14.50         6.13 o
   3   5  27         64.29         71.54         9.57 o
  -2   6  27         21.70         17.01         8.14 o
  -1   6  27         27.60         29.20        13.43 o
   0   6  27        140.05        136.87        17.69 o
   1   6  27         27.32         37.13         8.22 o
   2   6  27         23.18         14.46         6.76 o
   0   0  28        315.11        361.75        22.91 o
   1   0  28         95.75        111.35         7.73 o
   2   0  28        373.22        393.26        20.99 o
   3   0  28        538.72        511.52        26.92 o
   4   0  28        144.13        130.29        11.79 o
  -4   1  28         78.68         67.25         9.73 o
  -3   1  28        187.41        158.51        12.28 o
  -2   1  28        344.85        358.59        14.00 o
  -1   1  28         58.88         64.35         7.08 o
   0   1  28        390.42        420.27        16.33 o
   1   1  28         60.32         67.04         6.13 o
   2   1  28        340.12        363.94        23.88 o
   3   1  28        182.53        152.85        10.75 o
   4   1  28         80.43         92.04         8.81 o
  -4   2  28          6.64          9.78         4.88 o
  -3   2  28          7.30          6.93         4.47 o
  -2   2  28        461.04        470.19        15.25 o
  -1   2  28         10.74         10.60         3.29 o
   0   2  28         18.04         18.39         5.31 o
   1   2  28         12.39          9.18         3.73 o
   2   2  28        461.76        479.30        16.83 o
   3   2  28          7.33          6.66         3.74 o
   4   2  28          7.55         12.37         4.77 o
  -4   3  28         43.22         35.45         7.37 o
  -3   3  28         56.77         50.23         7.92 o
  -2   3  28        267.62        279.00        22.34 o
  -1   3  28        379.82        405.52        22.88 o
   0   3  28        110.09         91.78         8.65 o
   1   3  28        381.02        381.22        19.83 o
   2   3  28        268.55        261.88        15.26 o
   3   3  28         56.47         44.39         8.34 o
   4   3  28         44.09         53.46         9.48 o
  -3   4  28        106.70        119.35        10.47 o
  -2   4  28         16.94         15.75         4.87 o
  -1   4  28         33.81         35.14         4.95 o
   0   4  28          8.86          7.31         3.34 o
   1   4  28         30.04         25.99         7.15 o
   2   4  28         16.81         21.16         5.83 o
   3   4  28        105.50        107.75        11.21 o
  -2   5  28         47.36         43.36         6.79 o
  -1   5  28          8.64         12.82         4.46 o
   0   5  28         79.58         76.70        13.34 o
   1   5  28          8.55          6.84         5.21 o
   2   5  28         49.64         65.59        10.49 o
  -1   6  28         28.74         47.19        11.57 o
   0   6  28         25.04         29.65        10.05 o
   1   6  28         30.06         36.30         9.33 o
   1   0  29        374.46        420.47        14.76 o
   2   0  29          7.09          4.60         3.28 o
   3   0  29          4.80          3.93         3.71 o
   4   0  29          0.53          0.00         3.92 o
  -4   1  29         19.66         23.45         6.40 o
  -3   1  29          8.61         12.92         4.94 o
  -2   1  29        130.68        144.96        16.38 o
  -1   1  29         10.03         10.38         3.26 o
   0   1  29         90.90         94.28        10.29 o
   1   1  29         10.91         11.68         3.27 o
   2   1  29        129.08        130.00         9.38 o
   3   1  29          8.81          6.23         3.85 o
   4   1  29         18.75         16.86         4.91 o
  -4   2  29         29.00         15.78         5.65 o
  -3   2  29         27.70         28.75         6.48 o
  -2   2  29         31.85         29.96         4.73 o
  -1   2  29        344.65        324.19        16.22 o
   0   2  29        161.81        154.19        11.21 o
   1   2  29        349.78        333.04        17.72 o
   2   2  29         34.42         38.99         5.71 o
   3   2  29         28.53         26.79         5.51 o
   4   2  29         28.78         23.10         6.13 o
  -3   3  29         27.98         38.92         9.54 o
  -2   3  29        130.72        121.98         8.85 o
  -1   3  29         10.21         10.90         3.52 o
   0   3  29         99.52        106.38         9.48 o
   1   3  29          9.28          1.79         8.21 o
   2   3  29        128.98        118.61        10.28 o
   3   3  29         28.03         26.01         7.09 o
  -3   4  29          5.72          7.84         4.45 o
  -2   4  29         63.52         81.17         8.50 o
  -1   4  29         41.13         29.72         4.84 o
   0   4  29          0.03          5.03         3.36 o
   1   4  29         40.12         29.49         6.51 o
   2   4  29         61.09         55.76        11.42 o
   3   4  29          5.48          7.42         4.69 o
  -2   5  29         63.49         60.70         8.09 o
  -1   5  29         40.08         36.72         6.59 o
   0   5  29        105.18        117.70        16.27 o
   1   5  29         39.54         29.79         7.80 o
   2   5  29         63.92         89.55        17.21 o
  -1   6  29         55.93         51.20         9.98 o
   0   6  29        332.93        366.50        30.46 o
   1   6  29         56.51         45.10         9.22 o
   0   0  30        234.49        233.31        16.12 o
   1   0  30         95.85        105.61         7.80 o
   2   0  30         30.57         39.89         5.78 o
   3   0  30         94.95        101.56         9.00 o
   4   0  30        116.47         94.60        10.83 o
  -4   1  30          9.24         11.54         4.93 o
  -3   1  30         36.69         20.63         5.03 o
  -2   1  30        102.60        100.65         8.64 o
  -1   1  30          6.72          2.64         2.91 o
   0   1  30         52.85         50.34         6.14 o
   1   1  30          6.01          5.56         2.90 o
   2   1  30        104.84         96.21         8.52 o
   3   1  30         37.87         32.16         5.54 o
   4   1  30          8.26          9.39         4.43 o
  -3   2  30         16.42         21.35         6.10 o
  -2   2  30        168.20        165.54        14.72 o
  -1   2  30          3.89          1.76         2.83 o
   0   2  30          0.75          0.00         2.89 o
   1   2  30          3.74          3.62         3.89 o
   2   2  30        168.80        166.19        11.16 o
   3   2  30         16.52         19.99         4.77 o
  -3   3  30         68.45         67.97         9.34 o
  -2   3  30         36.66         30.14         4.99 o
  -1   3  30          8.22         16.16         4.00 o
   0   3  30         26.23         18.00         7.46 o
   1   3  30          7.73          4.46         4.29 o
   2   3  30         37.90         38.67         8.47 o
   3   3  30         65.42         51.66         9.75 o
  -3   4  30         51.61         72.08         9.33 o
  -2   4  30        108.76        125.65         9.35 o
  -1   4  30         28.64         31.82         6.16 o
   0   4  30         30.59         24.04         6.44 o
   1   4  30         28.40         37.84        13.23 o
   2   4  30        108.36        108.92        23.50 o
   3   4  30         51.38         53.02         8.63 o
  -2   5  30         10.04          9.02         4.85 o
  -1   5  30        154.06        178.80        14.95 o
   0   5  30         69.22         63.06        12.56 o
   1   5  30        154.54        183.65        20.75 o
   2   5  30          9.68          7.42         5.68 o
   0   6  30         33.54         50.20        22.90 o
   1   0  31         50.94         71.31         6.71 o
   2   0  31         84.77         86.08         8.30 o
   3   0  31        227.99        214.41        13.51 o
   4   0  31        401.16        323.38        17.14 o
  -3   1  31         25.25         20.10         5.03 o
  -2   1  31          7.48          2.72         3.39 o
  -1   1  31         61.54         60.66         6.31 o
   0   1  31         58.65         61.93         7.55 o
   1   1  31         59.08         65.10         8.94 o
   2   1  31          7.06          2.92         3.45 o
   3   1  31         24.65         27.18         7.23 o
  -3   2  31          5.34          7.14         4.89 o
  -2   2  31        169.84        168.28        12.99 o
  -1   2  31        139.25        136.21        11.67 o
   0   2  31          0.43          2.95         3.89 o
   1   2  31        140.02        149.11        13.36 o
   2   2  31        169.59        164.83        12.68 o
   3   2  31          6.28          4.85         4.07 o
  -3   3  31         11.85         15.61         5.79 o
  -2   3  31         12.95          8.41         3.55 o
  -1   3  31         23.63         29.68         5.37 o
   0   3  31         77.22         79.27         8.70 o
   1   3  31         23.43         15.49         5.79 o
   2   3  31         12.39         10.72         5.64 o
   3   3  31         11.18          5.83         5.52 o
  -2   4  31        147.13        161.97        11.61 o
  -1   4  31          7.20          3.67         4.05 o
   0   4  31          0.83          0.00         3.86 o
   1   4  31          7.44          4.80         5.27 o
   2   4  31        148.09        171.70        26.28 o
  -1   5  31         54.42         56.19        11.59 o
   0   5  31         87.55         90.94        14.76 o
   1   5  31         56.83         41.74         8.58 o
   0   0  32          0.09         21.34         7.13 o
   1   0  32         20.39         24.27         5.36 o
   2   0  32        156.43        164.18        11.44 o
   3   0  32        108.14         88.35         8.68 o
  -3   1  32         11.53         12.09         4.77 o
  -2   1  32         47.13         53.02         6.64 o
  -1   1  32         22.80         24.96         6.64 o
   0   1  32          5.19          7.61         4.10 o
   1   1  32         22.94         21.05         5.17 o
   2   1  32         47.67         46.69         6.36 o
   3   1  32         12.14         14.91         4.90 o
  -3   2  32         26.32         23.80         8.31 o
  -2   2  32         40.37         45.23         6.00 o
  -1   2  32        234.06        250.77        13.80 o
   0   2  32        143.80        173.19        12.73 o
   1   2  32        231.08        213.85        16.62 o
   2   2  32         40.43         60.77         8.04 o
   3   2  32         24.73         20.02         4.83 o
  -3   3  32         41.34         36.67         7.72 o
  -2   3  32         92.63        101.25         8.49 o
  -1   3  32         41.23         44.06         6.60 o
   0   3  32          2.59          1.15         3.80 o
   1   3  32         41.01         38.77         7.72 o
   2   3  32         90.21         90.73        15.82 o
   3   3  32         40.99         41.15         8.67 o
  -2   4  32         88.05         75.58         7.92 o
  -1   4  32         74.15         85.98         9.95 o
   0   4  32        138.75        129.67        12.85 o
   1   4  32         72.03         59.64        10.22 o
   2   4  32         87.48         78.04        14.16 o
  -1   5  32         34.82         37.37         7.20 o
   0   5  32         87.86         73.89        20.54 o
   1   5  32         33.38         31.41         8.30 o
   1   0  33        109.37         99.51        10.38 o
   2   0  33         70.44         63.52         7.37 o
   3   0  33          0.91          9.87         4.30 o
  -3   1  33         61.22         55.94         7.05 o
  -2   1  33         54.44         45.94         8.09 o
  -1   1  33         10.72         22.80         4.91 o
   0   1  33        101.09        111.88        11.89 o
   1   1  33         11.15         16.88         5.28 o
   2   1  33         54.33         55.36         7.10 o
   3   1  33         61.01         72.78         8.29 o
  -3   2  33         28.20         29.11         5.77 o
  -2   2  33         47.44         35.75         5.98 o
  -1   2  33         70.50         74.58         7.81 o
   0   2  33          5.56          5.30         4.26 o
   1   2  33         70.93         55.93         8.85 o
   2   2  33         46.28         16.03         6.09 o
   3   2  33         28.54         28.81         5.91 o
  -2   3  33        170.13        157.24        12.05 o
  -1   3  33         17.15          9.93         4.86 o
   0   3  33         41.21         36.21         8.60 o
   1   3  33         16.44         20.77         6.36 o
   2   3  33        175.88        192.76        36.24 o
  -2   4  33          5.16          1.12         3.55 o
  -1   4  33        213.54        231.83        20.34 o
   0   4  33         14.98          8.22         5.39 o
   1   4  33        212.33        200.52        23.13 o
   2   4  33          5.01          3.11         5.76 o
   0   5  33          0.20          0.00         6.47 o
   0   0  34         11.79         34.65        10.27 o
   1   0  34          1.22          0.00         3.57 o
   2   0  34         38.66         60.58         7.71 o
   3   0  34          0.00          3.47         3.95 o
  -3   1  34          5.02          1.96         3.61 o
  -2   1  34         17.15         15.85         6.28 o
  -1   1  34         22.48         26.27         6.59 o
   0   1  34         18.79         17.97         6.30 o
   1   1  34         23.51         24.74         5.83 o
   2   1  34         18.35         19.94         5.05 o
   3   1  34          5.56          4.22         4.07 o
  -2   2  34         10.73          0.00         3.37 o
  -1   2  34         28.65         28.08         5.45 o
   0   2  34         52.19         70.96         8.69 o
   1   2  34         28.56         38.47         7.95 o
   2   2  34         11.41          6.48         5.07 o
  -2   3  34         17.08         24.13         5.13 o
  -1   3  34         44.94         49.90         8.01 o
   0   3  34          0.11          0.00         4.92 o
   1   3  34         47.51         51.42         8.83 o
   2   3  34         17.07         19.97         8.95 o
  -1   4  34         75.98         71.76         9.47 o
   0   4  34        147.88        140.54        13.89 o
   1   4  34         78.36         83.22        11.98 o
   1   0  35          7.76          1.92         4.40 o
   2   0  35         26.39         33.92         6.75 o
  -2   1  35         92.36         91.19         9.32 o
  -1   1  35        136.23        131.55        10.72 o
   0   1  35         36.72         44.06         7.30 o
   1   1  35        134.36        129.31        13.60 o
   2   1  35         93.44        113.92        14.21 o
  -2   2  35         98.40        105.41        10.02 o
  -1   2  35          0.02          1.85         4.63 o
   0   2  35        232.21        229.83        17.69 o
   1   2  35          0.01          0.38         4.39 o
   2   2  35         98.02         81.48        11.91 o
  -2   3  35         30.66         25.60         9.44 o
  -1   3  35          0.94          3.27         4.16 o
   0   3  35         36.21         25.81         7.12 o
   1   3  35          1.01          5.97         5.12 o
   2   3  35         30.41         40.07        11.52 o
   0   4  35        195.06        193.14        17.91 o
   0   0  36        130.00        112.77        15.55 o
   1   0  36         15.26         18.24         5.76 o
   2   0  36          1.25          0.00         4.92 o
  -2   1  36         87.09         73.60        10.98 o
  -1   1  36         41.69         45.48         7.82 o
   0   1  36         87.07        101.17        10.40 o
   1   1  36         42.01         54.27         9.51 o
   2   1  36         84.04         88.46        10.33 o
  -2   2  36         35.06         31.92         7.35 o
  -1   2  36         89.53         97.33        10.66 o
   0   2  36          0.11          0.00         4.90 o
   1   2  36         88.22         76.78        10.93 o
   2   2  36         34.71         34.17         8.26 o
  -1   3  36        249.92        245.44        17.27 o
   0   3  36         31.01         53.84         9.34 o
   1   3  36        252.21        275.43        32.02 o
   1   0  37         88.60        120.92        18.52 o
   2   0  37         31.03         26.69         7.53 o
  -2   1  37         20.89          5.85         5.20 o
  -1   1  37        187.79        162.84        15.33 o
   0   1  37          0.11          1.49         4.06 o
   1   1  37        185.46        169.78        26.09 o
   2   1  37         20.12         16.88         6.07 o
  -1   2  37        179.50        171.91        19.76 o
   0   2  37         33.30         22.77         7.45 o
   1   2  37        181.81        167.30        39.88 o
   0   3  37         73.66         87.44        11.65 o
   0   0  38        116.52        163.12        34.00 o
   1   0  38         35.65         28.04         7.93 o
  -1   1  38         12.58         14.87         6.90 o
   0   1  38         62.95         73.09        10.73 o
   1   1  38         12.45          7.68         5.91 o
   0   2  38          7.95         10.84         6.17 o
                                                
